# Supplementary material for: Transcriptomic analysis of the human habenula in schizophrenia
Source: bioRxiv. 2024 Feb 27:2024.02.26.582081. Preprint. [Version 1] doi: 10.1101/2024.02.26.582081 (PMC10925152; doi:10.1101/2024.02.26.582081)
Supplement: Supplement 1 [file media-1.xlsx]

## Sheet: ETable 1
BrNum	RNum	RIN	Brain.Region	AgeDeath	Sex	Race	PrimaryDx	FQCbasicStats	perBaseQual	perTileQual	perSeqQual	perBaseContent	GCcontent	Ncontent	SeqLengthDist	SeqDuplication	OverrepSeqs	AdapterContent	KmerContent	SeqLength_R1	percentGC_R1	phred20.21_R1	phred48.49_R1	phred76.77_R1	phred100.101_R1	phredGT30_R1	phredGT35_R1	Adapter50.51_R1	Adapter70.71_R1	Adapter88.89_R1	SeqLength_R2	percentGC_R2	phred20.21_R2	phred48.49_R2	phred76.77_R2	phred100.101_R2	phredGT30_R2	phredGT35_R2	Adapter50.51_R2	Adapter70.71_R2	Adapter88.89_R2	ERCCsumLogErr	trimmed	log10numReads	log10numMapped	numUnmapped	overallMapRate	concordMapRate	totalMapped
Br6323	R18346	7.7	Habenula	44.48	M	EUA/CAUC	SCZD	PASS	PASS	WARN	PASS	FAIL/WARN	WARN	PASS	PASS	FAIL	FAIL	PASS	FAIL	101	49	41	41	41	41	0.980889	0.891818	0.0774553	0.139202	0.225775	101	50	41	41	41	41	0.922989	0.808465	0.0944686	0.162428	0.252252	-36.3309	FALSE	7.93493	7.7389	31270445	0.6368	0.6086	58638003
Br1016	R18347	7.5	Habenula	20.22	M	EUA/CAUC	SCZD	PASS	PASS	WARN	PASS	FAIL/WARN	FAIL	PASS	PASS	FAIL/WARN	WARN	PASS	FAIL	101	47	41	41	41	41	0.979034	0.904735	0.0305554	0.115981	0.583004	101	47	41	41	41	41	0.921351	0.827402	0.0363364	0.124288	0.586828	-15.66	FALSE	7.8572	7.81319	6936655	0.9036	0.8646	65614599
Br2421	R18348	6.9	Habenula	57.58	M	EUA/CAUC	SCZD	PASS	PASS	PASS	PASS	FAIL/WARN	WARN	PASS	PASS	WARN	FAIL	PASS	FAIL	101	47	41	41	41	41	0.98302	0.912441	0.0755238	0.230846	0.897899	101	47	41	41	41	41	0.950342	0.865501	0.0817025	0.238069	0.890647	-16.9079	FALSE	7.64399	7.5946	4735803	0.8925	0.8553	39211454
Br1637	R18349	6.4	Habenula	46.19	M	EUA/CAUC	SCZD	PASS	PASS	PASS	PASS	WARN	FAIL	PASS	PASS	FAIL/WARN	FAIL	PASS	FAIL	101	49	41	41	41	41	0.981492	0.902782	0.11667	0.295236	0.977987	101	49	41	41	41	41	0.921791	0.813982	0.122682	0.304023	0.976422	-14.1061	FALSE	7.94189	7.85235	16298463	0.8137	0.7592	71683583
Br1842	R18350	7.2	Habenula	22.1	M	EUA/CAUC	SCZD	PASS	PASS	PASS	PASS	FAIL/WARN	FAIL	PASS	PASS	FAIL	FAIL	PASS	FAIL	101	51	41	41	41	41	0.982031	0.912089	0.080718	0.304816	1.51192	101	51	41	41	41	41	0.951179	0.866906	0.0821723	0.306753	1.49345	-3.92722	FALSE	8.44373	8.36962	43578470	0.8431	0.7877	248331096
Br983	R18351	7.4	Habenula	43.38	M	EUA/CAUC	SCZD	PASS	PASS	PASS	PASS	FAIL/WARN	FAIL	PASS	PASS	FAIL	FAIL	PASS	FAIL	101	48	41	41	41	41	0.98557	0.874189	0.117336	0.252575	0.76173	101	48	41	41	41	41	0.933906	0.800013	0.118597	0.253944	0.751	-7.74643	FALSE	8.116	8.03341	22620238	0.8268	0.7765	113642369
Br1203	R18352	7.5	Habenula	24.33	M	EUA/CAUC	SCZD	PASS	PASS	PASS	PASS	FAIL/WARN	WARN	PASS	PASS	FAIL	FAIL	PASS	FAIL	101	46	41	41	41	41	0.980401	0.901895	0.0483885	0.145216	0.555368	101	46	41	41	41	41	0.920353	0.818023	0.0506957	0.147441	0.545556	-7.85509	FALSE	8.8101	8.77083	55830546	0.9135	0.8536	612178205
Br1738	R18353	6.2	Habenula	55.68	M	EUA/CAUC	SCZD	PASS	PASS	WARN/PASS	PASS	FAIL/WARN	WARN/FAIL	PASS	PASS	WARN	WARN	PASS	FAIL	101	48	41	41	41	41	0.982988	0.92488	0.0728103	0.214355	0.737062	101	48	41	41	41	41	0.930183	0.840272	0.0777305	0.222072	0.738841	-8.32482	FALSE	7.948	7.8775	13292407	0.8502	0.8159	76919504
Br1507	R18354	7.4	Habenula	30.97	M	EUA/CAUC	SCZD	PASS	PASS	PASS	PASS	FAIL/WARN	FAIL	PASS	PASS	FAIL	FAIL	PASS	FAIL	101	47	41	41	41	41	0.984068	0.875023	0.0815838	0.243395	0.993872	101	47	41	41	41	41	0.957029	0.861147	0.0859998	0.246819	0.972091	-7.93463	FALSE	8.18	8.1057	23801207	0.8427	0.8062	130669868
Br1682	R18356	7.6	Habenula	41.33	M	EUA/CAUC	SCZD	PASS	PASS	PASS	PASS	FAIL/WARN	FAIL	PASS	PASS	FAIL	FAIL	PASS	FAIL	101	50	41	41	41	41	0.985494	0.922579	0.152841	0.752878	3.71941	101	51	41	41	41	41	0.958455	0.884661	0.155342	0.752809	3.67813	-4.6978	FALSE	8.61035	8.54168	59625413	0.8538	0.7885	372604538
Br1383	R18357	7.6	Habenula	58.96	M	EUA/CAUC	SCZD	PASS	PASS	PASS	PASS	FAIL/WARN	FAIL	PASS	PASS	FAIL	FAIL	PASS	FAIL	101	46	41	41	41	41	0.98604	0.918442	0.0619112	0.158915	0.554049	101	47	41	41	41	41	0.930931	0.826506	0.0633314	0.160622	0.544719	-5.43075	FALSE	8.50973	8.4638	32454756	0.8996	0.8492	301320099
Br1427	R18358	7.4	Habenula	66.81	M	EUA/CAUC	SCZD	PASS	PASS	PASS	PASS	FAIL/WARN	WARN/FAIL	PASS	PASS	FAIL	FAIL	PASS	FAIL	101	46	41	41	41	41	0.985747	0.876383	0.101434	0.268931	0.927963	101	47	41	41	41	41	0.948229	0.831898	0.106257	0.273849	0.911175	-11.5112	FALSE	8.33658	8.26262	33992317	0.8434	0.8033	188932004
Br1416	R18359	7.1	Habenula	37.16	M	EUA/CAUC	SCZD	PASS	PASS	WARN/PASS	PASS	FAIL/WARN	WARN	PASS	PASS	FAIL	FAIL	PASS	FAIL	101	50	41	41	41	41	0.981788	0.888931	0.0910794	0.17346	0.291887	101	51	41	41	41	41	0.922798	0.797659	0.102965	0.189895	0.310024	-21.3893	FALSE	8.14701	7.98074	44621599	0.6819	0.6551	99199982
Br1425	R18360	7.4	Habenula	48.08	M	EUA/CAUC	SCZD	PASS	PASS	PASS	PASS	FAIL/WARN	WARN/FAIL	PASS	PASS	FAIL/WARN	FAIL	PASS	FAIL	101	45	41	41	41	41	0.985213	0.851429	0.0610698	0.183288	0.718421	101	46	41	41	41	41	0.941952	0.807267	0.0632433	0.184364	0.698675	-15.544	FALSE	7.7391	7.64859	10316736	0.8119	0.7648	45690884
Br1487	R18361	7	Habenula	61.88	M	EUA/CAUC	SCZD	PASS	PASS	PASS	PASS	FAIL	FAIL	PASS	PASS	FAIL	FAIL	PASS	FAIL	101	49	41	41	41	41	0.980352	0.895814	0.128961	0.321712	1.30005	101	50	41	41	41	41	0.926238	0.819183	0.122513	0.314403	1.26523	-5.7435	FALSE	8.43274	8.35792	42866637	0.8417	0.7557	241877687
Br1526	R18362	6	Habenula	47.47	M	EUA/CAUC	SCZD	PASS	PASS	PASS	PASS	FAIL/WARN	FAIL	PASS	PASS	WARN	FAIL	PASS	FAIL	101	47	41	41	41	41	0.981292	0.896019	0.104345	0.272365	0.961529	101	48	41	41	41	41	0.954451	0.87394	0.112783	0.283025	0.957529	-11.2621	FALSE	7.8976	7.81583	13556966	0.8284	0.7789	64929374
Br2292	R18363	6.8	Habenula	20.34	M	EUA/CAUC	SCZD	PASS	PASS	PASS	PASS	FAIL/WARN	WARN	PASS	PASS	WARN	WARN	PASS	FAIL	101	46	41	41	41	41	0.98549	0.930611	0.0658809	0.208205	0.862193	101	46	41	41	41	41	0.938554	0.851509	0.0701395	0.212584	0.850102	-4.70213	FALSE	8.24324	8.19761	17461347	0.9003	0.8597	160442386
Br1676	R18365	7	Habenula	68	M	EUA/CAUC	SCZD	PASS	PASS	PASS	PASS	FAIL	WARN/FAIL	PASS	PASS	FAIL	FAIL	PASS	FAIL	101	47	41	41	41	41	0.983618	0.772885	0.164652	0.249413	0.375861	101	47	41	41	41	39	0.94575	0.732727	0.176094	0.263826	0.388605	-55.5266	FALSE	7.61665	7.41302	15483582	0.6257	0.6042	26486516
Br2378	R18367	7.4	Habenula	38.41	M	EUA/CAUC	SCZD	PASS	PASS	WARN/PASS	PASS	FAIL/WARN	FAIL	PASS	PASS	WARN	WARN	PASS	FAIL	101	49	41	41	41	41	0.985103	0.930444	0.0489164	0.210155	1.17464	101	49	41	41	41	41	0.941854	0.861243	0.0513311	0.21286	1.16338	-19.8423	FALSE	7.84527	7.80063	6841078	0.9023	0.8397	65854380
Br2589	R18368	6.7	Habenula	42.87	M	EUA/CAUC	SCZD	PASS	PASS	WARN	PASS	FAIL/WARN	WARN	PASS	PASS	WARN	WARN	PASS	FAIL	101	45	41	41	41	41	0.98154	0.919607	0.0517802	0.127055	0.377193	101	46	41	41	41	41	0.91501	0.8206	0.0562553	0.133573	0.381064	-10.6083	FALSE	8.44847	8.39983	29757110	0.894	0.852	258530834
Br6104	R18369	7.2	Habenula	60	M	EUA/CAUC	SCZD	PASS	PASS	WARN	PASS	WARN	FAIL	PASS	PASS	WARN	WARN	PASS	FAIL	101	48	41	41	41	41	0.982937	0.921008	0.0521979	0.284505	1.7868	101	48	41	41	41	41	0.945604	0.868077	0.0549408	0.286598	1.76914	-26.1874	FALSE	7.62287	7.56958	4845522	0.8845	0.8256	38266474
Br6070	R18370	7.1	Habenula	27.33	M	EUA/CAUC	SCZD	PASS	PASS	PASS/WARN	PASS	FAIL/WARN	WARN/FAIL	PASS	PASS	FAIL	FAIL	PASS	FAIL	101	47	41	41	41	41	0.986197	0.903233	0.150285	0.302324	0.7527	101	48	41	41	41	41	0.932262	0.818868	0.154833	0.309405	0.754504	-7.56933	FALSE	8.31403	8.24469	30407648	0.8524	0.8044	180715272
Br8048	R18371	6.6	Habenula	28.71	M	EUA/CAUC	SCZD	PASS	PASS	PASS/WARN	PASS	FAIL	FAIL	PASS	PASS	FAIL	FAIL	PASS	FAIL	101	46	41	41	41	41	0.985168	0.829012	0.111567	0.193193	0.31724	101	47	41	41	41	41	0.948383	0.78754	0.122386	0.208302	0.332552	-33.0078	FALSE	7.5543	7.40469	10442782	0.7086	0.6842	26117595
Br6158	R18372	6.7	Habenula	32.08	M	EUA/CAUC	SCZD	PASS	PASS	WARN	PASS	FAIL/WARN	FAIL	PASS	PASS	WARN	WARN	PASS	FAIL	101	46	41	41	41	41	0.981206	0.91729	0.0279158	0.0996127	0.479639	101	47	41	41	41	41	0.937441	0.85979	0.0316584	0.105922	0.477859	-13.4767	FALSE	7.82214	7.7609	8733142	0.8685	0.8196	59783083
Br5873	R18373	6.5	Habenula	60.72	M	EUA/CAUC	SCZD	PASS	PASS	PASS/WARN	PASS	FAIL/WARN	FAIL	PASS	PASS	FAIL/WARN	FAIL	PASS	FAIL	101	49	41	41	41	41	0.981714	0.864119	0.128828	0.357336	1.05413	101	49	41	41	41	41	0.951023	0.827187	0.133951	0.36748	1.05951	-17.2333	FALSE	7.71767	7.60869	11584911	0.7781	0.747	42086996
Br5234	R18374	7.3	Habenula	65.26	M	EUA/CAUC	SCZD	PASS	PASS	PASS	PASS	FAIL	FAIL	PASS	PASS	FAIL	FAIL	PASS	FAIL	101	46	41	41	41	41	0.984581	0.806576	0.184933	0.280323	0.412556	101	47	41	41	41	41	0.952715	0.787669	0.200748	0.300034	0.432427	-45.9196	FALSE	7.77902	7.60879	19495278	0.6757	0.6538	40684146
Br5891	R18375	6.4	Habenula	60.14	M	EUA/CAUC	SCZD	PASS	PASS	WARN/PASS	PASS	FAIL/WARN	PASS/WARN	PASS	PASS	FAIL	FAIL	PASS	FAIL	101	49	41	41	41	41	0.981737	0.903389	0.0785349	0.155115	0.276793	101	49	41	41	41	41	0.934943	0.831234	0.0900472	0.171575	0.295234	-16.6321	FALSE	8.04865	7.90781	30980062	0.723	0.6974	83991499
Br5488	R18376	7.6	Habenula	33.36	M	EUA/CAUC	SCZD	PASS	PASS	WARN	PASS	WARN	FAIL	PASS	PASS	WARN	WARN	PASS	FAIL	101	49	41	41	41	41	0.983902	0.92172	0.0495866	0.267426	1.71706	101	50	41	41	41	41	0.956486	0.886527	0.0520082	0.270215	1.70674	-29.0953	FALSE	7.74719	7.70195	5527886	0.9011	0.842	52911619
Br5581	R18377	7.1	Habenula	33.4	M	EUA/CAUC	SCZD	PASS	PASS	PASS	PASS	WARN	FAIL	PASS	PASS	WARN	FAIL	WARN	FAIL	101	50	41	41	41	41	0.985543	0.921942	0.194982	1.20975	5.56738	101	50	41	41	41	41	0.951896	0.869984	0.196336	1.20209	5.49718	-7.45363	FALSE	7.95736	7.88924	13158869	0.8548	0.7794	82012640
Br5319	R18378	6.1	Habenula	67	M	EUA/CAUC	SCZD	PASS	PASS	WARN	PASS	FAIL/WARN	WARN	PASS	PASS	WARN	WARN	PASS	FAIL	101	46	41	41	41	41	0.981456	0.918303	0.0419631	0.125894	0.561112	101	47	41	41	41	41	0.94458	0.870974	0.0464871	0.131626	0.557642	-14.2982	FALSE	8.30614	8.25032	24408998	0.8794	0.8311	181182623
Br5398	R18379	6.8	Habenula	55.53	M	EUA/CAUC	SCZD	PASS	PASS	PASS	PASS	FAIL/WARN	WARN/FAIL	PASS	PASS	FAIL	FAIL	PASS	FAIL	101	47	41	41	41	41	0.984323	0.858576	0.11716	0.338043	1.24986	101	47	41	41	41	41	0.948663	0.828439	0.119024	0.333721	1.20408	-11.5935	FALSE	8.46066	8.37263	52993095	0.8165	0.7643	241569364
Br5412	R18380	5.9	Habenula	54.03	M	EUA/CAUC	SCZD	PASS	PASS	PASS	PASS	FAIL/WARN	FAIL/WARN	PASS	PASS	WARN	FAIL	PASS	FAIL	101	48	41	41	41	41	0.984253	0.921696	0.114501	0.283607	1.0472	101	48	41	41	41	41	0.949635	0.866921	0.121581	0.291661	1.03902	-4.74291	FALSE	7.67549	7.58809	8635140	0.8177	0.7827	38909336
Br5573	R18381	7.1	Habenula	43.99	M	EUA/CAUC	SCZD	PASS	PASS	PASS	PASS	FAIL/WARN	PASS	PASS	PASS	FAIL/WARN	FAIL	PASS	FAIL	101	45	41	41	41	41	0.983184	0.863342	0.0474708	0.0940755	0.166991	101	45	41	41	41	41	0.929938	0.775646	0.0547477	0.103977	0.176033	-34.1824	FALSE	7.47909	7.38789	5708098	0.8106	0.7834	24702285
Br5446	R18383	8	Habenula	23.14	M	EUA/CAUC	SCZD	PASS	PASS	PASS/WARN	PASS	FAIL/WARN	FAIL	PASS	PASS	FAIL	FAIL	PASS	FAIL	101	47	41	41	41	41	0.987342	0.913398	0.0790648	0.190847	0.628062	101	47	41	41	41	41	0.941793	0.845551	0.0815742	0.194037	0.622502	-7.40528	FALSE	8.43192	8.38428	28086140	0.8961	0.8468	250611560
Br5888	R18384	6.3	Habenula	53.65	M	EUA/CAUC	SCZD	PASS	PASS	PASS	PASS	FAIL/WARN	WARN	PASS	PASS	WARN	FAIL	PASS	FAIL	101	48	41	41	41	41	0.982205	0.904023	0.132045	0.313548	0.914814	101	48	41	41	41	41	0.941272	0.844839	0.140811	0.325801	0.920965	-28.9736	FALSE	7.61711	7.53797	6898653	0.8334	0.7893	33942905
Br1034	R18385	6.7	Habenula	57.6	M	EUA/CAUC	Control	PASS	PASS	WARN/PASS	PASS	FAIL/WARN	FAIL/WARN	PASS	PASS	WARN	WARN	PASS	FAIL	101	46	41	41	41	41	0.981357	0.914858	0.0377094	0.130794	0.618286	101	46	41	41	41	41	0.940546	0.859241	0.0425317	0.137994	0.615138	-20.6491	FALSE	7.63585	7.58332	4924889	0.8861	0.8428	38991592
Br1092	R18386	7.8	Habenula	48.95	M	EUA/CAUC	Control	PASS	PASS	WARN/PASS	PASS	FAIL/WARN	FAIL/WARN	PASS	PASS	FAIL	WARN	PASS	FAIL	101	46	41	41	41	41	0.984038	0.924391	0.035218	0.102691	0.433889	101	47	41	41	41	41	0.917629	0.821896	0.0392243	0.108407	0.43158	-6.89215	FALSE	8.48279	8.4437	26161314	0.9139	0.8667	289962153
Br1204	R18387	7.3	Habenula	27.48	M	EUA/CAUC	Control	PASS	PASS	PASS	PASS	FAIL/WARN	WARN	PASS	PASS	WARN	WARN/FAIL	PASS	FAIL	101	46	41	41	41	41	0.984768	0.927086	0.0652354	0.192967	0.798909	101	46	41	41	41	41	0.944242	0.860935	0.0708644	0.200328	0.797709	-28.1172	FALSE	7.84891	7.80201	7228375	0.8976	0.8615	64266123
Br1378	R18388	7.5	Habenula	41.01	M	EUA/CAUC	Control	PASS	PASS	PASS	PASS	FAIL/WARN	FAIL	PASS	PASS	FAIL	FAIL	PASS	FAIL	101	46	41	41	41	41	0.986308	0.884762	0.0991217	0.24902	0.839459	101	47	41	41	41	41	0.9402	0.820437	0.101285	0.249176	0.817579	-5.80712	FALSE	8.37226	8.30098	35671710	0.8486	0.8056	205381009
Br1469	R18389	7.4	Habenula	28.57	M	EUA/CAUC	Control	PASS	PASS	PASS/WARN	PASS	FAIL/WARN	FAIL	PASS	PASS	FAIL/WARN	FAIL	PASS	FAIL	101	47	41	41	41	41	0.98618	0.892147	0.120723	0.315072	1.05176	101	48	41	41	41	41	0.947414	0.843889	0.125872	0.321128	1.03774	-18.7314	FALSE	7.70612	7.63613	7565754	0.8512	0.803	44249018
Br1565	R18390	7.5	Habenula	51	M	EUA/CAUC	Control	PASS	PASS	PASS	PASS	WARN	FAIL	PASS	PASS	FAIL	FAIL	PASS	FAIL	101	49	41	41	41	41	0.98332	0.867674	0.104703	0.264721	0.943542	101	50	41	41	41	41	0.949554	0.84043	0.108008	0.270074	0.938284	-23.3321	FALSE	7.86455	7.78153	12739239	0.826	0.7859	62335903
Br1735	R18391	6.8	Habenula	31.54	M	EUA/CAUC	Control	PASS	PASS	PASS/WARN	PASS	FAIL/WARN	FAIL/WARN	PASS	PASS	FAIL/WARN	FAIL	PASS	FAIL	101	47	41	41	41	41	0.985969	0.912612	0.142066	0.290868	0.862139	101	47	41	41	41	41	0.947381	0.855347	0.148237	0.298054	0.853571	-17.425	FALSE	8.01751	7.95235	14505662	0.8607	0.8113	90550114
Br1761	R18392	7.1	Habenula	30.01	M	EUA/CAUC	Control	PASS	PASS	PASS/WARN	PASS	FAIL/WARN	FAIL	PASS	PASS	WARN	FAIL	PASS	FAIL	101	48	41	41	41	41	0.983493	0.899149	0.100851	0.282156	0.978652	101	48	41	41	41	41	0.948425	0.857567	0.105458	0.2869	0.961414	-37.3101	FALSE	7.63625	7.56721	6361572	0.853	0.8026	37635806
Br2015	R18394	7.6	Habenula	45.09	M	EUA/CAUC	Control	PASS	PASS	PASS	PASS	FAIL/WARN	FAIL/WARN	PASS	PASS	FAIL	FAIL	PASS	FAIL	101	47	41	41	41	41	0.982653	0.894659	0.0803379	0.221278	0.799089	101	47	41	41	41	41	0.93698	0.833372	0.0847551	0.226523	0.792498	-7.11023	FALSE	8.56581	8.51291	42199051	0.8853	0.8366	336819020
Br2080	R18395	6.9	Habenula	36.53	M	EUA/CAUC	Control	PASS	PASS	PASS/WARN	PASS	WARN	FAIL	PASS	PASS	FAIL	FAIL	PASS	FAIL	101	51	41	41	41	41	0.987945	0.925876	0.201833	0.629306	2.7246	101	51	41	41	41	41	0.95533	0.875639	0.203378	0.631153	2.68918	-8.13941	FALSE	8.59957	8.52351	63895046	0.8393	0.7691	359026654
Br2476	R18396	6.9	Habenula	46.12	M	EUA/CAUC	Control	PASS	PASS	WARN/PASS	PASS	FAIL/WARN	FAIL	PASS	PASS	WARN	WARN	PASS	FAIL	101	47	41	41	41	41	0.982763	0.919506	0.0392504	0.129628	0.598849	101	48	41	41	41	41	0.951881	0.878063	0.0441392	0.136904	0.597407	-10.3852	FALSE	7.94102	7.89485	8804119	0.8992	0.8621	80534264
Br1023	R18397	7	Habenula	63	M	EUA/CAUC	Control	PASS	PASS	WARN	PASS	FAIL/WARN	PASS/WARN	PASS	PASS	FAIL	FAIL	PASS	FAIL	101	47	41	41	41	41	0.980332	0.894347	0.0580594	0.109167	0.185888	101	48	41	41	41	41	0.922958	0.813704	0.0662576	0.120043	0.198231	-28.7203	FALSE	7.84383	7.71025	18480363	0.7352	0.7077	52818444
Br1980	R18398	7.1	Habenula	33.24	M	EUA/CAUC	Control	PASS	PASS	WARN	PASS	FAIL/WARN	WARN/FAIL	PASS	PASS	WARN	WARN	PASS	FAIL	101	45	41	41	41	41	0.982173	0.918706	0.0512486	0.161835	0.743011	101	46	41	41	41	41	0.948534	0.874507	0.0558299	0.16939	0.74442	-14.6887	FALSE	7.79855	7.75259	6314517	0.8996	0.861	57742485
Br2044	R18399	7.4	Habenula	55.91	M	EUA/CAUC	Control	PASS	PASS	PASS	PASS	FAIL/WARN	WARN	PASS	PASS	WARN	FAIL	PASS	FAIL	101	45	41	41	41	41	0.982537	0.90064	0.0740527	0.216047	0.845215	101	45	41	41	41	41	0.937824	0.835764	0.0814769	0.224608	0.83814	-20.3746	FALSE	7.71504	7.6663	5507555	0.8938	0.8549	47393755
Br2052	R18400	7.3	Habenula	40.08	M	EUA/CAUC	Control	PASS	PASS	WARN/PASS	PASS	FAIL/WARN	FAIL	PASS	PASS	WARN	WARN	PASS	FAIL	101	46	41	41	41	41	0.983568	0.925571	0.0280643	0.0842075	0.394525	101	47	41	41	41	41	0.935813	0.856137	0.0313411	0.0896705	0.392713	-8.32542	FALSE	7.98149	7.94318	8089543	0.9156	0.8638	90165830
Br2425	R18401	6.7	Habenula	56.82	M	EUA/CAUC	Control	PASS	PASS	PASS	PASS	FAIL/WARN	FAIL/WARN	PASS	PASS	FAIL	FAIL	PASS	FAIL	101	46	41	41	41	41	0.979628	0.90134	0.066831	0.18656	0.681476	101	47	41	41	41	41	0.93603	0.841672	0.071968	0.19359	0.677968	-10.9577	FALSE	8.42046	8.37015	28804832	0.8906	0.8432	241441055
Br5292	R18404	7.4	Habenula	34.56	M	EUA/CAUC	Control	PASS	PASS	WARN	PASS	WARN	FAIL	PASS	PASS	FAIL	WARN	PASS	FAIL	101	50	41	41	41	41	0.982453	0.915577	0.0573153	0.381249	2.32299	101	50	41	41	41	41	0.924025	0.828607	0.0590974	0.381033	2.30024	-11.8194	FALSE	8.46608	8.41644	31587190	0.892	0.8431	279411491
Br5385	R18405	7.5	Habenula	66.03	M	EUA/CAUC	Control	PASS	PASS	WARN	PASS	WARN	FAIL	PASS	PASS	WARN	FAIL	PASS	FAIL	101	46	41	41	41	41	0.98208	0.898831	0.0298225	0.0912533	0.386987	101	47	41	41	41	41	0.907528	0.796369	0.033271	0.0957465	0.384267	-31.7928	FALSE	7.79662	7.7452	6991565	0.8883	0.8298	56925849
Br5459	R18406	6.9	Habenula	38.99	M	EUA/CAUC	Control	PASS	PASS	PASS	PASS	FAIL/WARN	FAIL/WARN	PASS	PASS	FAIL	FAIL	PASS	FAIL	101	51	41	41	41	41	0.980152	0.826104	0.0450018	0.072045	0.10944	101	52	41	41	41	39	0.926355	0.757395	0.0587837	0.0902321	0.130843	-20.5994	FALSE	8.06606	7.80416	52725684	0.5471	0.5216	71102504
Br5555	R18407	6.4	Habenula	21.34	M	EUA/CAUC	Control	PASS	PASS	PASS/WARN	PASS	FAIL	FAIL	PASS	PASS	FAIL	FAIL	PASS	FAIL	101	47	41	41	41	41	0.9847	0.825266	0.155106	0.26029	0.420073	101	48	41	41	41	41	0.943532	0.769853	0.164162	0.272159	0.430394	-43.2343	FALSE	7.54247	7.37612	11096390	0.6818	0.6586	24300119
Br5558	R18408	7.7	Habenula	24.21	M	EUA/CAUC	Control	PASS	PASS	PASS	PASS	FAIL	FAIL	PASS	PASS	FAIL	FAIL	PASS	FAIL	101	46	41	41	41	41	0.982722	0.815094	0.106741	0.297333	1.02587	101	47	41	41	41	41	0.950457	0.801714	0.113269	0.300513	0.999825	-35.4827	FALSE	8.01228	7.91306	21010283	0.7958	0.7617	82867834
Br5639	R18410	6.3	Habenula	54.26	M	EUA/CAUC	Control	PASS	PASS	WARN	PASS	FAIL/WARN	WARN/FAIL	PASS	PASS	FAIL	WARN	PASS	FAIL	101	48	41	41	41	41	0.980384	0.914366	0.087302	0.210619	0.619965	101	49	41	41	41	41	0.940321	0.862021	0.0949346	0.222275	0.630434	-9.09529	FALSE	8.62559	8.54596	70742138	0.8325	0.7869	351596607
Br5702	R18411	6.1	Habenula	63.96	M	EUA/CAUC	Control	PASS	PASS	WARN/PASS	PASS	FAIL/WARN	FAIL	PASS	PASS	FAIL	WARN	PASS	FAIL	101	48	41	41	41	41	0.983859	0.924547	0.0704154	0.213704	0.937111	101	48	41	41	41	41	0.951042	0.881603	0.0768826	0.221038	0.926452	-17.5997	FALSE	8.42335	8.34781	42317526	0.8403	0.788	227275047
Br5712	R18412	5.4	Habenula	67.75	M	EUA/CAUC	Control	PASS	PASS	PASS/WARN	PASS	FAIL/WARN	FAIL	PASS	PASS	FAIL/WARN	FAIL	PASS	FAIL	101	48	41	41	41	41	0.982145	0.888908	0.197878	0.550782	1.89227	101	48	41	41	41	41	0.94892	0.852253	0.206471	0.554124	1.84618	-1.24638	FALSE	7.83196	7.72107	15304156	0.7747	0.7267	52879534
Br5756	R18413	5.7	Habenula	39.76	M	EUA/CAUC	Control	PASS	PASS	PASS	PASS	FAIL/WARN	FAIL	PASS	PASS	FAIL	FAIL	PASS	FAIL	101	48	41	41	41	41	0.984463	0.920738	0.219703	0.428652	1.07146	101	49	41	41	41	41	0.929936	0.833902	0.233757	0.446992	1.07903	-14.3617	FALSE	8.30174	8.22182	33669533	0.8319	0.7806	172199452
Br5871	R18415	7.8	Habenula	60.05	M	EUA/CAUC	Control	PASS	PASS	PASS	PASS	FAIL/WARN	FAIL	PASS	PASS	FAIL	FAIL	PASS	FAIL	101	47	41	41	41	41	0.986517	0.9267	0.112189	0.289472	0.953684	101	48	41	41	41	41	0.947014	0.866351	0.118814	0.297553	0.949636	-3.42016	FALSE	8.54877	8.50903	30938695	0.9126	0.8708	333552410
Br6197	R18416	7.2	Habenula	28.56	M	EUA/CAUC	Control	PASS	PASS	WARN	PASS	FAIL/WARN	WARN/FAIL	PASS	PASS	WARN	FAIL	PASS	FAIL	101	46	41	41	41	41	0.980893	0.888526	0.0531273	0.165645	0.635561	101	46	41	41	41	41	0.949019	0.860082	0.0583693	0.175076	0.644333	-44.7945	FALSE	7.6099	7.5577	4612911	0.8867	0.8524	36307036
Br6264	R18417	6.3	Habenula	53.01	M	EUA/CAUC	Control	PASS	PASS	PASS/WARN	PASS	WARN	FAIL	PASS	PASS	FAIL	FAIL	PASS	FAIL	101	51	41	41	41	41	0.986293	0.925468	0.246717	0.71881	2.71318	101	51	41	41	41	41	0.959473	0.888038	0.249285	0.722278	2.68396	-15.5359	FALSE	8.38844	8.29647	46677377	0.8092	0.733	207937635
Br8050	R18418	7.5	Habenula	43.72	M	EUA/CAUC	Control	PASS	PASS	WARN/PASS	PASS	FAIL/WARN	FAIL/WARN	PASS	PASS	FAIL/WARN	WARN	PASS	FAIL	101	47	41	41	41	41	0.984667	0.928606	0.0483976	0.145506	0.604303	101	47	41	41	41	41	0.949504	0.877032	0.0528754	0.152137	0.60579	-28.0816	FALSE	8.04607	8.00016	11155339	0.8997	0.8653	101713405
Br8218	R18419	6.8	Habenula	29.21	M	EUA/CAUC	Control	PASS	PASS	PASS	PASS	FAIL/WARN	FAIL	PASS	PASS	FAIL/WARN	FAIL	PASS	FAIL	101	46	41	41	41	41	0.985671	0.869676	0.141482	0.430366	1.54564	101	47	41	41	41	41	0.951831	0.842055	0.144682	0.425542	1.48715	-22.0817	FALSE	7.87616	7.79519	12789007	0.8299	0.7765	63389654
Br5212	R18420	7.5	Habenula	51.63	M	EUA/CAUC	Control	PASS	PASS	WARN	PASS	FAIL/WARN	WARN	PASS	PASS	WARN	WARN	PASS	FAIL	101	45	41	41	41	41	0.981859	0.917251	0.0493315	0.149011	0.618789	101	46	41	41	41	41	0.940304	0.864778	0.0556602	0.157539	0.619282	-30.621	FALSE	7.8887	7.85102	6431878	0.9169	0.8716	72238441
Br1350	R18422	6.7	Habenula	24.61	M	EUA/CAUC	Control	PASS	PASS	PASS	PASS	FAIL/WARN	WARN	PASS	PASS	WARN	FAIL	PASS	FAIL	101	45	41	41	41	41	0.981184	0.905415	0.108741	0.306557	1.07301	101	45	41	41	41	41	0.944254	0.856964	0.114865	0.311813	1.05774	-30.7822	FALSE	8.22414	8.18067	15956907	0.9048	0.8454	155114413
Br1225	R18423	7.3	Habenula	32.67	M	EUA/CAUC	Control	PASS	PASS	PASS	PASS	FAIL/WARN	WARN	PASS	PASS	WARN	FAIL	PASS	FAIL	101	45	41	41	41	41	0.983282	0.883618	0.0859021	0.142665	0.252959	101	45	41	41	41	41	0.929934	0.799217	0.0957281	0.155745	0.266784	-47.6694	FALSE	7.7417	7.66601	8824499	0.84	0.8108	47102462
Br5572	R18424	7.5	Habenula	24.68	M	EUA/CAUC	Control	PASS	PASS	PASS	PASS	FAIL/WARN	FAIL	PASS	PASS	FAIL	FAIL	PASS	FAIL	101	48	41	41	41	41	0.986817	0.899013	0.141301	0.461439	1.79458	101	48	41	41	41	41	0.949699	0.848047	0.143429	0.456887	1.74936	-15.4996	FALSE	7.9877	7.91742	14522625	0.8506	0.8043	85943335
[truncated: 58 more columns]

## Sheet: ETable 2
BrNum	Estimated.Number.of.Cells	Mean.Reads.per.Cell	Median.Genes.per.Cell	Number.of.Reads	Valid.Barcodes	Sequencing.Saturation	Q30.Bases.in.Barcode	Q30.Bases.in.RNA.Read	Q30.Bases.in.UMI	Reads.Mapped.to.Genome	Reads.Mapped.Confidently.to.Genome	Reads.Mapped.Confidently.to.Intergenic.Regions	Reads.Mapped.Confidently.to.Intronic.Regions	Reads.Mapped.Confidently.to.Exonic.Regions	Reads.Mapped.Confidently.to.Transcriptome	Reads.Mapped.Antisense.to.Gene	Fraction.Reads.in.Cells	Total.Genes.Detected	Median.UMI.Counts.per.Cell
Br1092	3653	44572	4805	162821623	0.944	0.407	0.967	0.946	0.968	0.972	0.922	0.067	0.61	0.245	0.698	0.147	0.862	31372	14135
Br1204	1621	119078	7843	193025395	0.968	0.435	0.934	0.924	0.938	0.953	0.87	0.063	0.533	0.274	0.62	0.178	0.83	31804	31285
Br1469	2427	85046	2836	206405552	0.969	0.807	0.943	0.929	0.949	0.956	0.829	0.05	0.568	0.212	0.681	0.09	0.848	28833	7752
Br1735	4158	47424	4458	197188956	0.946	0.389	0.968	0.938	0.969	0.91	0.847	0.061	0.554	0.232	0.683	0.095	0.813	31169	13246
Br5555	4389	39476	4592	173260047	0.956	0.388	0.967	0.954	0.968	0.975	0.915	0.068	0.615	0.232	0.768	0.069	0.875	30931	14363
Br5558	923	230795	7827	213024117	0.962	0.686	0.934	0.931	0.94	0.951	0.886	0.068	0.606	0.212	0.592	0.219	0.883	30413	34469
Br5639	3156	54641	3218	172447372	0.957	0.672	0.967	0.945	0.968	0.968	0.895	0.072	0.599	0.225	0.76	0.054	0.856	29369	8466

## Sheet: ETable 3
gene	cellType.target	mean.target	cellType	mean	ratio	rank_ratio	Symbol	anno_ratio	logFC	log.p.value	log.FDR	std.logFC	std.logFC_rank_marker	anno_logFC
ENSG00000253858	LHb.7	0.646354	LHb.2	0.213742	3.02399	1	AC008619.1	LHb.7/LHb.2: 3.024	#N/A	#N/A	#N/A	#N/A	#N/A	#N/A
ENSG00000258859	LHb.7	1.12382	LHb.3	0.382868	2.93526	2	LINC02296	LHb.7/LHb.3: 2.935	2.36614	-1610.91	-1603.92	2.04783	31	std logFC = 2.048
ENSG00000253591	LHb.7	1.00511	LHb.2	0.446846	2.24934	3	AC027312.1	LHb.7/LHb.2: 2.249	#N/A	#N/A	#N/A	#N/A	#N/A	#N/A
ENSG00000159212	LHb.7	0.733916	LHb.2	0.358294	2.04836	4	CLIC6	LHb.7/LHb.2: 2.048	1.10799	-1427.52	-1420.82	1.91635	42	std logFC = 1.916
ENSG00000232053	LHb.7	0.880792	LHb.2	0.477301	1.84536	5	AC078845.1	LHb.7/LHb.2: 1.845	#N/A	#N/A	#N/A	#N/A	#N/A	#N/A
ENSG00000215218	LHb.7	1.07567	Excit.Thal	0.658044	1.63465	6	UBE2QL1	LHb.7/Excit.Thal: 1.635	1.6762	-1137.28	-1131.04	1.6944	66	std logFC = 1.694
ENSG00000145088	LHb.7	1.14236	LHb.6	0.767843	1.48775	7	EAF2	LHb.7/LHb.6: 1.488	1.68252	-1112.76	-1106.58	1.67468	70	std logFC = 1.675
ENSG00000147655	LHb.7	1.03338	LHb.3	0.694639	1.48765	8	RSPO2	LHb.7/LHb.3: 1.488	2.02577	-1029.15	-1023.08	1.6061	79	std logFC = 1.606
ENSG00000234352	LHb.7	1.80944	Inhib.Thal	1.29141	1.40114	9	AC009264.1	LHb.7/Inhib.Thal: 1.401	#N/A	#N/A	#N/A	#N/A	#N/A	#N/A
ENSG00000237560	LHb.7	1.75212	LHb.2	1.25167	1.39983	10	LINC01497	LHb.7/LHb.2: 1.4	3.65997	-4041.26	-4031.93	3.51032	3	std logFC = 3.51
ENSG00000180116	LHb.7	0.835378	LHb.3	0.60084	1.39035	11	C12orf40	LHb.7/LHb.3: 1.39	1.82364	-495.667	-490.368	1.0941	169	std logFC = 1.094
ENSG00000235531	LHb.7	2.80444	Endo	2.05509	1.36463	12	MSC-AS1	LHb.7/Endo: 1.365	11.532	-3436.23	-3427.19	3.1731	4	std logFC = 3.173
ENSG00000105887	LHb.7	1.98688	MHb.2	1.46467	1.35654	13	MTPN	LHb.7/MHb.2: 1.357	3.72785	-1334.35	-1327.79	1.84717	48	std logFC = 1.847
ENSG00000050767	LHb.7	0.855394	LHb.2	0.654803	1.30634	14	COL23A1	LHb.7/LHb.2: 1.306	1.20591	-528.095	-522.741	1.13072	160	std logFC = 1.131
ENSG00000151229	LHb.7	4.63568	Inhib.Thal	3.60213	1.28693	15	SLC2A13	LHb.7/Inhib.Thal: 1.287	33.4364	-2261.41	-2253.38	2.47775	11	std logFC = 2.478
ENSG00000147509	LHb.7	0.950231	MHb.1	0.759956	1.25038	16	RGS20	LHb.7/MHb.1: 1.25	1.48018	-757.518	-751.752	1.36541	106	std logFC = 1.365
ENSG00000166450	LHb.7	0.932024	LHb.2	0.756209	1.2325	17	PRTG	LHb.7/LHb.2: 1.232	1.20563	-746.496	-740.776	1.35493	111	std logFC = 1.355
ENSG00000122591	LHb.7	1.30894	Oligo	1.06888	1.22459	18	FAM126A	LHb.7/Oligo: 1.225	2.23248	-1277.62	-1271.16	1.80415	53	std logFC = 1.804
ENSG00000088756	LHb.7	1.37587	LHb.2	1.13089	1.21662	19	ARHGAP28	LHb.7/LHb.2: 1.217	1.99175	-1100.17	-1094.01	1.66449	72	std logFC = 1.664
ENSG00000151849	LHb.7	0.679619	LHb.2	0.559535	1.21461	20	CENPJ	LHb.7/LHb.2: 1.215	0.525855	-212.049	-207.492	0.705928	355	std logFC = 0.706
ENSG00000197410	LHb.7	1.51501	MHb.3	1.25229	1.20979	21	DCHS2	LHb.7/MHb.3: 1.21	2.45396	-525.087	-519.739	1.12737	161	std logFC = 1.127
ENSG00000167281	LHb.7	2.51641	MHb.2	2.10822	1.19362	22	RBFOX3	LHb.7/MHb.2: 1.194	5.10222	-726.397	-720.685	1.33563	112	std logFC = 1.336
ENSG00000158258	LHb.7	3.20589	LHb.5	2.73205	1.17344	23	CLSTN2	LHb.7/LHb.5: 1.173	23.0975	-1580.89	-1573.98	2.02669	34	std logFC = 2.027
ENSG00000055813	LHb.7	3.96692	LHb.2	3.38876	1.17061	24	CCDC85A	LHb.7/LHb.2: 1.171	17.8716	-1966.24	-1958.65	2.28851	17	std logFC = 2.289
ENSG00000112655	LHb.7	1.3964	LHb.6	1.20267	1.16108	25	PTK7	LHb.7/LHb.6: 1.161	2.00248	-1464.46	-1457.74	1.94331	41	std logFC = 1.943
ENSG00000183166	LHb.7	4.53761	LHb.2	3.91768	1.15824	26	CALN1	LHb.7/LHb.2: 1.158	25.7898	-2114.6	-2106.74	2.38465	13	std logFC = 2.385
ENSG00000091536	LHb.7	0.556931	LHb.2	0.483949	1.1508	27	MYO15A	LHb.7/LHb.2: 1.151	0.604648	-545.061	-539.688	1.14947	157	std logFC = 1.149
ENSG00000154655	LHb.7	2.95368	MHb.2	2.61138	1.13108	28	L3MBTL4	LHb.7/MHb.2: 1.131	8.42473	-1935.43	-1927.89	2.26825	18	std logFC = 2.268
ENSG00000114686	LHb.7	1.00521	LHb.3	0.891648	1.12736	29	MRPL3	LHb.7/LHb.3: 1.127	0.593312	-104.993	-101	0.491184	624	std logFC = 0.491
ENSG00000246379	LHb.7	1.72741	LHb.6	1.54579	1.11749	30	AC040168.1	LHb.7/LHb.6: 1.117	#N/A	#N/A	#N/A	#N/A	#N/A	#N/A
ENSG00000079102	LHb.7	3.50408	LHb.3	3.13935	1.11618	31	RUNX1T1	LHb.7/LHb.3: 1.116	9.94301	-1179.5	-1173.18	1.72794	61	std logFC = 1.728
ENSG00000158470	LHb.7	1.39658	LHb.2	1.26095	1.10757	32	B4GALT5	LHb.7/LHb.2: 1.108	1.01242	-195.473	-190.979	0.676963	378	std logFC = 0.677
ENSG00000227486	LHb.7	1.27185	Oligo	1.15558	1.10062	33	AL050309.1	LHb.7/Oligo: 1.101	#N/A	#N/A	#N/A	#N/A	#N/A	#N/A
ENSG00000163116	LHb.7	1.05297	LHb.3	0.956912	1.10038	34	STPG2	LHb.7/LHb.3: 1.1	0.623991	-48.9213	-45.4984	0.32929	1104	std logFC = 0.329
ENSG00000184838	LHb.7	3.86855	LHb.6	3.51582	1.10033	35	PRR16	LHb.7/LHb.6: 1.1	18.024	-1596.2	-1589.27	2.0375	33	std logFC = 2.037
ENSG00000104408	LHb.7	1.43599	Astrocyte	1.30561	1.09986	36	EIF3E	LHb.7/Astrocyte: 1.1	1.42435	-396.435	-391.348	0.974549	209	std logFC = 0.975
ENSG00000212907	LHb.7	0.743679	Inhib.Thal	0.678537	1.096	37	MT-ND4L	LHb.7/Inhib.Thal: 1.096	0.24818	-24.7329	-21.8444	0.227715	1884	std logFC = 0.228
ENSG00000185946	LHb.7	2.64107	LHb.1	2.41357	1.09426	38	RNPC3	LHb.7/LHb.1: 1.094	2.57429	-259.44	-254.714	0.783161	300	std logFC = 0.783
ENSG00000146352	LHb.7	2.88642	LHb.6	2.644	1.09168	39	CLVS2	LHb.7/LHb.6: 1.092	7.66345	-1599.09	-1592.13	2.03953	32	std logFC = 2.04
ENSG00000018236	LHb.7	4.89879	LHb.1	4.53144	1.08107	40	CNTN1	LHb.7/LHb.1: 1.081	19.4381	-609.019	-603.538	1.2179	141	std logFC = 1.218
ENSG00000111907	LHb.7	1.4778	LHb.2	1.37156	1.07746	41	TPD52L1	LHb.7/LHb.2: 1.077	2.38364	-1359.81	-1353.19	1.86625	45	std logFC = 1.866
ENSG00000196353	LHb.7	5.02553	MHb.1	4.66558	1.07715	42	CPNE4	LHb.7/MHb.1: 1.077	37.3299	-1353.96	-1347.36	1.86188	46	std logFC = 1.862
ENSG00000198899	LHb.7	2.98796	LHb.3	2.78398	1.07327	43	MT-ATP6	LHb.7/LHb.3: 1.073	2.77778	-68.2933	-64.603	0.392599	845	std logFC = 0.393
ENSG00000150477	LHb.7	2.07362	LHb.6	1.935	1.07164	44	KIAA1328	LHb.7/LHb.6: 1.072	1.6528	-113.708	-109.663	0.511894	593	std logFC = 0.512
ENSG00000068383	LHb.7	0.891166	Endo	0.832543	1.07041	45	INPP5A	LHb.7/Endo: 1.07	0.364549	-24.8904	-21.9965	0.228515	1874	std logFC = 0.229
ENSG00000107242	LHb.7	1.92331	LHb.5	1.79686	1.07037	46	PIP5K1B	LHb.7/LHb.5: 1.07	2.90234	-663.475	-657.889	1.27366	127	std logFC = 1.274
ENSG00000159917	LHb.7	1.57115	LHb.2	1.47005	1.06877	47	ZNF235	LHb.7/LHb.2: 1.069	1.94392	-627.647	-622.13	1.23721	136	std logFC = 1.237
ENSG00000137073	LHb.7	1.21345	LHb.6	1.13552	1.06863	48	UBAP2	LHb.7/LHb.6: 1.069	0.43988	-38.4937	-35.2712	0.289744	1349	std logFC = 0.29
ENSG00000172733	LHb.7	1.58467	MHb.3	1.48356	1.06815	49	PURG	LHb.7/MHb.3: 1.068	1.33449	-252.03	-247.33	0.771565	308	std logFC = 0.772
ENSG00000181072	LHb.7	5.03856	Inhib.Thal	4.72669	1.06598	50	CHRM2	LHb.7/Inhib.Thal: 1.066	36.4761	-1054.08	-1047.97	1.62679	75	std logFC = 1.627
ENSG00000259485	Inhib.Thal	1.84034	MHb.2	0.045263	40.6587	1	LINC02253	Inhib.Thal/MHb.2: 40.659	3.84526	-1878.47	-1872.54	1.17709	90	std logFC = 1.177
ENSG00000239513	Inhib.Thal	1.72879	MHb.3	0.0675317	25.5996	2	LINC01210	Inhib.Thal/MHb.3: 25.6	2.73446	-3021.31	-3014.1	1.54903	25	std logFC = 1.549
ENSG00000107485	Inhib.Thal	1.00374	OPC	0.0524824	19.1252	3	GATA3	Inhib.Thal/OPC: 19.125	1.35243	-2023.74	-2017.65	1.22749	76	std logFC = 1.227
ENSG00000036828	Inhib.Thal	1.39329	LHb.5	0.0848144	16.4275	4	CASR	Inhib.Thal/LHb.5: 16.427	2.19102	-1762.68	-1756.89	1.13599	104	std logFC = 1.136
ENSG00000157404	Inhib.Thal	3.14555	Endo	0.319704	9.83893	5	KIT	Inhib.Thal/Endo: 9.839	9.39079	-4592.94	-4583.9	2.01138	4	std logFC = 2.011
ENSG00000136750	Inhib.Thal	3.24198	MHb.3	0.339216	9.55725	6	GAD2	Inhib.Thal/MHb.3: 9.557	9.99092	-4273.72	-4265.37	1.91972	8	std logFC = 1.92
ENSG00000197587	Inhib.Thal	0.665305	Endo	0.0924595	7.19564	7	DMBX1	Inhib.Thal/Endo: 7.196	0.807806	-1481.33	-1475.89	1.03197	148	std logFC = 1.032
ENSG00000183379	Inhib.Thal	1.29375	Excit.Thal	0.18506	6.99099	8	SYNDIG1L	Inhib.Thal/Excit.Thal: 6.991	1.68488	-2328.4	-2321.9	1.32965	51	std logFC = 1.33
ENSG00000213578	Inhib.Thal	1.15016	Endo	0.165232	6.96088	9	CPLX3	Inhib.Thal/Endo: 6.961	1.66997	-2117.91	-2111.63	1.25954	64	std logFC = 1.26
ENSG00000196639	Inhib.Thal	1.01844	Excit.Thal	0.155009	6.57016	10	HRH1	Inhib.Thal/Excit.Thal: 6.57	1.32754	-1201.08	-1196	0.920825	209	std logFC = 0.921
ENSG00000071909	Inhib.Thal	2.1768	Excit.Thal	0.331525	6.56601	11	MYO3B	Inhib.Thal/Excit.Thal: 6.566	4.68302	-2236.74	-2230.39	1.29937	59	std logFC = 1.299
ENSG00000120693	Inhib.Thal	1.69597	Astrocyte	0.305231	5.55635	12	SMAD9	Inhib.Thal/Astrocyte: 5.556	2.64388	-2617.38	-2610.67	1.42299	41	std logFC = 1.423
ENSG00000254319	Inhib.Thal	1.17359	LHb.5	0.217748	5.38967	13	AC246817.2	Inhib.Thal/LHb.5: 5.39	#N/A	#N/A	#N/A	#N/A	#N/A	#N/A
ENSG00000180875	Inhib.Thal	2.34548	Excit.Thal	0.43612	5.37806	14	GREM2	Inhib.Thal/Excit.Thal: 5.378	4.94022	-3205.92	-3198.48	1.60528	20	std logFC = 1.605
ENSG00000227963	Inhib.Thal	0.683741	Excit.Thal	0.1303	5.24745	15	RBM15-AS1	Inhib.Thal/Excit.Thal: 5.247	0.689079	-906.008	-901.308	0.792	308	std logFC = 0.792
ENSG00000287564	Inhib.Thal	1.30962	Endo	0.255226	5.13121	16	AL359546.1	Inhib.Thal/Endo: 5.131	#N/A	#N/A	#N/A	#N/A	#N/A	#N/A
ENSG00000286343	Inhib.Thal	0.778321	LHb.1	0.158345	4.91536	17	AL359436.1	Inhib.Thal/LHb.1: 4.915	#N/A	#N/A	#N/A	#N/A	#N/A	#N/A
ENSG00000100302	Inhib.Thal	0.812631	Endo	0.168443	4.82436	18	RASD2	Inhib.Thal/Endo: 4.824	0.847933	-1306.94	-1301.71	0.963865	181	std logFC = 0.964
ENSG00000285280	Inhib.Thal	1.51473	LHb.5	0.33991	4.45627	19	AL390957.1	Inhib.Thal/LHb.5: 4.456	#N/A	#N/A	#N/A	#N/A	#N/A	#N/A
ENSG00000120049	Inhib.Thal	1.13951	MHb.3	0.260976	4.36634	20	KCNIP2	Inhib.Thal/MHb.3: 4.366	1.37873	-2040.68	-2034.53	1.23329	72	std logFC = 1.233
ENSG00000234965	Inhib.Thal	0.719861	LHb.5	0.172436	4.17466	21	SHISA8	Inhib.Thal/LHb.5: 4.175	0.777356	-1341.96	-1336.7	0.977807	175	std logFC = 0.978
ENSG00000248550	Inhib.Thal	4.75874	Astrocyte	1.15028	4.13701	22	OTX2-AS1	Inhib.Thal/Astrocyte: 4.137	30.6455	-3856.69	-3848.82	1.79867	13	std logFC = 1.799
ENSG00000134138	Inhib.Thal	4.23299	Oligo	1.10357	3.83572	23	MEIS2	Inhib.Thal/Oligo: 3.836	19.0991	-5477.72	-5467.29	2.26291	1	std logFC = 2.263
ENSG00000121905	Inhib.Thal	1.11241	LHb.6	0.311442	3.57181	24	HPCA	Inhib.Thal/LHb.6: 3.572	1.53925	-2024.34	-2018.22	1.2277	75	std logFC = 1.228
ENSG00000282142	Inhib.Thal	0.99743	Astrocyte	0.285928	3.4884	25	AC245187.2	Inhib.Thal/Astrocyte: 3.488	#N/A	#N/A	#N/A	#N/A	#N/A	#N/A
ENSG00000234350	Inhib.Thal	0.764255	Astrocyte	0.230685	3.31299	26	AC007405.1	Inhib.Thal/Astrocyte: 3.313	#N/A	#N/A	#N/A	#N/A	#N/A	#N/A
ENSG00000198729	Inhib.Thal	1.37	Excit.Thal	0.415361	3.29834	27	PPP1R14C	Inhib.Thal/Excit.Thal: 3.298	1.82783	-1695.53	-1689.85	1.11173	115	std logFC = 1.112
ENSG00000287149	Inhib.Thal	1.06146	Excit.Thal	0.321978	3.29667	28	AC092640.1	Inhib.Thal/Excit.Thal: 3.297	#N/A	#N/A	#N/A	#N/A	#N/A	#N/A
ENSG00000259199	Inhib.Thal	0.806031	Excit.Thal	0.250366	3.21941	29	AC022523.1	Inhib.Thal/Excit.Thal: 3.219	#N/A	#N/A	#N/A	#N/A	#N/A	#N/A
ENSG00000128683	Inhib.Thal	3.06789	OPC	0.985164	3.11409	30	GAD1	Inhib.Thal/OPC: 3.114	8.56265	-3919.59	-3911.65	1.81705	12	std logFC = 1.817
ENSG00000091136	Inhib.Thal	2.08236	Excit.Thal	0.712807	2.92135	31	LAMB1	Inhib.Thal/Excit.Thal: 2.921	3.30208	-2301.26	-2294.8	1.32072	53	std logFC = 1.321
ENSG00000273301	Inhib.Thal	1.29639	MHb.3	0.451384	2.87202	32	AC016717.2	Inhib.Thal/MHb.3: 2.872	#N/A	#N/A	#N/A	#N/A	#N/A	#N/A
ENSG00000187123	Inhib.Thal	1.9507	Astrocyte	0.693023	2.81476	33	LYPD6	Inhib.Thal/Astrocyte: 2.815	3.2659	-1642.16	-1636.53	1.09221	121	std logFC = 1.092
ENSG00000154429	Inhib.Thal	1.42032	Oligo	0.516216	2.7514	34	CCSAP	Inhib.Thal/Oligo: 2.751	1.85108	-1603.75	-1598.14	1.07803	124	std logFC = 1.078
ENSG00000157570	Inhib.Thal	1.55302	Astrocyte	0.573151	2.70962	35	TSPAN18	Inhib.Thal/Astrocyte: 2.71	2.23441	-2290.77	-2284.33	1.31726	54	std logFC = 1.317
ENSG00000214694	Inhib.Thal	0.938891	LHb.4	0.356978	2.63011	36	ARHGEF33	Inhib.Thal/LHb.4: 2.63	1.0641	-1035.77	-1030.88	0.850484	253	std logFC = 0.85
ENSG00000132170	Inhib.Thal	1.80155	Microglia	0.688224	2.61768	37	PPARG	Inhib.Thal/Microglia: 2.618	2.99652	-2025.23	-2019.1	1.228	74	std logFC = 1.228
ENSG00000102468	Inhib.Thal	1.47272	Excit.Thal	0.565633	2.60367	38	HTR2A	Inhib.Thal/Excit.Thal: 2.604	2.15775	-1833.04	-1827.17	1.16107	95	std logFC = 1.161
ENSG00000124772	Inhib.Thal	1.06746	Excit.Thal	0.41091	2.5978	39	CPNE5	Inhib.Thal/Excit.Thal: 2.598	1.09877	-1092.9	-1087.92	0.875267	234	std logFC = 0.875
ENSG00000113396	Inhib.Thal	2.03053	Excit.Thal	0.815915	2.48865	40	SLC27A6	Inhib.Thal/Excit.Thal: 2.489	3.39862	-1549.64	-1544.12	1.05784	135	std logFC = 1.058
ENSG00000070601	Inhib.Thal	0.751274	LHb.6	0.309651	2.4262	41	FRMPD1	Inhib.Thal/LHb.6: 2.426	0.796726	-881.147	-876.495	0.780406	323	std logFC = 0.78
ENSG00000144460	Inhib.Thal	4.58227	MHb.3	1.97466	2.32053	42	NYAP2	Inhib.Thal/MHb.3: 2.321	23.12	-4473.85	-4465.03	1.97727	5	std logFC = 1.977
ENSG00000154099	Inhib.Thal	0.880312	LHb.5	0.383546	2.29519	43	DNAAF1	Inhib.Thal/LHb.5: 2.295	0.849417	-775.002	-770.559	0.72926	398	std logFC = 0.729
ENSG00000165588	Inhib.Thal	1.59569	MHb.1	0.71062	2.24549	44	OTX2	Inhib.Thal/MHb.1: 2.245	2.52749	-2472.29	-2465.66	1.37651	45	std logFC = 1.377
ENSG00000233417	Inhib.Thal	1.14847	Excit.Thal	0.530154	2.1663	45	AC004946.1	Inhib.Thal/Excit.Thal: 2.166	#N/A	#N/A	#N/A	#N/A	#N/A	#N/A
ENSG00000180901	Inhib.Thal	0.948685	MHb.2	0.439239	2.15984	46	KCTD2	Inhib.Thal/MHb.2: 2.16	0.957442	-1106.93	-1101.95	0.881278	231	std logFC = 0.881
ENSG00000125848	Inhib.Thal	0.69483	Excit.Thal	0.322394	2.15522	47	FLRT3	Inhib.Thal/Excit.Thal: 2.155	0.674808	-736.133	-731.742	0.709786	419	std logFC = 0.71
ENSG00000203727	Inhib.Thal	3.27058	Excit.Thal	1.52491	2.14476	48	SAMD5	Inhib.Thal/Excit.Thal: 2.145	7.84534	-1706.86	-1701.15	1.11585	112	std logFC = 1.116
ENSG00000138829	Inhib.Thal	1.94763	MHb.1	0.909364	2.14175	49	FBN2	Inhib.Thal/MHb.1: 2.142	3.00073	-1501.14	-1495.66	1.03952	142	std logFC = 1.04
ENSG00000253973	Inhib.Thal	0.689445	Excit.Thal	0.322879	2.13531	50	AC079296.1	Inhib.Thal/Excit.Thal: 2.135	#N/A	#N/A	#N/A	#N/A	#N/A	#N/A
ENSG00000065717	LHb.4	0.763609	Inhib.Thal	0.443992	1.71987	1	TLE2	LHb.4/Inhib.Thal: 1.72	1.12073	-508.255	-502.015	1.53938	66	std logFC = 1.539
ENSG00000102924	LHb.4	1.28697	LHb.3	0.823067	1.56362	2	CBLN1	LHb.4/LHb.3: 1.564	2.97155	-2248.11	-2238.38	3.42946	2	std logFC = 3.429
ENSG00000189127	LHb.4	0.624343	LHb.1	0.420446	1.48496	3	ANKRD34B	LHb.4/LHb.1: 1.485	1.0839	-1203.19	-1194.96	2.4256	9	std logFC = 2.426
ENSG00000169439	LHb.4	1.35771	LHb.5	0.944018	1.43822	4	SDC2	LHb.4/LHb.5: 1.438	2.88929	-771.161	-763.951	1.91416	25	std logFC = 1.914
ENSG00000145888	LHb.4	0.62349	LHb.1	0.44725	1.39405	5	GLRA1	LHb.4/LHb.1: 1.394	0.694025	-167.106	-162.601	0.867225	374	std logFC = 0.867
ENSG00000154127	LHb.4	1.15282	Microglia	0.839877	1.3726	6	UBASH3B	LHb.4/Microglia: 1.373	1.50307	-227.966	-222.943	1.01759	223	std logFC = 1.018
ENSG00000258131	LHb.4	0.942716	LHb.5	0.702753	1.34146	7	AC007656.2	LHb.4/LHb.5: 1.341	#N/A	#N/A	#N/A	#N/A	#N/A	#N/A
ENSG00000165194	LHb.4	1.50776	LHb.5	1.14429	1.31764	8	PCDH19	LHb.4/LHb.5: 1.318	2.4537	-430.204	-424.169	1.4119	81	std logFC = 1.412
ENSG00000082482	LHb.4	1.45708	LHb.1	1.11667	1.30484	9	KCNK2	LHb.4/LHb.1: 1.305	2.86628	-650.18	-643.334	1.7502	36	std logFC = 1.75
ENSG00000166250	LHb.4	1.10436	LHb.1	0.856821	1.2889	10	CLMP	LHb.4/LHb.1: 1.289	1.81572	-624.294	-617.626	1.71342	43	std logFC = 1.713
ENSG00000142149	LHb.4	1.59293	LHb.3	1.24188	1.28268	11	HUNK	LHb.4/LHb.3: 1.283	3.29287	-2084.4	-2075.58	3.28484	5	std logFC = 3.285
ENSG00000279249	LHb.4	2.9512	LHb.1	2.3061	1.27974	12	AC007614.1	LHb.4/LHb.1: 1.28	#N/A	#N/A	#N/A	#N/A	#N/A	#N/A
ENSG00000234323	LHb.4	1.98148	Oligo	1.56262	1.26805	13	LINC01505	LHb.4/Oligo: 1.268	3.94825	-152.23	-147.88	0.826536	437	std logFC = 0.827
ENSG00000204851	LHb.4	0.959993	LHb.2	0.766072	1.25314	14	PNMA8B	LHb.4/LHb.2: 1.253	1.20138	-327.76	-322.221	1.22684	133	std logFC = 1.227
ENSG00000184205	LHb.4	1.17916	LHb.3	0.963578	1.22373	15	TSPYL2	LHb.4/LHb.3: 1.224	1.15428	-214.988	-210.06	0.987352	245	std logFC = 0.987
ENSG00000089101	LHb.4	0.792287	Excit.Thal	0.649811	1.21926	16	CFAP61	LHb.4/Excit.Thal: 1.219	0.728193	-144.686	-140.403	0.805151	467	std logFC = 0.805
ENSG00000231672	LHb.4	1.78824	Excit.Thal	1.49572	1.19557	17	DIRC3	LHb.4/Excit.Thal: 1.196	4.39549	-512.809	-506.554	1.54653	65	std logFC = 1.547
ENSG00000196109	LHb.4	0.697145	MHb.1	0.584292	1.19315	18	ZNF676	LHb.4/MHb.1: 1.193	0.95146	-344.865	-339.271	1.25946	126	std logFC = 1.259
ENSG00000266338	LHb.4	0.703558	Excit.Thal	0.589981	1.19251	19	NBPF15	LHb.4/Excit.Thal: 1.193	0.720903	-207.528	-202.663	0.969567	261	std logFC = 0.97
ENSG00000138759	LHb.4	3.68887	LHb.3	3.09894	1.19036	20	FRAS1	LHb.4/LHb.3: 1.19	15.4183	-428.444	-422.445	1.4089	84	std logFC = 1.409
ENSG00000123643	LHb.4	0.549924	LHb.3	0.463254	1.18709	21	SLC36A1	LHb.4/LHb.3: 1.187	0.542918	-149.129	-144.813	0.817809	452	std logFC = 0.818
ENSG00000150938	LHb.4	2.15113	LHb.1	1.81583	1.18465	22	CRIM1	LHb.4/LHb.1: 1.185	5.69638	-1043.9	-1035.96	2.24757	12	std logFC = 2.248
ENSG00000089169	LHb.4	1.98376	Excit.Thal	1.67891	1.18157	23	RPH3A	LHb.4/Excit.Thal: 1.182	5.77701	-684.512	-677.548	1.798	32	std logFC = 1.798
ENSG00000173406	LHb.4	4.31316	Excit.Thal	3.68489	1.1705	24	DAB1	LHb.4/Excit.Thal: 1.171	25.5467	-795.37	-788.119	1.94559	24	std logFC = 1.946
ENSG00000158683	LHb.4	1.09341	LHb.3	0.935539	1.16875	25	PKD1L1	LHb.4/LHb.3: 1.169	1.04094	-116.831	-112.861	0.720949	639	std logFC = 0.721
ENSG00000130714	LHb.4	0.505432	LHb.3	0.432803	1.16781	26	POMT1	LHb.4/LHb.3: 1.168	0.286821	-37.2077	-34.7076	0.395109	2778	std logFC = 0.395
ENSG00000174996	LHb.4	0.592577	MHb.1	0.508778	1.16471	27	KLC2	LHb.4/MHb.1: 1.165	0.481547	-113.434	-109.504	0.710025	665	std logFC = 0.71
ENSG00000134333	LHb.4	0.817643	MHb.1	0.702258	1.16431	28	LDHA	LHb.4/MHb.1: 1.164	0.888616	-194.173	-189.427	0.936932	294	std logFC = 0.937
ENSG00000250320	LHb.4	1.06364	LHb.1	0.915353	1.162	29	AC113383.1	LHb.4/LHb.1: 1.162	#N/A	#N/A	#N/A	#N/A	#N/A	#N/A
ENSG00000037042	LHb.4	0.512032	Excit.Thal	0.442135	1.15809	30	TUBG2	LHb.4/Excit.Thal: 1.158	0.360705	-58.9639	-55.941	0.504749	1647	std logFC = 0.505
ENSG00000173452	LHb.4	2.24055	LHb.5	1.93914	1.15544	31	TMEM196	LHb.4/LHb.5: 1.155	5.97288	-2351.7	-2341.27	3.51932	1	std logFC = 3.519
ENSG00000168096	LHb.4	0.865985	Excit.Thal	0.750621	1.15369	32	ANKS3	LHb.4/Excit.Thal: 1.154	0.488561	-51.2228	-48.3672	0.468594	1947	std logFC = 0.469
ENSG00000105220	LHb.4	2.38686	LHb.1	2.07117	1.15242	33	GPI	LHb.4/LHb.1: 1.152	3.35393	-310.299	-304.84	1.1927	144	std logFC = 1.193
ENSG00000115368	LHb.4	0.715005	LHb.1	0.622272	1.14902	34	WDR75	LHb.4/LHb.1: 1.149	0.519236	-79.2383	-75.8325	0.589297	1123	std logFC = 0.589
ENSG00000129295	LHb.4	1.22375	LHb.5	1.06754	1.14632	35	LRRC6	LHb.4/LHb.5: 1.146	1.12112	-179.968	-175.355	0.900987	336	std logFC = 0.901
ENSG00000249242	LHb.4	1.06863	LHb.3	0.938004	1.13926	36	TMEM150C	LHb.4/LHb.3: 1.139	1.09703	-144.22	-139.943	0.803813	470	std logFC = 0.804
ENSG00000084764	LHb.4	1.30488	LHb.3	1.1471	1.13755	37	MAPRE3	LHb.4/LHb.3: 1.138	0.798941	-69.8333	-66.5929	0.551641	1325	std logFC = 0.552
ENSG00000106682	LHb.4	0.608977	LHb.2	0.53676	1.13454	38	EIF4H	LHb.4/LHb.2: 1.135	0.319917	-33.8108	-31.4187	0.375218	3095	std logFC = 0.375
ENSG00000167642	LHb.4	0.793293	LHb.2	0.701586	1.13071	39	SPINT2	LHb.4/LHb.2: 1.131	0.808138	-229.729	-224.693	1.02164	220	std logFC = 1.022
ENSG00000136699	LHb.4	0.824545	MHb.3	0.729976	1.12955	40	SMPD4	LHb.4/MHb.3: 1.13	0.552678	-82.8614	-79.3892	0.603194	1051	std logFC = 0.603
ENSG00000160321	LHb.4	1.7404	MHb.1	1.5445	1.12684	41	ZNF208	LHb.4/MHb.1: 1.127	3.0305	-357.22	-351.544	1.28255	116	std logFC = 1.283
ENSG00000196262	LHb.4	1.07985	LHb.3	0.964356	1.11976	42	PPIA	LHb.4/LHb.3: 1.12	0.891934	-98.9505	-95.2277	0.661498	818	std logFC = 0.661
ENSG00000065154	LHb.4	0.82007	LHb.3	0.734008	1.11725	43	OAT	LHb.4/LHb.3: 1.117	0.538602	-61.6095	-58.5367	0.516542	1567	std logFC = 0.517
ENSG00000197360	LHb.4	0.808429	LHb.1	0.72404	1.11655	44	ZNF98	LHb.4/LHb.1: 1.117	1.03387	-306.742	-301.309	1.18563	148	std logFC = 1.186
ENSG00000106615	LHb.4	1.22462	Excit.Thal	1.09843	1.11489	45	RHEB	LHb.4/Excit.Thal: 1.115	1.06885	-141.074	-136.824	0.794716	483	std logFC = 0.795
ENSG00000276234	LHb.4	0.63554	Excit.Thal	0.570375	1.11425	46	TADA2A	LHb.4/Excit.Thal: 1.114	0.342682	-35.1277	-32.6944	0.383047	2970	std logFC = 0.383
ENSG00000099365	LHb.4	0.857578	LHb.1	0.770368	1.11321	47	STX1B	LHb.4/LHb.1: 1.113	0.713164	-112.575	-108.659	0.707236	674	std logFC = 0.707
ENSG00000101052	LHb.4	0.670563	LHb.3	0.602381	1.11319	48	IFT52	LHb.4/LHb.3: 1.113	0.359925	-37.6755	-35.1609	0.397773	2738	std logFC = 0.398
ENSG00000140323	LHb.4	0.795885	LHb.3	0.715186	1.11284	49	DISP2	LHb.4/LHb.3: 1.113	0.61717	-108.613	-104.745	0.694237	707	std logFC = 0.694
ENSG00000111144	LHb.4	0.581057	LHb.3	0.522165	1.11278	50	LTA4H	LHb.4/LHb.3: 1.113	0.299494	-39.3106	-36.75	0.406952	2615	std logFC = 0.407
ENSG00000255595	Excit.Thal	1.41548	LHb.4	0.104098	13.5975	1	AC007368.1	Excit.Thal/LHb.4: 13.598	#N/A	#N/A	#N/A	#N/A	#N/A	#N/A
ENSG00000137573	Excit.Thal	1.44262	MHb.1	0.273648	5.27181	2	SULF1	Excit.Thal/MHb.1: 5.272	5.1151	-2146.05	-2138.45	1.8931	17	std logFC = 1.893
ENSG00000105464	Excit.Thal	0.808456	LHb.4	0.391396	2.06557	3	GRIN2D	Excit.Thal/LHb.4: 2.066	1.17613	-1147.18	-1141.36	1.34011	100	std logFC = 1.34
ENSG00000165084	Excit.Thal	1.83354	MHb.3	0.901012	2.03498	4	C8orf34	Excit.Thal/MHb.3: 2.035	6.92336	-1843.25	-1836.26	1.73743	31	std logFC = 1.737
ENSG00000109158	Excit.Thal	1.0086	Inhib.Thal	0.522658	1.92975	5	GABRA4	Excit.Thal/Inhib.Thal: 1.93	1.64333	-1131.85	-1126.09	1.33046	106	std logFC = 1.33
ENSG00000146147	Excit.Thal	1.10955	LHb.4	0.583041	1.90305	6	MLIP	Excit.Thal/LHb.4: 1.903	2.41522	-1756.26	-1749.44	1.69119	37	std logFC = 1.691
ENSG00000255929	Excit.Thal	1.39716	LHb.3	0.860025	1.62456	7	AP000943.2	Excit.Thal/LHb.3: 1.625	#N/A	#N/A	#N/A	#N/A	#N/A	#N/A
ENSG00000173715	Excit.Thal	1.79054	LHb.5	1.21315	1.47594	8	C11orf80	Excit.Thal/LHb.5: 1.476	3.06021	-1820.84	-1813.91	1.72559	33	std logFC = 1.726
ENSG00000182348	Excit.Thal	2.21368	LHb.2	1.50501	1.47087	9	ZNF804B	Excit.Thal/LHb.2: 1.471	19.9878	-932.598	-927.211	1.19975	155	std logFC = 1.2
ENSG00000152465	Excit.Thal	1.08134	Inhib.Thal	0.737262	1.4667	10	NMT2	Excit.Thal/Inhib.Thal: 1.467	1.46465	-710.558	-705.67	1.03935	255	std logFC = 1.039
ENSG00000226091	Excit.Thal	1.45171	MHb.3	1.00157	1.44943	11	LINC00937	Excit.Thal/MHb.3: 1.449	2.53327	-2367.99	-2360.2	2.00287	14	std logFC = 2.003
ENSG00000144331	Excit.Thal	2.86652	Inhib.Thal	2.01599	1.42189	12	ZNF385B	Excit.Thal/Inhib.Thal: 1.422	12.3421	-1110.68	-1104.96	1.31704	111	std logFC = 1.317
ENSG00000283674	Excit.Thal	3.11423	LHb.3	2.20365	1.41321	13	AC068587.4	Excit.Thal/LHb.3: 1.413	#N/A	#N/A	#N/A	#N/A	#N/A	#N/A
ENSG00000284624	Excit.Thal	0.758205	Astrocyte	0.541876	1.39922	14	AC092902.4	Excit.Thal/Astrocyte: 1.399	#N/A	#N/A	#N/A	#N/A	#N/A	#N/A
ENSG00000242428	Excit.Thal	0.999777	LHb.4	0.716691	1.39499	15	C3orf67-AS1	Excit.Thal/LHb.4: 1.395	1.71299	-941.147	-935.748	1.20558	153	std logFC = 1.206
ENSG00000172965	Excit.Thal	1.65186	Endo	1.23738	1.33496	16	MIR4435-2HG	Excit.Thal/Endo: 1.335	3.54267	-1994.16	-1986.77	1.81596	21	std logFC = 1.816
ENSG00000078328	Excit.Thal	6.09409	LHb.5	4.58672	1.32864	17	RBFOX1	Excit.Thal/LHb.5: 1.329	115.459	-2725.13	-2716.9	2.17358	9	std logFC = 2.174
ENSG00000104059	Excit.Thal	2.38443	LHb.6	1.79775	1.32634	18	FAM189A1	Excit.Thal/LHb.6: 1.326	6.42182	-2330.06	-2322.33	1.98433	15	std logFC = 1.984
ENSG00000224812	Excit.Thal	0.825721	LHb.4	0.62351	1.32431	19	TMEM72-AS1	Excit.Thal/LHb.4: 1.324	0.748543	-302.307	-298.651	0.667049	874	std logFC = 0.667
ENSG00000138031	Excit.Thal	0.725268	Inhib.Thal	0.548877	1.32137	20	ADCY3	Excit.Thal/Inhib.Thal: 1.321	0.795469	-447.03	-442.839	0.816391	512	std logFC = 0.816
ENSG00000117114	Excit.Thal	2.67542	LHb.4	2.05564	1.3015	21	ADGRL2	Excit.Thal/LHb.4: 1.302	9.04665	-1556.05	-1549.49	1.58162	48	std logFC = 1.582
ENSG00000064763	Excit.Thal	1.82509	Microglia	1.40511	1.29889	22	FAR2	Excit.Thal/Microglia: 1.299	4.21784	-2816.63	-2808.28	2.21634	8	std logFC = 2.216
ENSG00000203279	Excit.Thal	0.915919	LHb.5	0.705688	1.29791	23	AL590705.1	Excit.Thal/LHb.5: 1.298	#N/A	#N/A	#N/A	#N/A	#N/A	#N/A
ENSG00000070808	Excit.Thal	1.46972	LHb.5	1.14306	1.28577	24	CAMK2A	Excit.Thal/LHb.5: 1.286	3.06538	-2512.42	-2504.29	2.0727	10	std logFC = 2.073
ENSG00000169213	Excit.Thal	1.15734	LHb.5	0.901493	1.2838	25	RAB3B	Excit.Thal/LHb.5: 1.284	1.71344	-1043.9	-1038.26	1.27402	121	std logFC = 1.274
ENSG00000002746	Excit.Thal	3.19431	LHb.4	2.49329	1.28116	26	HECW1	Excit.Thal/LHb.4: 1.281	12.2464	-2877.87	-2869.05	2.24477	5	std logFC = 2.245
ENSG00000053108	Excit.Thal	2.02278	LHb.5	1.58202	1.2786	27	FSTL4	Excit.Thal/LHb.5: 1.279	8.19545	-938.569	-933.176	1.20383	154	std logFC = 1.204
ENSG00000174453	Excit.Thal	1.53607	MHb.3	1.20166	1.27829	28	VWC2L	Excit.Thal/MHb.3: 1.278	3.32322	-1906.8	-1899.58	1.77074	25	std logFC = 1.771
ENSG00000249937	Excit.Thal	1.33596	OPC	1.04541	1.27793	29	LINC02223	Excit.Thal/OPC: 1.278	1.99799	-713.559	-708.663	1.04165	253	std logFC = 1.042
ENSG00000156802	Excit.Thal	0.67156	LHb.4	0.53954	1.24469	30	ATAD2	Excit.Thal/LHb.4: 1.245	0.703567	-417.586	-413.492	0.788097	564	std logFC = 0.788
ENSG00000088179	Excit.Thal	2.44308	LHb.4	1.9834	1.23176	31	PTPN4	Excit.Thal/LHb.4: 1.232	6.01012	-918.944	-913.602	1.19039	162	std logFC = 1.19
ENSG00000182230	Excit.Thal	0.659611	LHb.4	0.537433	1.22734	32	FAM153B	Excit.Thal/LHb.4: 1.227	0.500579	-201.246	-198.046	0.54097	1380	std logFC = 0.541
ENSG00000151948	Excit.Thal	0.935589	LHb.4	0.768039	1.21815	33	GLT1D1	Excit.Thal/LHb.4: 1.218	1.01232	-696.521	-691.672	1.02853	265	std logFC = 1.029
ENSG00000074211	Excit.Thal	1.96144	LHb.1	1.65226	1.18712	34	PPP2R2C	Excit.Thal/LHb.1: 1.187	2.59176	-647.797	-643.067	0.990196	299	std logFC = 0.99
ENSG00000206077	Excit.Thal	0.624145	Oligo	0.525952	1.1867	35	ZDHHC11B	Excit.Thal/Oligo: 1.187	0.475013	-329.399	-325.634	0.697224	784	std logFC = 0.697
ENSG00000100095	Excit.Thal	3.07188	LHb.4	2.614	1.17516	36	SEZ6L	Excit.Thal/LHb.4: 1.175	10.9365	-1918.53	-1911.23	1.77686	23	std logFC = 1.777
ENSG00000260918	Excit.Thal	0.823751	MHb.3	0.707807	1.16381	37	AC107398.3	Excit.Thal/MHb.3: 1.164	#N/A	#N/A	#N/A	#N/A	#N/A	#N/A
ENSG00000112541	Excit.Thal	2.94995	LHb.5	2.54837	1.15758	38	PDE10A	Excit.Thal/LHb.5: 1.158	14.6813	-1085.16	-1079.47	1.30073	114	std logFC = 1.301
ENSG00000063601	Excit.Thal	1.10227	LHb.6	0.954901	1.15433	39	MTMR1	Excit.Thal/LHb.6: 1.154	1.09484	-509.188	-504.815	0.873428	427	std logFC = 0.873
ENSG00000163288	Excit.Thal	3.69213	MHb.3	3.2088	1.15063	40	GABRB1	Excit.Thal/MHb.3: 1.151	13.9061	-2871.13	-2862.5	2.24165	6	std logFC = 2.242
ENSG00000162734	Excit.Thal	0.609868	Oligo	0.536449	1.13686	41	PEA15	Excit.Thal/Oligo: 1.137	0.547039	-273.564	-270.029	0.633589	987	std logFC = 0.634
ENSG00000120694	Excit.Thal	1.80759	MHb.3	1.60089	1.12911	42	HSPH1	Excit.Thal/MHb.3: 1.129	2.01021	-491.731	-487.422	0.857749	455	std logFC = 0.858
ENSG00000100678	Excit.Thal	2.2398	LHb.4	1.98611	1.12773	43	SLC8A3	Excit.Thal/LHb.4: 1.128	3.38601	-648.617	-643.884	0.990852	298	std logFC = 0.991
ENSG00000172794	Excit.Thal	0.685219	LHb.1	0.607976	1.12705	44	RAB37	Excit.Thal/LHb.1: 1.127	0.965062	-651.158	-646.419	0.992881	296	std logFC = 0.993
ENSG00000198586	Excit.Thal	1.85766	MHb.2	1.65485	1.12255	45	TLK1	Excit.Thal/MHb.2: 1.123	3.11202	-718.152	-713.24	1.04517	249	std logFC = 1.045
ENSG00000008086	Excit.Thal	1.78648	Inhib.Thal	1.59221	1.12201	46	CDKL5	Excit.Thal/Inhib.Thal: 1.122	3.32832	-634.82	-630.121	0.979774	308	std logFC = 0.98
ENSG00000151090	Excit.Thal	2.3797	OPC	2.12311	1.12086	47	THRB	Excit.Thal/OPC: 1.121	5.40766	-1233.67	-1227.65	1.39364	82	std logFC = 1.394
ENSG00000221890	Excit.Thal	0.95774	LHb.6	0.855712	1.11923	48	NPTXR	Excit.Thal/LHb.6: 1.119	2.02604	-788.121	-783.067	1.09754	216	std logFC = 1.098
ENSG00000161681	Excit.Thal	0.856988	Inhib.Thal	0.766782	1.11764	49	SHANK1	Excit.Thal/Inhib.Thal: 1.118	0.565322	-151.155	-148.258	0.466811	1869	std logFC = 0.467
ENSG00000115423	Excit.Thal	1.57391	LHb.4	1.40828	1.11761	50	DNAH6	Excit.Thal/LHb.4: 1.118	1.95159	-573.348	-568.802	0.929056	359	std logFC = 0.929
ENSG00000250821	MHb.1	1.28137	MHb.2	0.0735945	17.4112	1	EXOC1L	MHb.1/MHb.2: 17.411	2.71915	-3028.55	-3019.22	7.15372	3	std logFC = 7.154
ENSG00000124491	MHb.1	4.04526	LHb.6	0.388162	10.4216	2	F13A1	MHb.1/LHb.6: 10.422	27.2379	-5143.06	-5133.33	9.99813	2	std logFC = 9.998
ENSG00000229941	MHb.1	1.05994	MHb.2	0.105819	10.0165	3	AC012499.1	MHb.1/MHb.2: 10.017	#N/A	#N/A	#N/A	#N/A	#N/A	#N/A
ENSG00000006128	MHb.1	2.63447	LHb.2	0.282579	9.32296	4	TAC1	MHb.1/LHb.2: 9.323	10.5149	-2271.76	-2263.28	6.0457	7	std logFC = 6.046
ENSG00000150893	MHb.1	1.95597	Excit.Thal	0.227549	8.59582	5	FREM2	MHb.1/Excit.Thal: 8.596	3.80511	-800.922	-794.384	3.42185	49	std logFC = 3.422
ENSG00000166415	MHb.1	0.85604	MHb.2	0.108413	7.89612	6	WDR72	MHb.1/MHb.2: 7.896	1.42745	-2648	-2639.36	6.60703	6	std logFC = 6.607
ENSG00000166863	MHb.1	1.00358	MHb.2	0.134358	7.46943	7	TAC3	MHb.1/MHb.2: 7.469	2.07142	-2143.9	-2135.78	5.84893	10	std logFC = 5.849
ENSG00000128655	MHb.1	4.57525	MHb.2	0.663641	6.89416	8	PDE11A	MHb.1/MHb.2: 6.894	31.7038	-6210.59	-6200.17	11.3928	1	std logFC = 11.393
ENSG00000251244	MHb.1	1.22462	Inhib.Thal	0.18262	6.70587	9	AC107208.1	MHb.1/Inhib.Thal: 6.706	#N/A	#N/A	#N/A	#N/A	#N/A	#N/A
ENSG00000187094	MHb.1	2.433	Excit.Thal	0.53183	4.57477	10	CCK	MHb.1/Excit.Thal: 4.575	7.28729	-1810.47	-1802.44	5.31743	11	std logFC = 5.317
ENSG00000249992	MHb.1	1.36352	LHb.2	0.359718	3.79051	11	TMEM158	MHb.1/LHb.2: 3.791	2.19878	-941.935	-935.243	3.72856	42	std logFC = 3.729
ENSG00000154736	MHb.1	1.63277	LHb.6	0.522935	3.12233	12	ADAMTS5	MHb.1/LHb.6: 3.122	3.02116	-955.282	-948.566	3.75655	41	std logFC = 3.757
ENSG00000169071	MHb.1	0.933225	LHb.3	0.332975	2.80269	13	ROR2	MHb.1/LHb.3: 2.803	1.64926	-604.787	-598.648	2.95314	73	std logFC = 2.953
ENSG00000234210	MHb.1	0.564198	LHb.6	0.203229	2.77617	14	AC006372.3	MHb.1/LHb.6: 2.776	#N/A	#N/A	#N/A	#N/A	#N/A	#N/A
ENSG00000253284	MHb.1	0.668524	MHb.2	0.263593	2.5362	15	AC092828.1	MHb.1/MHb.2: 2.536	#N/A	#N/A	#N/A	#N/A	#N/A	#N/A
ENSG00000228944	MHb.1	0.770928	LHb.2	0.307524	2.50689	16	AC004485.1	MHb.1/LHb.2: 2.507	#N/A	#N/A	#N/A	#N/A	#N/A	#N/A
ENSG00000260115	MHb.1	0.657198	LHb.3	0.269283	2.44055	17	AC012174.1	MHb.1/LHb.3: 2.441	#N/A	#N/A	#N/A	#N/A	#N/A	#N/A
ENSG00000171246	MHb.1	1.02437	LHb.6	0.422767	2.423	18	NPTX1	MHb.1/LHb.6: 2.423	1.28539	-670.3	-663.981	3.11626	61	std logFC = 3.116
ENSG00000150630	MHb.1	0.674728	Astrocyte	0.296587	2.27498	19	VEGFC	MHb.1/Astrocyte: 2.275	0.935313	-211.344	-206.119	1.71502	182	std logFC = 1.715
ENSG00000109971	MHb.1	1.682	LHb.3	0.742525	2.26524	20	HSPA8	MHb.1/LHb.3: 2.265	1.75798	-153.459	-148.445	1.45439	225	std logFC = 1.454
ENSG00000223653	MHb.1	1.13836	LHb.6	0.508812	2.2373	21	AL078459.1	MHb.1/LHb.6: 2.237	#N/A	#N/A	#N/A	#N/A	#N/A	#N/A
ENSG00000068831	MHb.1	0.991946	Endo	0.446936	2.21943	22	RASGRP2	MHb.1/Endo: 2.219	1.21042	-440.945	-435.069	2.50591	95	std logFC = 2.506
ENSG00000257467	MHb.1	0.712258	LHb.3	0.322239	2.21034	23	PPFIA2-AS1	MHb.1/LHb.3: 2.21	0.390579	-27.2503	-23.4864	0.584582	785	std logFC = 0.585
ENSG00000135624	MHb.1	0.722199	LHb.4	0.327416	2.20575	24	CCT7	MHb.1/LHb.4: 2.206	0.405637	-44.8039	-40.7269	0.764766	574	std logFC = 0.765
ENSG00000265125	MHb.1	1.46004	MHb.3	0.67398	2.1663	25	AC011824.2	MHb.1/MHb.3: 2.166	#N/A	#N/A	#N/A	#N/A	#N/A	#N/A
ENSG00000255311	MHb.1	1.56453	Oligo	0.735808	2.12628	26	AP002370.2	MHb.1/Oligo: 2.126	#N/A	#N/A	#N/A	#N/A	#N/A	#N/A
ENSG00000110900	MHb.1	1.07876	MHb.3	0.515009	2.09464	27	TSPAN11	MHb.1/MHb.3: 2.095	1.74716	-1062.39	-1055.49	3.97564	34	std logFC = 3.976
ENSG00000185634	MHb.1	1.27581	Oligo	0.619008	2.06106	28	SHC4	MHb.1/Oligo: 2.061	1.9013	-461.027	-455.119	2.56441	92	std logFC = 2.564
ENSG00000040608	MHb.1	0.554711	LHb.6	0.27256	2.03519	29	RTN4R	MHb.1/LHb.6: 2.035	0.536872	-300.409	-294.921	2.05541	140	std logFC = 2.055
ENSG00000172137	MHb.1	2.75879	Excit.Thal	1.37613	2.00475	30	CALB2	MHb.1/Excit.Thal: 2.005	7.29319	-632.882	-626.627	3.02401	65	std logFC = 3.024
ENSG00000197728	MHb.1	1.15737	Microglia	0.579781	1.99621	31	RPS26	MHb.1/Microglia: 1.996	0.780145	-65.0356	-60.658	0.931258	425	std logFC = 0.931
ENSG00000258162	MHb.1	1.95089	Oligo	0.985542	1.97951	32	AC069228.1	MHb.1/Oligo: 1.98	#N/A	#N/A	#N/A	#N/A	#N/A	#N/A
ENSG00000162614	MHb.1	0.707468	Excit.Thal	0.359216	1.96948	33	NEXN	MHb.1/Excit.Thal: 1.969	0.629545	-54.3747	-50.1374	0.847486	489	std logFC = 0.847
ENSG00000223646	MHb.1	1.20684	LHb.3	0.6174	1.95472	34	AC002463.1	MHb.1/LHb.3: 1.955	#N/A	#N/A	#N/A	#N/A	#N/A	#N/A
ENSG00000124766	MHb.1	1.50901	Inhib.Thal	0.777436	1.94101	35	SOX4	MHb.1/Inhib.Thal: 1.941	1.68398	-173.861	-168.778	1.55101	210	std logFC = 1.551
ENSG00000197061	MHb.1	0.659693	Endo	0.343234	1.92199	36	HIST1H4C	MHb.1/Endo: 1.922	0.524745	-103.362	-98.6592	1.18569	307	std logFC = 1.186
ENSG00000213626	MHb.1	1.21083	MHb.2	0.633397	1.91164	37	LBH	MHb.1/MHb.2: 1.912	1.32227	-181.1	-175.973	1.58394	201	std logFC = 1.584
ENSG00000198755	MHb.1	0.732835	Endo	0.387626	1.89057	38	RPL10A	MHb.1/Endo: 1.891	0.347283	-28.9054	-25.1062	0.603777	757	std logFC = 0.604
ENSG00000205363	MHb.1	0.902912	LHb.6	0.480092	1.88071	39	INSYN1	MHb.1/LHb.6: 1.881	0.82012	-160.88	-155.839	1.49023	219	std logFC = 1.49
ENSG00000236467	MHb.1	2.14861	MHb.2	1.14525	1.8761	40	KCNMA1-AS1	MHb.1/MHb.2: 1.876	5.42	-778.403	-771.905	3.37081	51	std logFC = 3.371
ENSG00000174521	MHb.1	0.760776	LHb.6	0.408373	1.86294	41	TTC9B	MHb.1/LHb.6: 1.863	0.507037	-79.8924	-75.3843	1.03708	373	std logFC = 1.037
ENSG00000204628	MHb.1	1.00942	LHb.6	0.545104	1.8518	42	RACK1	MHb.1/LHb.6: 1.852	0.608796	-52.8542	-48.6332	0.834875	497	std logFC = 0.835
ENSG00000008283	MHb.1	0.824036	MHb.2	0.445758	1.84862	43	CYB561	MHb.1/MHb.2: 1.849	0.579633	-82.0029	-77.4677	1.05128	363	std logFC = 1.051
ENSG00000286757	MHb.1	3.034	MHb.2	1.64379	1.84574	44	AL137139.2	MHb.1/MHb.2: 1.846	#N/A	#N/A	#N/A	#N/A	#N/A	#N/A
ENSG00000134490	MHb.1	1.75133	MHb.2	0.95238	1.8389	45	TMEM241	MHb.1/MHb.2: 1.839	2.68286	-278.695	-273.283	1.97749	151	std logFC = 1.977
ENSG00000286122	MHb.1	1.44763	LHb.3	0.787889	1.83735	46	AC016074.2	MHb.1/LHb.3: 1.837	#N/A	#N/A	#N/A	#N/A	#N/A	#N/A
ENSG00000103363	MHb.1	0.974312	LHb.6	0.530389	1.83698	47	ELOB	MHb.1/LHb.6: 1.837	0.859255	-91.6893	-87.0827	1.11418	338	std logFC = 1.114
ENSG00000137285	MHb.1	0.910245	MHb.3	0.503936	1.80627	48	TUBB2B	MHb.1/MHb.3: 1.806	0.672341	-96.7796	-92.1369	1.1459	326	std logFC = 1.146
ENSG00000139800	MHb.1	0.832548	MHb.3	0.462537	1.79996	49	ZIC5	MHb.1/MHb.3: 1.8	1.02357	-689.525	-683.173	3.16278	59	std logFC = 3.163
ENSG00000198258	MHb.1	0.744338	LHb.6	0.415034	1.79344	50	UBL5	MHb.1/LHb.6: 1.793	0.351194	-26.0341	-22.3247	0.570083	829	std logFC = 0.57
ENSG00000236373	LHb.1	1.55039	LHb.5	0.560716	2.76502	1	LINC02653	LHb.1/LHb.5: 2.765	4.36732	-627.059	-621.011	2.57659	80	std logFC = 2.577
ENSG00000143858	LHb.1	1.7795	LHb.5	0.70695	2.51716	2	SYT2	LHb.1/LHb.5: 2.517	5.57737	-964.057	-957.154	3.23193	34	std logFC = 3.232
ENSG00000250049	LHb.1	3.83507	LHb.4	1.53328	2.50122	3	AC114316.1	LHb.1/LHb.4: 2.501	#N/A	#N/A	#N/A	#N/A	#N/A	#N/A
ENSG00000119547	LHb.1	1.58949	LHb.4	0.674565	2.35632	4	ONECUT2	LHb.1/LHb.4: 2.356	3.83314	-2134.31	-2126.08	4.99492	9	std logFC = 4.995
ENSG00000256654	LHb.1	1.08593	OPC	0.49702	2.18489	5	AC005906.2	LHb.1/OPC: 2.185	#N/A	#N/A	#N/A	#N/A	#N/A	#N/A
ENSG00000081923	LHb.1	1.21628	Microglia	0.558468	2.17788	6	ATP8B1	LHb.1/Microglia: 2.178	2.61781	-1347.62	-1340.02	3.86951	17	std logFC = 3.87
ENSG00000138722	LHb.1	1.62198	LHb.5	0.84628	1.9166	7	MMRN1	LHb.1/LHb.5: 1.917	4.41051	-2754.75	-2746.26	5.78965	7	std logFC = 5.79
ENSG00000102678	LHb.1	1.01752	LHb.4	0.585794	1.73699	8	FGF9	LHb.1/LHb.4: 1.737	1.75852	-408.097	-402.685	2.06123	151	std logFC = 2.061
ENSG00000149403	LHb.1	4.10371	LHb.5	2.53094	1.62142	9	GRIK4	LHb.1/LHb.5: 1.621	30.8082	-3820.26	-3810.52	7.0596	2	std logFC = 7.06
ENSG00000137509	LHb.1	1.0905	LHb.3	0.683966	1.59437	10	PRCP	LHb.1/LHb.3: 1.594	1.93109	-430.778	-425.318	2.11973	144	std logFC = 2.12
ENSG00000286062	LHb.1	0.983248	LHb.3	0.63488	1.54871	11	AC092353.2	LHb.1/LHb.3: 1.549	#N/A	#N/A	#N/A	#N/A	#N/A	#N/A
ENSG00000224223	LHb.1	0.89675	MHb.1	0.579857	1.5465	12	VSTM2A-OT1	LHb.1/MHb.1: 1.547	1.54984	-613.257	-607.258	2.54681	84	std logFC = 2.547
ENSG00000101638	LHb.1	1.0865	Excit.Thal	0.708443	1.53364	13	ST8SIA5	LHb.1/Excit.Thal: 1.534	1.98965	-284.959	-280.047	1.71256	249	std logFC = 1.713
ENSG00000132359	LHb.1	2.60466	LHb.6	1.70598	1.52678	14	RAP1GAP2	LHb.1/LHb.6: 1.527	7.85297	-1319.64	-1312.16	3.82566	19	std logFC = 3.826
ENSG00000042781	LHb.1	1.0345	MHb.3	0.690025	1.49922	15	USH2A	LHb.1/MHb.3: 1.499	2.17286	-266.96	-262.121	1.65597	268	std logFC = 1.656
ENSG00000236107	LHb.1	2.29776	LHb.4	1.53877	1.49325	16	SCN1A-AS1	LHb.1/LHb.4: 1.493	8.57549	-890.218	-883.572	3.09804	44	std logFC = 3.098
ENSG00000168502	LHb.1	1.80185	LHb.7	1.22584	1.46989	17	MTCL1	LHb.1/LHb.7: 1.47	4.3367	-777.958	-771.44	2.88512	50	std logFC = 2.885
ENSG00000285741	LHb.1	1.90635	MHb.2	1.32889	1.43455	18	AC005999.2	LHb.1/MHb.2: 1.435	#N/A	#N/A	#N/A	#N/A	#N/A	#N/A
ENSG00000157470	LHb.1	1.12823	LHb.7	0.790037	1.42807	19	FAM81A	LHb.1/LHb.7: 1.428	1.95764	-431.237	-425.77	2.1209	143	std logFC = 2.121
ENSG00000177707	LHb.1	2.09263	LHb.3	1.47209	1.42154	20	NECTIN3	LHb.1/LHb.3: 1.422	5.6989	-660.298	-654.158	2.64713	73	std logFC = 2.647
ENSG00000156453	LHb.1	0.509871	LHb.6	0.3594	1.41867	21	PCDH1	LHb.1/LHb.6: 1.419	0.779322	-311.546	-306.51	1.79311	220	std logFC = 1.793
ENSG00000138678	LHb.1	0.762184	LHb.5	0.537908	1.41694	22	GPAT3	LHb.1/LHb.5: 1.417	1.34863	-346.89	-341.67	1.89528	183	std logFC = 1.895
ENSG00000100285	LHb.1	0.686267	LHb.3	0.486235	1.41139	23	NEFH	LHb.1/LHb.3: 1.411	1.36268	-487.607	-481.957	2.26034	119	std logFC = 2.26
ENSG00000177990	LHb.1	1.88335	LHb.3	1.33654	1.40913	24	DPY19L2	LHb.1/LHb.3: 1.409	4.41218	-796.707	-790.17	2.92155	49	std logFC = 2.922
ENSG00000196581	LHb.1	1.79969	LHb.5	1.2888	1.3964	25	AJAP1	LHb.1/LHb.5: 1.396	4.58827	-1112.88	-1105.82	3.48956	29	std logFC = 3.49
ENSG00000223838	LHb.1	1.56486	LHb.6	1.1269	1.38864	26	AC007091.1	LHb.1/LHb.6: 1.389	#N/A	#N/A	#N/A	#N/A	#N/A	#N/A
ENSG00000205922	LHb.1	0.65664	LHb.5	0.476267	1.37872	27	ONECUT3	LHb.1/LHb.5: 1.379	1.27253	-1864.72	-1856.78	4.62843	12	std logFC = 4.628
ENSG00000233008	LHb.1	0.930288	Excit.Thal	0.675041	1.37812	28	LINC01725	LHb.1/Excit.Thal: 1.378	1.71888	-124.467	-120.66	1.11764	752	std logFC = 1.118
ENSG00000261786	LHb.1	0.59474	LHb.5	0.432215	1.37603	29	AC006058.1	LHb.1/LHb.5: 1.376	#N/A	#N/A	#N/A	#N/A	#N/A	#N/A
ENSG00000152760	LHb.1	1.02659	LHb.4	0.746092	1.37595	30	TCTEX1D1	LHb.1/LHb.4: 1.376	1.80186	-385.234	-379.88	2.00071	160	std logFC = 2.001
ENSG00000141384	LHb.1	0.725682	LHb.3	0.529266	1.37111	31	TAF4B	LHb.1/LHb.3: 1.371	0.8686	-91.3104	-87.9214	0.951879	1142	std logFC = 0.952
ENSG00000164588	LHb.1	2.26783	Excit.Thal	1.66419	1.36272	32	HCN1	LHb.1/Excit.Thal: 1.363	6.01169	-122.315	-118.533	1.1076	771	std logFC = 1.108
ENSG00000227646	LHb.1	0.628627	LHb.2	0.468933	1.34055	33	STEAP2-AS1	LHb.1/LHb.2: 1.341	0.868673	-100.934	-97.4033	1.00272	991	std logFC = 1.003
ENSG00000205683	LHb.1	2.86172	Astrocyte	2.14375	1.33491	34	DPF3	LHb.1/Astrocyte: 1.335	12.1407	-2959.71	-2950.66	6.04124	4	std logFC = 6.041
ENSG00000226239	LHb.1	0.596367	LHb.4	0.45165	1.32042	35	AL031658.1	LHb.1/LHb.4: 1.32	#N/A	#N/A	#N/A	#N/A	#N/A	#N/A
ENSG00000214113	LHb.1	1.78992	MHb.1	1.37835	1.29859	36	LYRM4	LHb.1/MHb.1: 1.299	3.47867	-369.288	-363.977	1.95749	167	std logFC = 1.957
ENSG00000204706	LHb.1	0.662817	LHb.4	0.512106	1.2943	37	MAMDC2-AS1	LHb.1/LHb.4: 1.294	0.902151	-89.1244	-85.7655	0.93996	1177	std logFC = 0.94
ENSG00000185238	LHb.1	1.1928	LHb.4	0.928673	1.28441	38	PRMT3	LHb.1/LHb.4: 1.284	1.79637	-176.821	-172.507	1.33953	453	std logFC = 1.34
ENSG00000183098	LHb.1	6.6486	LHb.5	5.18225	1.28296	39	GPC6	LHb.1/LHb.5: 1.283	160.836	-3089.19	-3079.86	6.19805	3	std logFC = 6.198
ENSG00000187772	LHb.1	1.21246	LHb.7	0.946565	1.28091	40	LIN28B	LHb.1/LHb.7: 1.281	1.86403	-140.41	-136.405	1.18942	617	std logFC = 1.189
ENSG00000150967	LHb.1	0.920909	LHb.4	0.720227	1.27864	41	ABCB9	LHb.1/LHb.4: 1.279	1.30907	-150.809	-146.711	1.23407	562	std logFC = 1.234
ENSG00000185917	LHb.1	0.541665	LHb.3	0.424037	1.2774	42	SETD4	LHb.1/LHb.3: 1.277	0.61818	-99.9789	-96.461	0.997784	1004	std logFC = 0.998
ENSG00000247134	LHb.1	0.777132	LHb.4	0.61079	1.27234	43	AC090204.1	LHb.1/LHb.4: 1.272	#N/A	#N/A	#N/A	#N/A	#N/A	#N/A
ENSG00000186862	LHb.1	0.661296	LHb.4	0.522062	1.2667	44	PDZD7	LHb.1/LHb.4: 1.267	0.858447	-170.374	-166.112	1.31415	477	std logFC = 1.314
ENSG00000167549	LHb.1	0.838411	LHb.4	0.66288	1.2648	45	CORO6	LHb.1/LHb.4: 1.265	1.06843	-152.201	-148.088	1.23993	554	std logFC = 1.24
ENSG00000225339	LHb.1	0.780334	MHb.1	0.619036	1.26056	46	AL354740.1	LHb.1/MHb.1: 1.261	#N/A	#N/A	#N/A	#N/A	#N/A	#N/A
ENSG00000132330	LHb.1	0.834333	MHb.3	0.661929	1.26046	47	SCLY	LHb.1/MHb.3: 1.26	1.01897	-122.147	-118.369	1.10682	774	std logFC = 1.107
ENSG00000139190	LHb.1	0.592851	LHb.3	0.474496	1.24943	48	VAMP1	LHb.1/LHb.3: 1.249	0.956731	-272.729	-267.872	1.67431	263	std logFC = 1.674
ENSG00000278259	LHb.1	0.7901	LHb.3	0.634063	1.24609	49	MYO19	LHb.1/LHb.3: 1.246	0.931619	-91.9609	-88.5639	0.955397	1133	std logFC = 0.955
ENSG00000271727	LHb.1	0.613429	Excit.Thal	0.492861	1.24463	50	AL357054.2	LHb.1/Excit.Thal: 1.245	#N/A	#N/A	#N/A	#N/A	#N/A	#N/A
ENSG00000070748	MHb.2	1.18655	MHb.3	0.21151	5.6099	1	CHAT	MHb.2/MHb.3: 5.61	1.63679	-3944.01	-3936.06	4.5744	12	std logFC = 4.574
ENSG00000243144	MHb.2	1.5172	MHb.1	0.305993	4.95829	2	AC079760.2	MHb.2/MHb.1: 4.958	#N/A	#N/A	#N/A	#N/A	#N/A	#N/A
ENSG00000248307	MHb.2	1.8613	MHb.3	0.39833	4.67275	3	LINC00616	MHb.2/MHb.3: 4.673	3.80688	-1153.28	-1147.18	2.25917	76	std logFC = 2.259
ENSG00000227070	MHb.2	2.12886	MHb.3	0.672496	3.1656	4	AC104170.1	MHb.2/MHb.3: 3.166	#N/A	#N/A	#N/A	#N/A	#N/A	#N/A
ENSG00000248939	MHb.2	0.998323	LHb.6	0.37338	2.67375	5	AC111198.1	MHb.2/LHb.6: 2.674	#N/A	#N/A	#N/A	#N/A	#N/A	#N/A
ENSG00000101180	MHb.2	0.959095	Excit.Thal	0.373847	2.56548	6	HRH3	MHb.2/Excit.Thal: 2.565	0.812899	-363.642	-358.449	1.2334	188	std logFC = 1.233
ENSG00000233420	MHb.2	1.51659	LHb.1	0.606494	2.50059	7	AC002069.2	MHb.2/LHb.1: 2.501	#N/A	#N/A	#N/A	#N/A	#N/A	#N/A
ENSG00000104888	MHb.2	0.819503	MHb.1	0.345235	2.37375	8	SLC17A7	MHb.2/MHb.1: 2.374	0.932592	-2061.31	-2054.46	3.11035	36	std logFC = 3.11
ENSG00000149527	MHb.2	1.48736	LHb.6	0.645099	2.30563	9	PLCH2	MHb.2/LHb.6: 2.306	1.71723	-1643.51	-1636.99	2.74015	50	std logFC = 2.74
ENSG00000126883	MHb.2	2.28891	Oligo	1.05707	2.16533	10	NUP214	MHb.2/Oligo: 2.165	3.10451	-1011.77	-1005.82	2.1062	88	std logFC = 2.106
ENSG00000178031	MHb.2	2.71347	Excit.Thal	1.25442	2.16312	11	ADAMTSL1	MHb.2/Excit.Thal: 2.163	5.39046	-272.369	-267.377	1.06267	230	std logFC = 1.063
ENSG00000131771	MHb.2	1.09166	Astrocyte	0.544051	2.00655	12	PPP1R1B	MHb.2/Astrocyte: 2.007	1.30749	-2021.62	-2014.83	3.07632	38	std logFC = 3.076
ENSG00000260192	MHb.2	1.81955	MHb.1	1.00937	1.80266	13	LINC02240	MHb.2/MHb.1: 1.803	3.21107	-2094.59	-2087.72	3.13872	35	std logFC = 3.139
ENSG00000153093	MHb.2	2.36713	LHb.6	1.33875	1.76816	14	ACOXL	MHb.2/LHb.6: 1.768	5.13382	-1883.06	-1876.44	2.9558	45	std logFC = 2.956
ENSG00000162591	MHb.2	1.07944	LHb.6	0.620514	1.73959	15	MEGF6	MHb.2/LHb.6: 1.74	1.29284	-3438.5	-3431.07	4.2008	20	std logFC = 4.201
ENSG00000073670	MHb.2	1.02006	MHb.1	0.606893	1.6808	16	ADAM11	MHb.2/MHb.1: 1.681	0.653889	-181.74	-177.011	0.862877	299	std logFC = 0.863
ENSG00000228113	MHb.2	1.37055	MHb.3	0.827862	1.65552	17	AC003991.1	MHb.2/MHb.3: 1.656	#N/A	#N/A	#N/A	#N/A	#N/A	#N/A
ENSG00000169330	MHb.2	2.51599	LHb.6	1.52946	1.64502	18	MINAR1	MHb.2/LHb.6: 1.645	3.82313	-905.865	-900.031	1.98591	99	std logFC = 1.986
ENSG00000174948	MHb.2	5.20471	MHb.3	3.23335	1.6097	19	GPR149	MHb.2/MHb.3: 1.61	41.4864	-8933.62	-8923.19	8.17503	1	std logFC = 8.175
ENSG00000162992	MHb.2	1.60239	MHb.3	1.00135	1.60023	20	NEUROD1	MHb.2/MHb.3: 1.6	2.37683	-4763.01	-4754.37	5.16568	6	std logFC = 5.166
ENSG00000182329	MHb.2	0.840088	LHb.5	0.538001	1.5615	21	KIAA2012	MHb.2/LHb.5: 1.561	0.880156	-579.758	-574.263	1.57083	139	std logFC = 1.571
ENSG00000175471	MHb.2	3.74412	MHb.3	2.42838	1.54182	22	MCTP1	MHb.2/MHb.3: 1.542	10.3496	-1660.66	-1654.12	2.75593	49	std logFC = 2.756
ENSG00000027075	MHb.2	2.0744	Endo	1.35769	1.52789	23	PRKCH	MHb.2/Endo: 1.528	3.52702	-654.817	-649.224	1.67395	126	std logFC = 1.674
ENSG00000176273	MHb.2	1.42704	LHb.6	0.936234	1.52423	24	SLC35G1	MHb.2/LHb.6: 1.524	1.54026	-815.219	-809.452	1.87817	106	std logFC = 1.878
ENSG00000239922	MHb.2	1.76582	MHb.1	1.16122	1.52066	25	AC092958.1	MHb.2/MHb.1: 1.521	#N/A	#N/A	#N/A	#N/A	#N/A	#N/A
ENSG00000158079	MHb.2	3.2589	MHb.1	2.15903	1.50943	26	PTPDC1	MHb.2/MHb.1: 1.509	7.72475	-4045.92	-4037.8	4.64876	10	std logFC = 4.649
ENSG00000174953	MHb.2	3.09081	MHb.3	2.07271	1.49119	27	DHX36	MHb.2/MHb.3: 1.491	5.51904	-1559.87	-1553.47	2.66232	56	std logFC = 2.662
ENSG00000107372	MHb.2	1.61819	MHb.3	1.10522	1.46413	28	ZFAND5	MHb.2/MHb.3: 1.464	1.40999	-318.536	-313.434	1.15195	206	std logFC = 1.152
ENSG00000196542	MHb.2	1.24998	LHb.1	0.86893	1.43852	29	SPTSSB	MHb.2/LHb.1: 1.439	0.97722	-268.706	-263.728	1.05529	233	std logFC = 1.055
ENSG00000182132	MHb.2	3.43873	OPC	2.4033	1.43084	30	KCNIP1	MHb.2/OPC: 1.431	9.56698	-1668.42	-1661.86	2.76306	48	std logFC = 2.763
ENSG00000177453	MHb.2	1.60927	LHb.6	1.16401	1.38253	31	NIM1K	MHb.2/LHb.6: 1.383	1.11176	-132.917	-128.379	0.734341	362	std logFC = 0.734
ENSG00000080224	MHb.2	6.17061	MHb.1	4.53273	1.36135	32	EPHA6	MHb.2/MHb.1: 1.361	64.8049	-3374.42	-3367.03	4.15275	21	std logFC = 4.153
ENSG00000153094	MHb.2	0.925426	LHb.6	0.681569	1.35779	33	BCL2L11	MHb.2/LHb.6: 1.358	0.986763	-994.337	-988.396	2.08677	89	std logFC = 2.087
ENSG00000105928	MHb.2	2.3573	MHb.1	1.75393	1.34401	34	GSDME	MHb.2/MHb.1: 1.344	3.87069	-2737.18	-2729.89	3.66332	23	std logFC = 3.663
ENSG00000134343	MHb.2	3.3498	Endo	2.50233	1.33867	35	ANO3	MHb.2/Endo: 1.339	10.1262	-2450.56	-2443.46	3.4342	28	std logFC = 3.434
ENSG00000273032	MHb.2	2.8813	MHb.1	2.17436	1.32512	36	DGCR9	MHb.2/MHb.1: 1.325	4.23992	-1019.78	-1013.82	2.11509	87	std logFC = 2.115
ENSG00000142784	MHb.2	1.00785	MHb.3	0.764676	1.318	37	WDTC1	MHb.2/MHb.3: 1.318	0.475093	-65.5359	-61.4216	0.508436	553	std logFC = 0.508
ENSG00000157782	MHb.2	1.08794	MHb.3	0.825577	1.31779	38	CABP1	MHb.2/MHb.3: 1.318	0.865787	-292.004	-286.986	1.10146	224	std logFC = 1.101
ENSG00000122012	MHb.2	2.15795	Inhib.Thal	1.63845	1.31707	39	SV2C	MHb.2/Inhib.Thal: 1.317	1.77495	-65.6376	-61.5179	0.50885	550	std logFC = 0.509
ENSG00000113966	MHb.2	1.58497	MHb.3	1.23005	1.28854	40	ARL6	MHb.2/MHb.3: 1.289	1.10663	-181.13	-176.404	0.861384	300	std logFC = 0.861
ENSG00000147434	MHb.2	1.97342	MHb.3	1.54397	1.27815	41	CHRNA6	MHb.2/MHb.3: 1.278	2.72874	-1913.04	-1906.37	2.98211	43	std logFC = 2.982
ENSG00000115665	MHb.2	2.64507	LHb.6	2.08306	1.26981	42	SLC5A7	MHb.2/LHb.6: 1.27	5.7959	-4464.61	-4456.12	4.95168	7	std logFC = 4.952
ENSG00000170624	MHb.2	4.75863	MHb.3	3.76344	1.26444	43	SGCD	MHb.2/MHb.3: 1.264	21.8419	-1083.11	-1077.07	2.18433	80	std logFC = 2.184
ENSG00000182287	MHb.2	2.01954	LHb.6	1.6004	1.2619	44	AP1S2	MHb.2/LHb.6: 1.262	2.38447	-586.155	-580.652	1.57984	138	std logFC = 1.58
ENSG00000160293	MHb.2	2.51218	LHb.6	2.01594	1.24616	45	VAV2	MHb.2/LHb.6: 1.246	4.25575	-2554.58	-2547.41	3.51815	26	std logFC = 3.518
ENSG00000151834	MHb.2	2.39331	Excit.Thal	1.92181	1.24534	46	GABRA2	MHb.2/Excit.Thal: 1.245	2.96287	-234.698	-229.797	0.984277	252	std logFC = 0.984
ENSG00000150054	MHb.2	2.67821	MHb.3	2.15583	1.24231	47	MPP7	MHb.2/MHb.3: 1.242	5.37531	-4019.6	-4011.57	4.62958	11	std logFC = 4.63
ENSG00000102471	MHb.2	1.09521	MHb.1	0.886067	1.23603	48	NDFIP2	MHb.2/MHb.1: 1.236	0.409636	-32.765	-29.0262	0.351504	805	std logFC = 0.352
ENSG00000172456	MHb.2	2.56683	LHb.3	2.08502	1.23108	49	FGGY	MHb.2/LHb.3: 1.231	3.33199	-437.858	-432.54	1.35771	166	std logFC = 1.358
ENSG00000182158	MHb.2	1.42354	MHb.3	1.15752	1.22982	50	CREB3L2	MHb.2/MHb.3: 1.23	1.31346	-421.82	-416.52	1.33173	169	std logFC = 1.332
ENSG00000234273	LHb.2	1.39853	LHb.7	0.0999579	13.9912	1	AC073071.1	LHb.2/LHb.7: 13.991	#N/A	#N/A	#N/A	#N/A	#N/A	#N/A
ENSG00000147571	LHb.2	1.0329	LHb.3	0.368907	2.79988	2	CRH	LHb.2/LHb.3: 2.8	2.0777	-520.778	-513.526	2.04561	24	std logFC = 2.046
ENSG00000227400	LHb.2	0.828678	MHb.2	0.422846	1.95976	3	AC012501.2	LHb.2/MHb.2: 1.96	#N/A	#N/A	#N/A	#N/A	#N/A	#N/A
ENSG00000261008	LHb.2	1.97806	LHb.1	1.04239	1.89762	4	LINC01572	LHb.2/LHb.1: 1.898	3.98673	-659.057	-651.026	2.31288	11	std logFC = 2.313
ENSG00000255886	LHb.2	1.47822	LHb.7	0.984944	1.50082	5	AC020611.2	LHb.2/LHb.7: 1.501	#N/A	#N/A	#N/A	#N/A	#N/A	#N/A
ENSG00000139304	LHb.2	1.93122	LHb.7	1.3584	1.42169	6	PTPRQ	LHb.2/LHb.7: 1.422	4.75141	-1144.43	-1135.61	3.0981	5	std logFC = 3.098
ENSG00000135643	LHb.2	1.13573	Excit.Thal	0.803125	1.41414	7	KCNMB4	LHb.2/Excit.Thal: 1.414	1.30234	-140.196	-134.458	1.03943	109	std logFC = 1.039
ENSG00000102043	LHb.2	0.718701	LHb.6	0.512622	1.40201	8	MTMR8	LHb.2/LHb.6: 1.402	0.475863	-61.7525	-56.872	0.678607	257	std logFC = 0.679
ENSG00000047579	LHb.2	1.63911	Excit.Thal	1.17658	1.39312	9	DTNBP1	LHb.2/Excit.Thal: 1.393	1.27627	-88.8832	-83.6576	0.820922	182	std logFC = 0.821
ENSG00000173114	LHb.2	1.68369	LHb.4	1.23608	1.36212	10	LRRN3	LHb.2/LHb.4: 1.362	1.24778	-69.4424	-64.4289	0.72171	225	std logFC = 0.722
ENSG00000206530	LHb.2	1.13439	MHb.3	0.836003	1.35692	11	CFAP44	LHb.2/MHb.3: 1.357	0.921081	-101.966	-96.5672	0.881608	153	std logFC = 0.882
ENSG00000013293	LHb.2	2.7165	LHb.4	2.03863	1.33251	12	SLC7A14	LHb.2/LHb.4: 1.333	4.57555	-482.65	-475.516	1.96641	27	std logFC = 1.966
ENSG00000272636	LHb.2	0.759595	Inhib.Thal	0.582028	1.30508	13	DOC2B	LHb.2/Inhib.Thal: 1.305	0.585317	-54.7555	-49.9819	0.63694	286	std logFC = 0.637
ENSG00000166262	LHb.2	0.95608	MHb.2	0.737708	1.29601	14	FAM227B	LHb.2/MHb.2: 1.296	0.911241	-152.368	-146.533	1.08504	99	std logFC = 1.085
ENSG00000177519	LHb.2	0.75406	MHb.1	0.582902	1.29363	15	RPRM	LHb.2/MHb.1: 1.294	0.792278	-447.956	-440.894	1.89182	29	std logFC = 1.892
ENSG00000242265	LHb.2	3.13402	LHb.5	2.44802	1.28023	16	PEG10	LHb.2/LHb.5: 1.28	9.06979	-1331.49	-1322.45	3.36216	4	std logFC = 3.362
ENSG00000176956	LHb.2	1.18126	MHb.3	0.940355	1.25619	17	LY6H	LHb.2/MHb.3: 1.256	0.833689	-93.7088	-88.4208	0.843797	171	std logFC = 0.844
ENSG00000112038	LHb.2	4.90834	MHb.2	3.91938	1.25233	18	OPRM1	LHb.2/MHb.2: 1.252	33.4064	-1558.67	-1548.94	3.66456	2	std logFC = 3.665
ENSG00000084628	LHb.2	1.12586	LHb.7	0.902528	1.24745	19	NKAIN1	LHb.2/LHb.7: 1.247	1.10075	-144.799	-139.013	1.0569	104	std logFC = 1.057
ENSG00000260664	LHb.2	1.91178	Oligo	1.54344	1.23864	20	AC004158.1	LHb.2/Oligo: 1.239	#N/A	#N/A	#N/A	#N/A	#N/A	#N/A
ENSG00000163611	LHb.2	0.672194	Endo	0.54687	1.22916	21	SPICE1	LHb.2/Endo: 1.229	0.437446	-58.0912	-53.2674	0.657124	272	std logFC = 0.657
ENSG00000171617	LHb.2	1.58518	LHb.4	1.29784	1.22141	22	ENC1	LHb.2/LHb.4: 1.221	1.36509	-83.3902	-78.2284	0.794109	194	std logFC = 0.794
ENSG00000189221	LHb.2	1.82876	MHb.2	1.50151	1.21795	23	MAOA	LHb.2/MHb.2: 1.218	2.81919	-602.046	-594.324	2.20607	15	std logFC = 2.206
ENSG00000164754	LHb.2	1.80632	MHb.1	1.48543	1.21602	24	RAD21	LHb.2/MHb.1: 1.216	1.45716	-137.159	-131.448	1.02775	112	std logFC = 1.028
ENSG00000183662	LHb.2	4.66615	LHb.7	3.84583	1.2133	25	TAFA1	LHb.2/LHb.7: 1.213	22.4547	-552.575	-545.036	2.10965	18	std logFC = 2.11
ENSG00000111879	LHb.2	2.28984	LHb.7	1.89819	1.20633	26	FAM184A	LHb.2/LHb.7: 1.206	1.84775	-62.1129	-57.2245	0.680686	255	std logFC = 0.681
ENSG00000114480	LHb.2	1.50954	MHb.1	1.25853	1.19945	27	GBE1	LHb.2/MHb.1: 1.199	1.07874	-53.7421	-48.9892	0.630685	292	std logFC = 0.631
ENSG00000117505	LHb.2	0.771887	LHb.7	0.645803	1.19524	28	DR1	LHb.2/LHb.7: 1.195	0.431963	-44.1615	-39.5898	0.568265	350	std logFC = 0.568
ENSG00000286415	LHb.2	0.780689	MHb.3	0.653751	1.19417	29	AC017050.1	LHb.2/MHb.3: 1.194	#N/A	#N/A	#N/A	#N/A	#N/A	#N/A
ENSG00000091844	LHb.2	3.1176	MHb.3	2.61167	1.19372	30	RGS17	LHb.2/MHb.3: 1.194	6.45339	-446.6	-439.605	1.88885	31	std logFC = 1.889
ENSG00000118557	LHb.2	1.16264	LHb.1	0.977245	1.18971	31	PMFBP1	LHb.2/LHb.1: 1.19	2.20915	-438.246	-431.343	1.87047	34	std logFC = 1.87
ENSG00000130024	LHb.2	0.819245	LHb.5	0.692319	1.18334	32	PHF10	LHb.2/LHb.5: 1.183	0.471462	-47.6514	-43.0147	0.59174	328	std logFC = 0.592
ENSG00000158528	LHb.2	3.79661	LHb.6	3.20995	1.18276	33	PPP1R9A	LHb.2/LHb.6: 1.183	7.36232	-278.221	-271.743	1.47944	52	std logFC = 1.479
ENSG00000068784	LHb.2	1.06376	Microglia	0.900179	1.18172	34	SRBD1	LHb.2/Microglia: 1.182	0.557589	-23.6272	-19.5878	0.404575	596	std logFC = 0.405
ENSG00000115756	LHb.2	1.65275	MHb.2	1.39888	1.18148	35	HPCAL1	LHb.2/MHb.2: 1.181	1.31637	-96.4826	-91.1534	0.856678	164	std logFC = 0.857
ENSG00000137942	LHb.2	2.1445	MHb.1	1.81536	1.18131	36	FNBP1L	LHb.2/MHb.1: 1.181	1.68324	-68.4874	-63.5131	0.716494	234	std logFC = 0.716
ENSG00000204186	LHb.2	1.49672	LHb.4	1.27518	1.17373	37	ZDBF2	LHb.2/LHb.4: 1.174	0.590392	-23.9047	-19.8483	0.407205	586	std logFC = 0.407
ENSG00000144736	LHb.2	0.73164	MHb.1	0.624421	1.17171	38	SHQ1	LHb.2/MHb.1: 1.172	0.416389	-38.3861	-33.9504	0.527204	401	std logFC = 0.527
ENSG00000108061	LHb.2	1.55408	LHb.7	1.32805	1.1702	39	SHOC2	LHb.2/LHb.7: 1.17	0.703964	-25.3484	-21.2485	0.420639	561	std logFC = 0.421
ENSG00000185053	LHb.2	6.98228	MHb.1	5.98045	1.16752	40	SGCZ	LHb.2/MHb.1: 1.168	108.76	-699.894	-691.767	2.38689	10	std logFC = 2.387
ENSG00000173250	LHb.2	3.28392	LHb.6	2.81398	1.167	41	GPR151	LHb.2/LHb.6: 1.167	10.1762	-1379.66	-1370.33	3.42779	3	std logFC = 3.428
ENSG00000132554	LHb.2	0.895732	LHb.7	0.768212	1.166	42	RGS22	LHb.2/LHb.7: 1.166	0.785971	-112.066	-106.578	0.925826	140	std logFC = 0.926
ENSG00000165553	LHb.2	0.865481	LHb.6	0.742897	1.16501	43	NGB	LHb.2/LHb.6: 1.165	0.794916	-204.665	-198.484	1.26315	70	std logFC = 1.263
ENSG00000196935	LHb.2	4.74073	LHb.7	4.09414	1.15793	44	SRGAP1	LHb.2/LHb.7: 1.158	23.3414	-808.744	-800.393	2.57545	8	std logFC = 2.575
ENSG00000164270	LHb.2	3.22916	LHb.1	2.79023	1.15731	45	HTR4	LHb.2/LHb.1: 1.157	8.64843	-580.881	-573.224	2.16527	16	std logFC = 2.165
ENSG00000173588	LHb.2	1.426	Inhib.Thal	1.23331	1.15624	46	CEP83	LHb.2/Inhib.Thal: 1.156	0.716238	-22.2057	-18.2106	0.390835	623	std logFC = 0.391
ENSG00000143324	LHb.2	2.62554	LHb.7	2.2726	1.1553	47	XPR1	LHb.2/LHb.7: 1.155	1.96512	-46.975	-42.3475	0.587262	331	std logFC = 0.587
ENSG00000095587	LHb.2	1.15772	LHb.7	1.0033	1.15391	48	TLL2	LHb.2/LHb.7: 1.154	1.64025	-230.439	-224.12	1.34267	61	std logFC = 1.343
ENSG00000138036	LHb.2	1.37397	MHb.3	1.19693	1.14791	49	DYNC2LI1	LHb.2/MHb.3: 1.148	0.401331	-10.6526	-7.31633	0.254989	1204	std logFC = 0.255
ENSG00000163527	LHb.2	1.52162	LHb.7	1.32569	1.14779	50	STT3B	LHb.2/LHb.7: 1.148	0.77587	-27.7983	-23.6167	0.442542	517	std logFC = 0.443
ENSG00000180828	MHb.3	0.7017	Excit.Thal	0.0508907	13.7884	1	BHLHE22	MHb.3/Excit.Thal: 13.788	0.874786	-284.597	-276.566	5.63775	11	std logFC = 5.638
ENSG00000057294	MHb.3	1.2762	Endo	0.269163	4.74138	2	PKP2	MHb.3/Endo: 4.741	1.7483	-115.465	-108.619	3.54147	36	std logFC = 3.541
ENSG00000108001	MHb.3	3.37256	MHb.1	0.78173	4.31422	3	EBF3	MHb.3/MHb.1: 4.314	10.6744	-866.065	-856.328	10.0578	2	std logFC = 10.058
ENSG00000224141	MHb.3	1.46049	LHb.5	0.398012	3.66946	4	MIR548XHG	MHb.3/LHb.5: 3.669	2.62275	-15.5683	-11.0602	1.20313	373	std logFC = 1.203
ENSG00000248464	MHb.3	1.41427	LHb.2	0.39653	3.5666	5	FGF10-AS1	MHb.3/LHb.2: 3.567	2.127	-190.799	-183.202	4.58891	17	std logFC = 4.589
ENSG00000070193	MHb.3	2.69239	LHb.2	0.782343	3.44145	6	FGF10	MHb.3/LHb.2: 3.441	7.85867	-561.215	-552.172	8.01047	4	std logFC = 8.01
ENSG00000137166	MHb.3	0.693123	MHb.2	0.21453	3.2309	7	FOXP4	MHb.3/MHb.2: 3.231	0.794411	-72.6112	-66.4583	2.78255	72	std logFC = 2.783
ENSG00000226320	MHb.3	2.66463	LHb.4	0.830286	3.2093	8	LINC01811	MHb.3/LHb.4: 3.209	8.59968	-179.567	-172.082	4.44777	19	std logFC = 4.448
ENSG00000227240	MHb.3	1.83621	LHb.1	0.589204	3.11643	9	AL136456.1	MHb.3/LHb.1: 3.116	#N/A	#N/A	#N/A	#N/A	#N/A	#N/A
ENSG00000230461	MHb.3	1.49431	Oligo	0.491764	3.03866	10	PROX1-AS1	MHb.3/Oligo: 3.039	2.36713	-77.0606	-70.8206	2.87038	66	std logFC = 2.87
ENSG00000111799	MHb.3	1.64383	Endo	0.581824	2.8253	11	COL12A1	MHb.3/Endo: 2.825	2.54637	-53.4046	-47.5999	2.36758	102	std logFC = 2.368
ENSG00000136231	MHb.3	0.722311	MHb.1	0.27309	2.64495	12	IGF2BP3	MHb.3/MHb.1: 2.645	0.859369	-49.0024	-43.2456	2.26213	107	std logFC = 2.262
ENSG00000166960	MHb.3	1.27491	MHb.2	0.519246	2.45531	13	CCDC178	MHb.3/MHb.2: 2.455	1.6833	-38.3845	-32.8749	1.98567	137	std logFC = 1.986
ENSG00000257657	MHb.3	0.775936	LHb.6	0.333198	2.32875	14	AC079950.1	MHb.3/LHb.6: 2.329	#N/A	#N/A	#N/A	#N/A	#N/A	#N/A
ENSG00000177076	MHb.3	0.926807	Excit.Thal	0.418299	2.21566	15	ACER2	MHb.3/Excit.Thal: 2.216	1.03121	-31.5626	-26.3204	1.78649	179	std logFC = 1.786
ENSG00000161544	MHb.3	1.11233	MHb.2	0.503651	2.20854	16	CYGB	MHb.3/MHb.2: 2.209	0.971344	-32.2195	-26.9315	1.80659	171	std logFC = 1.807
ENSG00000175040	MHb.3	1.1749	MHb.2	0.540142	2.17518	17	CHST2	MHb.3/MHb.2: 2.175	1.58465	-112.935	-106.116	3.50109	37	std logFC = 3.501
ENSG00000214376	MHb.3	0.752442	Excit.Thal	0.372265	2.02125	18	VSTM5	MHb.3/Excit.Thal: 2.021	0.762842	-15.3646	-10.8725	1.19398	379	std logFC = 1.194
ENSG00000108370	MHb.3	1.32731	LHb.6	0.66262	2.00312	19	RGS9	MHb.3/LHb.6: 2.003	1.5699	-30.3138	-25.1153	1.74767	187	std logFC = 1.748
ENSG00000181789	MHb.3	0.640658	LHb.3	0.326295	1.96343	20	COPG1	MHb.3/LHb.3: 1.963	0.423855	-7.39321	-3.71715	0.762761	857	std logFC = 0.763
ENSG00000135116	MHb.3	0.658518	MHb.2	0.336366	1.95774	21	HRK	MHb.3/MHb.2: 1.958	0.720639	-22.9219	-18.0335	1.49837	255	std logFC = 1.498
ENSG00000109805	MHb.3	0.808071	MHb.2	0.415761	1.9436	22	NCAPG	MHb.3/MHb.2: 1.944	0.936286	-147.598	-140.387	4.02034	25	std logFC = 4.02
ENSG00000197536	MHb.3	1.40309	OPC	0.724666	1.93619	23	C5orf56	MHb.3/OPC: 1.936	1.19784	-16.9191	-12.3184	1.26223	340	std logFC = 1.262
ENSG00000144681	MHb.3	1.48081	Endo	0.769437	1.92454	24	STAC	MHb.3/Endo: 1.925	2.77429	-66.7684	-60.7455	2.66296	82	std logFC = 2.663
ENSG00000184347	MHb.3	3.57232	LHb.6	1.8945	1.88562	25	SLIT3	MHb.3/LHb.6: 1.886	11.4303	-100.448	-93.7565	3.29485	42	std logFC = 3.295
ENSG00000183283	MHb.3	0.970321	LHb.6	0.521952	1.85902	26	DAZAP2	MHb.3/LHb.6: 1.859	1.01609	-24.4651	-19.5077	1.55357	238	std logFC = 1.554
ENSG00000146376	MHb.3	2.39924	Excit.Thal	1.30715	1.83548	27	ARHGAP18	MHb.3/Excit.Thal: 1.835	4.63025	-72.6985	-66.5315	2.7843	71	std logFC = 2.784
ENSG00000128891	MHb.3	0.994499	LHb.5	0.543478	1.82988	28	CCDC32	MHb.3/LHb.5: 1.83	0.746206	-10.8277	-6.72067	0.970015	557	std logFC = 0.97
ENSG00000123815	MHb.3	0.543952	LHb.6	0.297449	1.82872	29	COQ8B	MHb.3/LHb.6: 1.829	0.426401	-8.39636	-4.58145	0.82803	746	std logFC = 0.828
ENSG00000143473	MHb.3	3.51364	LHb.4	1.92821	1.82223	30	KCNH1	MHb.3/LHb.4: 1.822	11.1555	-122.971	-115.943	3.65873	30	std logFC = 3.659
ENSG00000144712	MHb.3	0.808786	Excit.Thal	0.444419	1.81987	31	CAND2	MHb.3/Excit.Thal: 1.82	0.443965	-5.06243	-1.80954	0.588426	1308	std logFC = 0.588
ENSG00000133119	MHb.3	0.771526	Microglia	0.430852	1.7907	32	RFC3	MHb.3/Microglia: 1.791	0.962269	-10.5634	-6.48286	0.955496	572	std logFC = 0.955
ENSG00000249203	MHb.3	0.990253	LHb.1	0.560308	1.76734	33	LINC02224	MHb.3/LHb.1: 1.767	1.07012	-10.3945	-6.33196	0.946118	582	std logFC = 0.946
ENSG00000146701	MHb.3	0.71747	LHb.4	0.410588	1.74742	34	MDH2	MHb.3/LHb.4: 1.747	0.450188	-7.44949	-3.76627	0.76655	851	std logFC = 0.767
ENSG00000082684	MHb.3	0.91089	OPC	0.527095	1.72813	35	SEMA5B	MHb.3/OPC: 1.728	1.42571	-54.3766	-48.5521	2.39026	100	std logFC = 2.39
ENSG00000141040	MHb.3	0.539956	LHb.5	0.319693	1.68899	36	ZNF287	MHb.3/LHb.5: 1.689	0.289055	-5.01828	-1.77479	0.584717	1321	std logFC = 0.585
ENSG00000117707	MHb.3	1.82415	Oligo	1.08504	1.68119	37	PROX1	MHb.3/Oligo: 1.681	2.91021	-41.7376	-36.1201	2.07682	123	std logFC = 2.077
ENSG00000182568	MHb.3	0.964904	MHb.2	0.578501	1.66794	38	SATB1	MHb.3/MHb.2: 1.668	0.707342	-15.3239	-10.8345	1.19215	380	std logFC = 1.192
ENSG00000101958	MHb.3	1.61546	Excit.Thal	0.972366	1.66137	39	GLRA2	MHb.3/Excit.Thal: 1.661	2.83402	-40.7334	-35.1558	2.04994	128	std logFC = 2.05
ENSG00000009780	MHb.3	0.833336	Excit.Thal	0.501754	1.66085	40	FAM76A	MHb.3/Excit.Thal: 1.661	0.415387	-4.87918	-1.67503	0.572904	1374	std logFC = 0.573
ENSG00000248138	MHb.3	0.803805	LHb.4	0.487943	1.64734	41	AC097515.1	MHb.3/LHb.4: 1.647	#N/A	#N/A	#N/A	#N/A	#N/A	#N/A
ENSG00000135324	MHb.3	1.74385	LHb.2	1.07584	1.62091	42	MRAP2	MHb.3/LHb.2: 1.621	2.60549	-55.0172	-49.1623	2.40509	97	std logFC = 2.405
ENSG00000099260	MHb.3	0.788105	Endo	0.487511	1.61659	43	PALMD	MHb.3/Endo: 1.617	0.915328	-41.2808	-35.6874	2.06463	126	std logFC = 2.065
ENSG00000140009	MHb.3	0.88474	LHb.3	0.548243	1.61377	44	ESR2	MHb.3/LHb.3: 1.614	0.682398	-8.75828	-4.8925	0.850497	709	std logFC = 0.85
ENSG00000162630	MHb.3	0.691703	LHb.2	0.429244	1.61144	45	B3GALT2	MHb.3/LHb.2: 1.611	0.621569	-15.7539	-11.2405	1.21141	371	std logFC = 1.211
ENSG00000241679	MHb.3	0.579595	MHb.2	0.359691	1.61137	46	AC018450.1	MHb.3/MHb.2: 1.611	#N/A	#N/A	#N/A	#N/A	#N/A	#N/A
ENSG00000205060	MHb.3	1.21486	LHb.3	0.75694	1.60496	47	SLC35B4	MHb.3/LHb.3: 1.605	0.876564	-9.1079	-5.19445	0.871712	676	std logFC = 0.872
ENSG00000266094	MHb.3	1.01956	LHb.1	0.641699	1.58884	48	RASSF5	MHb.3/LHb.1: 1.589	1.00608	-20.3614	-15.5772	1.40225	283	std logFC = 1.402
ENSG00000254768	MHb.3	0.814758	MHb.2	0.514733	1.58287	49	AC104009.1	MHb.3/MHb.2: 1.583	#N/A	#N/A	#N/A	#N/A	#N/A	#N/A
ENSG00000112309	MHb.3	1.5949	Excit.Thal	1.00784	1.5825	50	B3GAT2	MHb.3/Excit.Thal: 1.583	2.0708	-34.8052	-29.4444	1.8837	159	std logFC = 1.884
ENSG00000176177	LHb.3	0.563834	LHb.4	0.142686	3.95157	1	ENTHD1	LHb.3/LHb.4: 3.952	1.15899	-730.934	-722.807	3.40471	10	std logFC = 3.405
ENSG00000100351	LHb.3	0.583185	LHb.1	0.148953	3.91522	2	GRAP2	LHb.3/LHb.1: 3.915	1.22116	-949.924	-941.103	3.91031	5	std logFC = 3.91
ENSG00000228824	LHb.3	1.20441	Inhib.Thal	0.668264	1.8023	3	MIR4500HG	LHb.3/Inhib.Thal: 1.802	2.945	-269.08	-263.007	2.0276	78	std logFC = 2.028
ENSG00000287069	LHb.3	1.2349	LHb.5	0.703698	1.75488	4	AC061958.1	LHb.3/LHb.5: 1.755	#N/A	#N/A	#N/A	#N/A	#N/A	#N/A
ENSG00000097096	LHb.3	0.734236	LHb.4	0.427984	1.71557	5	SYDE2	LHb.3/LHb.4: 1.716	1.30698	-860.496	-852.013	3.71055	7	std logFC = 3.711
ENSG00000153012	LHb.3	1.94689	LHb.4	1.14799	1.69591	6	LGI2	LHb.3/LHb.4: 1.696	5.94881	-1445.43	-1435	4.90239	1	std logFC = 4.902
ENSG00000175426	LHb.3	0.910327	LHb.4	0.560873	1.62306	7	PCSK1	LHb.3/LHb.4: 1.623	1.47408	-397.083	-390.342	2.47824	40	std logFC = 2.478
ENSG00000055732	LHb.3	0.607954	MHb.2	0.384451	1.58136	8	MCOLN3	LHb.3/MHb.2: 1.581	1.07745	-600.241	-592.645	3.0711	17	std logFC = 3.071
ENSG00000258636	LHb.3	0.611761	LHb.4	0.386931	1.58106	9	AL121821.2	LHb.3/LHb.4: 1.581	#N/A	#N/A	#N/A	#N/A	#N/A	#N/A
ENSG00000249781	LHb.3	0.937481	LHb.4	0.596965	1.57041	10	LINC02112	LHb.3/LHb.4: 1.57	1.59099	-104.191	-99.3747	1.24306	274	std logFC = 1.243
ENSG00000171004	LHb.3	1.97059	LHb.1	1.25895	1.56526	11	HS6ST2	LHb.3/LHb.1: 1.565	7.03819	-397.66	-390.894	2.4801	39	std logFC = 2.48
ENSG00000049192	LHb.3	2.7267	LHb.1	1.796	1.51821	12	ADAMTS6	LHb.3/LHb.1: 1.518	13.2415	-816.077	-807.727	3.60808	8	std logFC = 3.608
ENSG00000249484	LHb.3	1.61166	LHb.1	1.06183	1.51781	13	LINC01470	LHb.3/LHb.1: 1.518	6.13615	-715.55	-707.518	3.36689	11	std logFC = 3.367
ENSG00000162643	LHb.3	0.500734	LHb.1	0.346036	1.44706	14	WDR63	LHb.3/LHb.1: 1.447	0.772523	-245.718	-239.777	1.93497	89	std logFC = 1.935
ENSG00000148488	LHb.3	1.41203	LHb.4	0.980442	1.4402	15	ST8SIA6	LHb.3/LHb.4: 1.44	3.11096	-192.338	-186.627	1.70578	112	std logFC = 1.706
ENSG00000188916	LHb.3	0.91791	Excit.Thal	0.649739	1.41274	16	INSYN2A	LHb.3/Excit.Thal: 1.413	1.83532	-289.633	-283.466	2.10594	71	std logFC = 2.106
ENSG00000147027	LHb.3	1.6623	LHb.4	1.21448	1.36873	17	TMEM47	LHb.3/LHb.4: 1.369	3.29039	-455.6	-448.503	2.66098	28	std logFC = 2.661
ENSG00000189050	LHb.3	0.55449	LHb.4	0.405117	1.36871	18	RNFT1	LHb.3/LHb.4: 1.369	0.505412	-50.6632	-46.9786	0.852331	849	std logFC = 0.852
ENSG00000107614	LHb.3	0.97447	MHb.3	0.719322	1.35471	19	TRDMT1	LHb.3/MHb.3: 1.355	1.31704	-149.386	-144	1.49753	155	std logFC = 1.498
ENSG00000100346	LHb.3	1.11861	LHb.4	0.82993	1.34784	20	CACNA1I	LHb.3/LHb.4: 1.348	1.88251	-408.047	-401.173	2.51339	35	std logFC = 2.513
ENSG00000188107	LHb.3	1.09457	LHb.4	0.813856	1.34491	21	EYS	LHb.3/LHb.4: 1.345	2.15816	-133.188	-128.006	1.41142	190	std logFC = 1.411
ENSG00000215788	LHb.3	0.457255	LHb.1	0.345247	1.32443	22	TNFRSF25	LHb.3/LHb.1: 1.324	0.410453	-37.8247	-34.611	0.729282	1361	std logFC = 0.729
ENSG00000147485	LHb.3	1.50189	LHb.4	1.13712	1.32078	23	PXDNL	LHb.3/LHb.4: 1.321	2.76901	-355.424	-348.823	2.34035	46	std logFC = 2.34
ENSG00000140557	LHb.3	0.597193	LHb.2	0.459092	1.30081	24	ST8SIA2	LHb.3/LHb.2: 1.301	0.851255	-236.899	-230.991	1.89891	92	std logFC = 1.899
ENSG00000166546	LHb.3	0.475122	LHb.1	0.371968	1.27732	25	BEAN1	LHb.3/LHb.1: 1.277	0.548575	-82.3453	-77.8818	1.09997	390	std logFC = 1.1
ENSG00000139292	LHb.3	2.26554	LHb.7	1.7786	1.27377	26	LGR5	LHb.3/LHb.7: 1.274	16.0966	-931.655	-923.017	3.87016	6	std logFC = 3.87
ENSG00000223715	LHb.3	0.725914	MHb.3	0.569918	1.27372	27	LINC01208	LHb.3/MHb.3: 1.274	1.57258	-113.744	-108.77	1.30084	234	std logFC = 1.301
ENSG00000249806	LHb.3	0.784174	LHb.4	0.617284	1.27036	28	AC139720.1	LHb.3/LHb.4: 1.27	#N/A	#N/A	#N/A	#N/A	#N/A	#N/A
ENSG00000233766	LHb.3	0.790509	MHb.3	0.624528	1.26577	29	AC098617.1	LHb.3/MHb.3: 1.266	#N/A	#N/A	#N/A	#N/A	#N/A	#N/A
ENSG00000182968	LHb.3	0.469384	LHb.4	0.371729	1.2627	30	SOX1	LHb.3/LHb.4: 1.263	0.792518	-406.908	-400.062	2.50976	36	std logFC = 2.51
ENSG00000135454	LHb.3	0.533885	LHb.4	0.423168	1.26164	31	B4GALNT1	LHb.3/LHb.4: 1.262	0.467417	-34.3395	-31.2731	0.692254	1577	std logFC = 0.692
ENSG00000110074	LHb.3	0.48767	LHb.4	0.386699	1.26111	32	FOXRED1	LHb.3/LHb.4: 1.261	0.424592	-30.0956	-27.2265	0.644413	1921	std logFC = 0.644
ENSG00000116977	LHb.3	0.692434	Inhib.Thal	0.553827	1.25027	33	LGALS8	LHb.3/Inhib.Thal: 1.25	0.559002	-32.0087	-29.043	0.666389	1744	std logFC = 0.666
ENSG00000242173	LHb.3	0.656161	LHb.4	0.533854	1.2291	34	ARHGDIG	LHb.3/LHb.4: 1.229	0.708499	-57.7836	-53.876	0.913664	680	std logFC = 0.914
ENSG00000204740	LHb.3	0.985291	LHb.6	0.80444	1.22482	35	MALRD1	LHb.3/LHb.6: 1.225	1.50263	-72.3192	-68.0696	1.02788	483	std logFC = 1.028
ENSG00000255580	LHb.3	0.765651	LHb.6	0.625833	1.22341	36	AP000462.1	LHb.3/LHb.6: 1.223	#N/A	#N/A	#N/A	#N/A	#N/A	#N/A
ENSG00000225914	LHb.3	2.11587	LHb.4	1.73273	1.22112	37	TSBP1-AS1	LHb.3/LHb.4: 1.221	5.0865	-210.593	-204.788	1.78728	102	std logFC = 1.787
ENSG00000229017	LHb.3	1.10787	LHb.7	0.907587	1.22068	38	LINC01277	LHb.3/LHb.7: 1.221	1.34837	-60.8624	-56.8609	0.938981	619	std logFC = 0.939
ENSG00000286854	LHb.3	0.533601	MHb.3	0.437406	1.21992	39	AC079382.2	LHb.3/MHb.3: 1.22	#N/A	#N/A	#N/A	#N/A	#N/A	#N/A
ENSG00000277701	LHb.3	0.393853	MHb.3	0.323676	1.21681	40	AC159540.2	LHb.3/MHb.3: 1.217	#N/A	#N/A	#N/A	#N/A	#N/A	#N/A
ENSG00000120526	LHb.3	0.618723	LHb.5	0.508947	1.21569	41	NUDCD1	LHb.3/LHb.5: 1.216	0.533456	-33.4209	-30.3895	0.682173	1633	std logFC = 0.682
ENSG00000183426	LHb.3	0.420084	MHb.1	0.34584	1.21468	42	NPIPA1	LHb.3/MHb.1: 1.215	0.343089	-24.3229	-21.7261	0.573251	2522	std logFC = 0.573
ENSG00000258631	LHb.3	1.26619	Excit.Thal	1.04321	1.21375	43	AC110023.1	LHb.3/Excit.Thal: 1.214	#N/A	#N/A	#N/A	#N/A	#N/A	#N/A
ENSG00000185880	LHb.3	0.714849	MHb.3	0.589648	1.21233	44	TRIM69	LHb.3/MHb.3: 1.212	0.751681	-56.1106	-52.2644	0.899618	723	std logFC = 0.9
ENSG00000267254	LHb.3	0.804736	LHb.4	0.664612	1.21084	45	ZNF790-AS1	LHb.3/LHb.4: 1.211	0.695376	-36.4759	-33.3269	0.715171	1452	std logFC = 0.715
ENSG00000146856	LHb.3	1.05867	LHb.4	0.874483	1.21062	46	AGBL3	LHb.3/LHb.4: 1.211	1.57019	-131.908	-126.741	1.40439	193	std logFC = 1.404
ENSG00000155287	LHb.3	0.550557	Inhib.Thal	0.455268	1.2093	47	SLC25A28	LHb.3/Inhib.Thal: 1.209	0.316341	-14.5171	-12.5383	0.427635	4679	std logFC = 0.428
ENSG00000242816	LHb.3	0.632647	LHb.5	0.524104	1.2071	48	AC092691.3	LHb.3/LHb.5: 1.207	#N/A	#N/A	#N/A	#N/A	#N/A	#N/A
ENSG00000037757	LHb.3	0.477223	LHb.5	0.396971	1.20216	49	MRI1	LHb.3/LHb.5: 1.202	0.415825	-30.3369	-27.4542	0.647224	1895	std logFC = 0.647
ENSG00000261348	LHb.3	0.45922	LHb.4	0.383649	1.19698	50	LINC02136	LHb.3/LHb.4: 1.197	0.704103	-145.842	-140.475	1.4791	158	std logFC = 1.479
ENSG00000257242	LHb.5	0.951124	Endo	0.430098	2.21141	1	LINC01619	LHb.5/Endo: 2.211	1.55947	-306.36	-298.232	2.73715	10	std logFC = 2.737
ENSG00000118971	LHb.5	1.081	Endo	0.665963	1.62321	2	CCND2	LHb.5/Endo: 1.623	1.77199	-232.632	-225.38	2.37537	24	std logFC = 2.375
ENSG00000251293	LHb.5	1.65063	LHb.2	1.02612	1.60861	3	AC008574.1	LHb.5/LHb.2: 1.609	#N/A	#N/A	#N/A	#N/A	#N/A	#N/A
ENSG00000162595	LHb.5	1.30146	LHb.4	0.821688	1.58388	4	DIRAS3	LHb.5/LHb.4: 1.584	1.92138	-109.809	-103.749	1.61287	79	std logFC = 1.613
ENSG00000081138	LHb.5	2.42514	LHb.3	1.57361	1.54113	5	CDH7	LHb.5/LHb.3: 1.541	5.50429	-294.642	-286.61	2.6827	11	std logFC = 2.683
ENSG00000153993	LHb.5	3.46181	LHb.1	2.34278	1.47765	6	SEMA3D	LHb.5/LHb.1: 1.478	14.838	-2039.74	-2029.31	7.49571	1	std logFC = 7.496
ENSG00000072657	LHb.5	1.25416	OPC	0.859039	1.45996	7	TRHDE	LHb.5/OPC: 1.46	2.43212	-89.7332	-84.0743	1.45244	118	std logFC = 1.452
ENSG00000134504	LHb.5	2.53329	LHb.1	1.78891	1.41611	8	KCTD1	LHb.5/LHb.1: 1.416	5.39797	-174.756	-168.04	2.0501	41	std logFC = 2.05
ENSG00000172380	LHb.5	1.39548	Inhib.Thal	1.02289	1.36424	9	GNG12	LHb.5/Inhib.Thal: 1.364	1.87413	-56.2978	-51.1863	1.13792	204	std logFC = 1.138
ENSG00000166006	LHb.5	4.64871	MHb.1	3.47828	1.3365	10	KCNC2	LHb.5/MHb.1: 1.336	28.2433	-285.077	-277.356	2.63748	15	std logFC = 2.637
ENSG00000136925	LHb.5	0.802523	LHb.3	0.612561	1.31011	11	TSTD2	LHb.5/LHb.3: 1.31	0.573069	-20.0097	-16.2067	0.649036	755	std logFC = 0.649
ENSG00000286924	LHb.5	1.29316	LHb.1	0.991899	1.30372	12	AL139815.1	LHb.5/LHb.1: 1.304	#N/A	#N/A	#N/A	#N/A	#N/A	#N/A
ENSG00000240086	LHb.5	1.29988	LHb.1	1.00353	1.29531	13	AC092969.1	LHb.5/LHb.1: 1.295	#N/A	#N/A	#N/A	#N/A	#N/A	#N/A
ENSG00000285778	LHb.5	1.01818	MHb.3	0.787363	1.29315	14	AL591463.1	LHb.5/MHb.3: 1.293	#N/A	#N/A	#N/A	#N/A	#N/A	#N/A
ENSG00000178965	LHb.5	1.70729	MHb.2	1.34946	1.26517	15	ERICH3	LHb.5/MHb.2: 1.265	1.8918	-61.5175	-56.2864	1.19232	181	std logFC = 1.192
ENSG00000148484	LHb.5	1.46095	Excit.Thal	1.15934	1.26016	16	RSU1	LHb.5/Excit.Thal: 1.26	1.57103	-37.2869	-32.6654	0.91378	333	std logFC = 0.914
ENSG00000006116	LHb.5	1.30437	LHb.2	1.04039	1.25374	17	CACNG3	LHb.5/LHb.2: 1.254	1.70609	-63.9121	-58.6415	1.21649	174	std logFC = 1.216
ENSG00000254787	LHb.5	1.15534	LHb.3	0.922738	1.25208	18	AP001825.1	LHb.5/LHb.3: 1.252	#N/A	#N/A	#N/A	#N/A	#N/A	#N/A
ENSG00000150667	LHb.5	0.735168	LHb.4	0.587588	1.25116	19	FSIP1	LHb.5/LHb.4: 1.251	0.517168	-13.9082	-10.6347	0.526581	1282	std logFC = 0.527
ENSG00000198108	LHb.5	2.26493	LHb.2	1.83477	1.23445	20	CHSY3	LHb.5/LHb.2: 1.234	2.89852	-13.1029	-9.91963	0.508386	1403	std logFC = 0.508
ENSG00000118965	LHb.5	0.875465	LHb.2	0.709655	1.23365	21	WDR35	LHb.5/LHb.2: 1.234	0.610902	-20.4233	-16.5949	0.65656	736	std logFC = 0.657
ENSG00000152402	LHb.5	3.75206	LHb.2	3.05561	1.22792	22	GUCY1A2	LHb.5/LHb.2: 1.228	13.6551	-186.703	-179.885	2.12112	37	std logFC = 2.121
ENSG00000180071	LHb.5	0.978793	Excit.Thal	0.800723	1.22239	23	ANKRD18A	LHb.5/Excit.Thal: 1.222	0.896264	-25.4181	-21.311	0.741674	557	std logFC = 0.742
ENSG00000157181	LHb.5	1.19319	LHb.7	0.976814	1.22152	24	ODR4	LHb.5/LHb.7: 1.222	0.74149	-16.7129	-13.187	0.585852	996	std logFC = 0.586
ENSG00000111885	LHb.5	2.5983	LHb.3	2.13269	1.21832	25	MAN1A1	LHb.5/LHb.3: 1.218	6.48088	-179.292	-172.552	2.07733	40	std logFC = 2.077
ENSG00000137252	LHb.5	1.10115	LHb.1	0.912045	1.20734	26	HCRTR2	LHb.5/LHb.1: 1.207	1.22918	-21.6213	-17.7138	0.677899	680	std logFC = 0.678
ENSG00000175874	LHb.5	1.09365	Excit.Thal	0.911913	1.19929	27	CREG2	LHb.5/Excit.Thal: 1.199	0.773688	-15.7993	-12.359	0.56718	1085	std logFC = 0.567
ENSG00000164953	LHb.5	1.32091	LHb.4	1.10174	1.19894	28	TMEM67	LHb.5/LHb.4: 1.199	1.28277	-53.8356	-48.7951	1.11136	219	std logFC = 1.111
ENSG00000028277	LHb.5	1.74848	LHb.4	1.46196	1.19598	29	POU2F2	LHb.5/LHb.4: 1.196	2.62472	-226.847	-219.713	2.34478	27	std logFC = 2.345
ENSG00000114423	LHb.5	3.40853	LHb.1	2.86263	1.1907	30	CBLB	LHb.5/LHb.1: 1.191	11.5181	-277.752	-270.095	2.60236	16	std logFC = 2.602
ENSG00000221866	LHb.5	3.10388	LHb.1	2.60843	1.18994	31	PLXNA4	LHb.5/LHb.1: 1.19	8.25251	-150.716	-144.311	1.89955	56	std logFC = 1.9
ENSG00000162623	LHb.5	0.755981	LHb.3	0.635845	1.18894	32	TYW3	LHb.5/LHb.3: 1.189	0.534316	-19.8389	-16.0479	0.645907	764	std logFC = 0.646
ENSG00000162512	LHb.5	0.880948	MHb.3	0.741528	1.18802	33	SDC3	LHb.5/MHb.3: 1.188	0.888094	-63.0078	-57.7655	1.20742	179	std logFC = 1.207
ENSG00000204929	LHb.5	1.83255	Astrocyte	1.54945	1.18271	34	AC007389.1	LHb.5/Astrocyte: 1.183	#N/A	#N/A	#N/A	#N/A	#N/A	#N/A
ENSG00000059728	LHb.5	0.807823	MHb.3	0.683356	1.18214	35	MXD1	LHb.5/MHb.3: 1.182	0.495623	-15.412	-12.0034	0.559088	1120	std logFC = 0.559
ENSG00000068654	LHb.5	0.667634	LHb.7	0.565187	1.18126	36	POLR1A	LHb.5/LHb.7: 1.181	0.442787	-13.5056	-10.2787	0.517559	1343	std logFC = 0.518
ENSG00000198862	LHb.5	1.05462	LHb.1	0.893022	1.18096	37	LTN1	LHb.5/LHb.1: 1.181	0.738066	-18.8499	-15.1283	0.627492	819	std logFC = 0.627
ENSG00000232284	LHb.5	0.937597	Inhib.Thal	0.795472	1.17867	38	GNG12-AS1	LHb.5/Inhib.Thal: 1.179	1.15204	-23.5448	-19.5287	0.710889	610	std logFC = 0.711
ENSG00000064313	LHb.5	1.21784	LHb.3	1.03383	1.17799	39	TAF2	LHb.5/LHb.3: 1.178	0.657026	-11.1971	-8.26694	0.462735	1807	std logFC = 0.463
ENSG00000172572	LHb.5	3.75281	LHb.1	3.1883	1.17705	40	PDE3A	LHb.5/LHb.1: 1.177	16.8592	-164.055	-157.476	1.98443	47	std logFC = 1.984
ENSG00000009694	LHb.5	4.65112	LHb.1	3.95343	1.17648	41	TENM1	LHb.5/LHb.1: 1.176	26.0516	-419.82	-410.489	3.22062	3	std logFC = 3.221
ENSG00000206573	LHb.5	1.03937	Endo	0.884001	1.17576	42	THUMPD3-AS1	LHb.5/Endo: 1.176	0.576124	-13.4357	-10.2139	0.515978	1350	std logFC = 0.516
ENSG00000077514	LHb.5	0.760505	LHb.3	0.646962	1.1755	43	POLD3	LHb.5/LHb.3: 1.176	0.504659	-12.4679	-9.36454	0.493605	1519	std logFC = 0.494
ENSG00000184575	LHb.5	0.807114	LHb.4	0.688087	1.17298	44	XPOT	LHb.5/LHb.4: 1.173	0.46858	-12.326	-9.23913	0.490245	1545	std logFC = 0.49
ENSG00000075213	LHb.5	1.80496	LHb.1	1.53923	1.17264	45	SEMA3A	LHb.5/LHb.1: 1.173	3.64141	-134.372	-128.132	1.79032	66	std logFC = 1.79
ENSG00000120158	LHb.5	0.772334	LHb.1	0.658718	1.17248	46	RCL1	LHb.5/LHb.1: 1.172	0.497306	-13.0739	-9.89276	0.507719	1406	std logFC = 0.508
ENSG00000162714	LHb.5	0.512425	MHb.3	0.437814	1.17042	47	ZNF496	LHb.5/MHb.3: 1.17	0.291944	-9.73314	-7.03675	0.424674	2283	std logFC = 0.425
ENSG00000166770	LHb.5	0.743474	MHb.1	0.635595	1.16973	48	ZNF667-AS1	LHb.5/MHb.1: 1.17	0.419762	-14.9837	-11.6128	0.550011	1163	std logFC = 0.55
ENSG00000116001	LHb.5	1.20561	LHb.2	1.03538	1.16441	49	TIA1	LHb.5/LHb.2: 1.164	0.778063	-19.0407	-15.3007	0.631085	804	std logFC = 0.631
ENSG00000118420	LHb.5	2.2169	LHb.2	1.90701	1.1625	50	UBE3D	LHb.5/LHb.2: 1.162	2.72512	-54.8478	-49.7841	1.12235	214	std logFC = 1.122
ENSG00000213186	Oligo	1.93571	MHb.2	0.0800193	24.1906	1	TRIM59	Oligo/MHb.2: 24.191	1.68614	-1836.59	-1830.15	1.89959	54	std logFC = 1.9
ENSG00000286279	Oligo	1.57613	Microglia	0.0713734	22.0828	2	AC108721.2	Oligo/Microglia: 22.083	#N/A	#N/A	#N/A	#N/A	#N/A	#N/A
ENSG00000124920	Oligo	2.21434	Microglia	0.102324	21.6405	3	MYRF	Oligo/Microglia: 21.64	1.85475	-2546.02	-2538.3	2.28838	15	std logFC = 2.288
ENSG00000164171	Oligo	2.17472	Microglia	0.100611	21.615	4	ITGA2	Oligo/Microglia: 21.615	2.55557	-1311.95	-1306.23	1.57852	111	std logFC = 1.579
ENSG00000158865	Oligo	3.43342	Microglia	0.16033	21.4147	5	SLC5A11	Oligo/Microglia: 21.415	7.76973	-1758.43	-1752.08	1.85406	59	std logFC = 1.854
ENSG00000071991	Oligo	1.41066	Microglia	0.066013	21.3694	6	CDH19	Oligo/Microglia: 21.369	1.03891	-1260.31	-1254.67	1.54455	120	std logFC = 1.545
ENSG00000251138	Oligo	2.21691	Microglia	0.108549	20.4231	7	AC090015.1	Oligo/Microglia: 20.423	#N/A	#N/A	#N/A	#N/A	#N/A	#N/A
ENSG00000260788	Oligo	1.92899	Microglia	0.108042	17.8541	8	AC009063.2	Oligo/Microglia: 17.854	#N/A	#N/A	#N/A	#N/A	#N/A	#N/A
ENSG00000086205	Oligo	2.73664	Microglia	0.161701	16.924	9	FOLH1	Oligo/Microglia: 16.924	3.17636	-2269.61	-2262.35	2.14138	24	std logFC = 2.141
ENSG00000011426	Oligo	2.71057	Microglia	0.163349	16.5937	10	ANLN	Oligo/Microglia: 16.594	3.23911	-2128.97	-2122.03	2.06458	33	std logFC = 2.065
ENSG00000012124	Oligo	2.36013	Microglia	0.149753	15.7602	11	CD22	Oligo/Microglia: 15.76	2.18613	-2215.22	-2208.09	2.11185	27	std logFC = 2.112
ENSG00000172508	Oligo	1.69411	Microglia	0.10831	15.6413	12	CARNS1	Oligo/Microglia: 15.641	1.37686	-2012.38	-2005.71	1.99972	43	std logFC = 2
ENSG00000204655	Oligo	2.90945	Microglia	0.189102	15.3856	13	MOG	Oligo/Microglia: 15.386	3.25223	-3086.32	-3077.69	2.5641	6	std logFC = 2.564
ENSG00000241345	Oligo	1.7708	MHb.2	0.115705	15.3044	14	AC004690.2	Oligo/MHb.2: 15.304	#N/A	#N/A	#N/A	#N/A	#N/A	#N/A
ENSG00000103184	Oligo	2.48695	Microglia	0.163871	15.1763	15	SEC14L5	Oligo/Microglia: 15.176	2.43349	-2060.74	-2053.92	2.02677	37	std logFC = 2.027
ENSG00000147488	Oligo	6.31594	Microglia	0.432226	14.6126	16	ST18	Oligo/Microglia: 14.613	35.7009	-2763	-2755.14	2.40071	13	std logFC = 2.401
ENSG00000261329	Oligo	1.34461	Microglia	0.0924554	14.5434	17	AC016597.1	Oligo/Microglia: 14.543	#N/A	#N/A	#N/A	#N/A	#N/A	#N/A
ENSG00000169247	Oligo	2.22124	Microglia	0.162702	13.6522	18	SH3TC2	Oligo/Microglia: 13.652	2.12905	-1930.58	-1924	1.9535	47	std logFC = 1.954
ENSG00000168314	Oligo	4.70714	Microglia	0.345865	13.6098	19	MOBP	Oligo/Microglia: 13.61	13.7412	-1713.21	-1706.96	1.8274	65	std logFC = 1.827
ENSG00000105695	Oligo	2.00956	Microglia	0.158979	12.6404	20	MAG	Oligo/Microglia: 12.64	1.6652	-2545.21	-2537.55	2.28795	16	std logFC = 2.288
ENSG00000228793	Oligo	3.68974	Endo	0.292976	12.594	21	AL033523.1	Oligo/Endo: 12.594	#N/A	#N/A	#N/A	#N/A	#N/A	#N/A
ENSG00000167123	Oligo	3.02469	LHb.2	0.24346	12.4237	22	CERCAM	Oligo/LHb.2: 12.424	3.1928	-2993.9	-2985.77	2.51783	10	std logFC = 2.518
ENSG00000253877	Oligo	2.93142	LHb.3	0.240331	12.1974	23	LINC01608	Oligo/LHb.3: 12.197	4.78047	-1670.66	-1664.48	1.80209	70	std logFC = 1.802
ENSG00000148826	Oligo	1.05393	Astrocyte	0.0887711	11.8724	24	NKX6-2	Oligo/Astrocyte: 11.872	0.718981	-1675.14	-1668.93	1.80476	68	std logFC = 1.805
ENSG00000227088	Oligo	4.30595	MHb.3	0.368223	11.6939	25	AC012494.1	Oligo/MHb.3: 11.694	#N/A	#N/A	#N/A	#N/A	#N/A	#N/A
ENSG00000227115	Oligo	2.13837	LHb.1	0.187161	11.4253	26	LINC01630	Oligo/LHb.1: 11.425	2.20455	-1269.68	-1264.02	1.55075	117	std logFC = 1.551
ENSG00000140479	Oligo	3.63688	OPC	0.326475	11.1398	27	PCSK6	Oligo/OPC: 11.14	7.66925	-1127.08	-1121.57	1.45428	137	std logFC = 1.454
ENSG00000258342	Oligo	1.99916	Astrocyte	0.17986	11.1151	28	AL133304.3	Oligo/Astrocyte: 11.115	#N/A	#N/A	#N/A	#N/A	#N/A	#N/A
ENSG00000136541	Oligo	1.56408	Microglia	0.145937	10.7175	29	ERMN	Oligo/Microglia: 10.718	1.25502	-1881.6	-1875.07	1.92552	49	std logFC = 1.926
ENSG00000136960	Oligo	4.27028	LHb.3	0.412761	10.3456	30	ENPP2	Oligo/LHb.3: 10.346	8.11913	-3047.92	-3039.69	2.54491	9	std logFC = 2.545
ENSG00000136867	Oligo	1.18708	Microglia	0.115666	10.263	31	SLC31A2	Oligo/Microglia: 10.263	0.866234	-1187.45	-1181.89	1.49568	130	std logFC = 1.496
ENSG00000108381	Oligo	2.51275	Astrocyte	0.246602	10.1895	32	ASPA	Oligo/Astrocyte: 10.19	2.53673	-2297.95	-2290.61	2.15668	22	std logFC = 2.157
ENSG00000273507	Oligo	1.58215	Microglia	0.159026	9.949	33	AL354809.1	Oligo/Microglia: 9.949	#N/A	#N/A	#N/A	#N/A	#N/A	#N/A
ENSG00000132702	Oligo	1.35332	LHb.6	0.138626	9.76241	34	HAPLN2	Oligo/LHb.6: 9.762	1.0498	-1322.71	-1316.96	1.58553	108	std logFC = 1.586
ENSG00000122367	Oligo	2.59207	MHb.2	0.276519	9.37393	35	LDB3	Oligo/MHb.2: 9.374	2.83754	-2018.12	-2011.43	2.00295	42	std logFC = 2.003
ENSG00000150656	Oligo	3.47347	Microglia	0.386921	8.97721	36	CNDP1	Oligo/Microglia: 8.977	5.05588	-2038.84	-2032.1	2.01455	40	std logFC = 2.015
ENSG00000173988	Oligo	1.78653	Excit.Thal	0.204226	8.74783	37	LRRC63	Oligo/Excit.Thal: 8.748	1.92197	-1066.9	-1061.46	1.41213	147	std logFC = 1.412
ENSG00000006042	Oligo	1.64642	Endo	0.190386	8.6478	38	TMEM98	Oligo/Endo: 8.648	1.31975	-1224.05	-1218.44	1.52036	124	std logFC = 1.52
ENSG00000065809	Oligo	2.97989	Microglia	0.40632	7.33385	39	FAM107B	Oligo/Microglia: 7.334	3.74781	-1854.54	-1848.08	1.90996	53	std logFC = 1.91
ENSG00000183077	Oligo	1.36361	Excit.Thal	0.192535	7.08239	40	AFMID	Oligo/Excit.Thal: 7.082	0.86863	-844.194	-839.047	1.24683	197	std logFC = 1.247
ENSG00000167641	Oligo	1.40523	Endo	0.199579	7.04096	41	PPP1R14A	Oligo/Endo: 7.041	1.02863	-1738.1	-1731.78	1.8421	61	std logFC = 1.842
ENSG00000013297	Oligo	2.7371	Endo	0.392006	6.9823	42	CLDN11	Oligo/Endo: 6.982	2.92779	-2907.75	-2899.71	2.47439	11	std logFC = 2.474
ENSG00000081479	Oligo	1.7279	LHb.4	0.255497	6.76291	43	LRP2	Oligo/LHb.4: 6.763	2.0442	-889.73	-884.552	1.28199	191	std logFC = 1.282
ENSG00000173786	Oligo	2.71401	OPC	0.411769	6.59109	44	CNP	Oligo/OPC: 6.591	2.86054	-3049.53	-3041.18	2.54572	8	std logFC = 2.546
ENSG00000170537	Oligo	1.47935	Microglia	0.227204	6.51109	45	TMC7	Oligo/Microglia: 6.511	0.995052	-953.4	-948.112	1.32989	171	std logFC = 1.33
ENSG00000170775	Oligo	1.78659	MHb.2	0.278469	6.41578	46	GPR37	Oligo/MHb.2: 6.416	1.432	-2011.61	-2004.97	1.99929	44	std logFC = 1.999
ENSG00000124251	Oligo	1.25898	LHb.6	0.19635	6.4119	47	TP53TG5	Oligo/LHb.6: 6.412	0.857591	-905.266	-900.051	1.2938	184	std logFC = 1.294
ENSG00000104419	Oligo	1.60291	MHb.1	0.255722	6.26816	48	NDRG1	Oligo/MHb.1: 6.268	1.16478	-1313.03	-1307.3	1.57923	110	std logFC = 1.579
ENSG00000158352	Oligo	3.29259	OPC	0.536417	6.13812	49	SHROOM4	Oligo/OPC: 6.138	4.78182	-1962.07	-1955.47	1.97137	46	std logFC = 1.971
ENSG00000123560	Oligo	5.59416	Microglia	0.917948	6.0942	50	PLP1	Oligo/Microglia: 6.094	22.3363	-4283.23	-4272.8	3.14188	1	std logFC = 3.142
ENSG00000141469	Astrocyte	2.66509	MHb.3	0.033329	79.9633	1	SLC14A1	Astrocyte/MHb.3: 79.963	2.09081	-3307.55	-3299.06	4.03864	7	std logFC = 4.039
ENSG00000164089	Astrocyte	1.70109	MHb.2	0.02434	69.8884	2	ETNPPL	Astrocyte/MHb.2: 69.888	1.1046	-2507.48	-2499.88	3.42615	17	std logFC = 3.426
ENSG00000287704	Astrocyte	3.78232	MHb.3	0.05561	68.0151	3	AC012405.1	Astrocyte/MHb.3: 68.015	#N/A	#N/A	#N/A	#N/A	#N/A	#N/A
ENSG00000171885	Astrocyte	2.36387	Microglia	0.0550172	42.966	4	AQP4	Astrocyte/Microglia: 42.966	1.79268	-3316.03	-3307.4	4.04494	6	std logFC = 4.045
ENSG00000259255	Astrocyte	2.03227	MHb.2	0.05387	37.7254	5	AC073941.1	Astrocyte/MHb.2: 37.725	#N/A	#N/A	#N/A	#N/A	#N/A	#N/A
ENSG00000172987	Astrocyte	5.65115	Excit.Thal	0.213574	26.4599	6	HPSE2	Astrocyte/Excit.Thal: 26.46	13.125	-5256.2	-5245.77	5.43145	1	std logFC = 5.431
ENSG00000142611	Astrocyte	1.72556	OPC	0.0698304	24.7107	7	PRDM16	Astrocyte/OPC: 24.711	1.03157	-2034.06	-2026.85	3.03902	25	std logFC = 3.039
ENSG00000131095	Astrocyte	3.16903	Endo	0.131223	24.15	8	GFAP	Astrocyte/Endo: 24.15	3.2846	-3510.86	-3501.82	4.1887	4	std logFC = 4.189
ENSG00000145832	Astrocyte	1.57401	LHb.1	0.0855397	18.4009	9	SLC25A48	Astrocyte/LHb.1: 18.401	0.90016	-1120.14	-1113.82	2.18948	61	std logFC = 2.189
ENSG00000174776	Astrocyte	2.23191	Excit.Thal	0.164188	13.5937	10	WDR49	Astrocyte/Excit.Thal: 13.594	1.71022	-1412.31	-1405.62	2.48201	42	std logFC = 2.482
ENSG00000226476	Astrocyte	2.06343	OPC	0.188861	10.9257	11	LINC01748	Astrocyte/OPC: 10.926	1.49382	-1803.11	-1795.98	2.84008	27	std logFC = 2.84
ENSG00000182902	Astrocyte	2.1643	Oligo	0.212351	10.1921	12	SLC25A18	Astrocyte/Oligo: 10.192	1.45301	-2510.63	-2502.97	3.42865	16	std logFC = 3.429
ENSG00000249307	Astrocyte	4.15051	Endo	0.416511	9.96493	13	LINC01088	Astrocyte/Endo: 9.965	5.49782	-2941.42	-2933.48	3.76337	12	std logFC = 3.763
ENSG00000068078	Astrocyte	2.02086	OPC	0.241683	8.36162	14	FGFR3	Astrocyte/OPC: 8.362	1.23318	-3434.28	-3425.46	4.13238	5	std logFC = 4.132
ENSG00000170324	Astrocyte	1.64135	MHb.2	0.196428	8.35598	15	FRMPD2	Astrocyte/MHb.2: 8.356	1.00016	-1755.86	-1748.8	2.79835	29	std logFC = 2.798
ENSG00000101680	Astrocyte	2.22673	Endo	0.274641	8.10779	16	LAMA1	Astrocyte/Endo: 8.108	1.53462	-2894.42	-2886.56	3.72749	13	std logFC = 3.727
ENSG00000165092	Astrocyte	2.59203	Endo	0.339132	7.64312	17	ALDH1A1	Astrocyte/Endo: 7.643	2.375	-3009.79	-3001.76	3.81534	11	std logFC = 3.815
ENSG00000111783	Astrocyte	3.51892	OPC	0.492821	7.14036	18	RFX4	Astrocyte/OPC: 7.14	3.30876	-2561.66	-2553.94	3.46905	15	std logFC = 3.469
ENSG00000231252	Astrocyte	1.78341	OPC	0.257007	6.93917	19	AC099792.1	Astrocyte/OPC: 6.939	#N/A	#N/A	#N/A	#N/A	#N/A	#N/A
ENSG00000149090	Astrocyte	2.94291	Endo	0.424436	6.93369	20	PAMR1	Astrocyte/Endo: 6.934	2.59759	-1272.82	-1266.28	2.3456	49	std logFC = 2.346
ENSG00000152661	Astrocyte	1.89893	Endo	0.27904	6.80525	21	GJA1	Astrocyte/Endo: 6.805	1.21256	-3067.39	-3059.26	3.8589	10	std logFC = 3.859
ENSG00000182175	Astrocyte	2.99765	MHb.1	0.47522	6.30792	22	RGMA	Astrocyte/MHb.1: 6.308	2.39172	-3278.99	-3270.64	4.01741	8	std logFC = 4.017
ENSG00000128536	Astrocyte	2.50662	Excit.Thal	0.411723	6.08813	23	CDHR3	Astrocyte/Excit.Thal: 6.088	1.91067	-691.351	-685.475	1.69545	95	std logFC = 1.695
ENSG00000146005	Astrocyte	2.41359	LHb.5	0.408237	5.91222	24	PSD2	Astrocyte/LHb.5: 5.912	1.62092	-1352.12	-1345.54	2.42381	47	std logFC = 2.424
ENSG00000136160	Astrocyte	1.76719	OPC	0.309275	5.71396	25	EDNRB	Astrocyte/OPC: 5.714	1.24966	-1601.69	-1594.79	2.65942	34	std logFC = 2.659
ENSG00000106571	Astrocyte	3.11159	Endo	0.631371	4.92831	26	GLI3	Astrocyte/Endo: 4.928	2.76411	-4198.33	-4188.59	4.68547	2	std logFC = 4.685
ENSG00000138696	Astrocyte	2.61389	Inhib.Thal	0.544901	4.79699	27	BMPR1B	Astrocyte/Inhib.Thal: 4.797	1.64939	-72.7365	-68.3822	0.528623	435	std logFC = 0.529
ENSG00000245832	Astrocyte	3.55133	OPC	0.741867	4.78702	28	MIR4300HG	Astrocyte/OPC: 4.787	5.00355	-1401.92	-1395.25	2.47203	43	std logFC = 2.472
ENSG00000236790	Astrocyte	3.57752	MHb.3	0.781115	4.58002	29	LINC00299	Astrocyte/MHb.3: 4.58	3.59339	-3705.51	-3696.18	4.33084	3	std logFC = 4.331
ENSG00000144649	Astrocyte	1.55444	Microglia	0.345986	4.49279	30	GASK1A	Astrocyte/Microglia: 4.493	0.767517	-370.171	-364.878	1.22544	170	std logFC = 1.225
ENSG00000271904	Astrocyte	1.9724	MHb.3	0.444675	4.43559	31	AC091826.2	Astrocyte/MHb.3: 4.436	#N/A	#N/A	#N/A	#N/A	#N/A	#N/A
ENSG00000072952	Astrocyte	2.26726	Endo	0.545413	4.15696	32	MRVI1	Astrocyte/Endo: 4.157	1.72366	-388.993	-383.681	1.25724	167	std logFC = 1.257
ENSG00000181938	Astrocyte	1.77717	OPC	0.432466	4.10939	33	GINS3	Astrocyte/OPC: 4.109	1.37456	-1272.96	-1266.4	2.34574	48	std logFC = 2.346
ENSG00000103740	Astrocyte	2.72829	Oligo	0.764438	3.56902	34	ACSBG1	Astrocyte/Oligo: 3.569	1.53874	-189.96	-185.028	0.869033	244	std logFC = 0.869
ENSG00000115380	Astrocyte	3.1111	LHb.7	0.888694	3.50076	35	EFEMP1	Astrocyte/LHb.7: 3.501	2.83466	-1651.89	-1644.96	2.70515	33	std logFC = 2.705
ENSG00000287862	Astrocyte	2.75133	OPC	0.789458	3.48509	36	AC114971.1	Astrocyte/OPC: 3.485	#N/A	#N/A	#N/A	#N/A	#N/A	#N/A
ENSG00000076555	Astrocyte	2.20551	Endo	0.658739	3.34808	37	ACACB	Astrocyte/Endo: 3.348	1.19901	-1168.22	-1161.8	2.2395	55	std logFC = 2.24
ENSG00000154930	Astrocyte	1.95997	Microglia	0.590205	3.32083	38	ACSS1	Astrocyte/Microglia: 3.321	1.20306	-1758.23	-1751.14	2.80046	28	std logFC = 2.8
ENSG00000124440	Astrocyte	2.57736	OPC	0.790631	3.25988	39	HIF3A	Astrocyte/OPC: 3.26	1.63575	-2399.65	-2392.26	3.34001	21	std logFC = 3.34
ENSG00000183579	Astrocyte	2.81879	MHb.1	0.87797	3.21057	40	ZNRF3	Astrocyte/MHb.1: 3.211	1.64051	-413.706	-408.32	1.29792	155	std logFC = 1.298
ENSG00000144040	Astrocyte	3.54001	LHb.1	1.12855	3.13679	41	SFXN5	Astrocyte/LHb.1: 3.137	2.57247	-529.865	-524.303	1.47563	130	std logFC = 1.476
ENSG00000236197	Astrocyte	2.86187	MHb.1	0.913109	3.1342	42	AC002429.2	Astrocyte/MHb.1: 3.134	#N/A	#N/A	#N/A	#N/A	#N/A	#N/A
ENSG00000008394	Astrocyte	1.58975	MHb.3	0.509145	3.12239	43	MGST1	Astrocyte/MHb.3: 3.122	0.961347	-546.505	-540.92	1.49956	127	std logFC = 1.5
ENSG00000120885	Astrocyte	3.13343	Excit.Thal	1.00459	3.11911	44	CLU	Astrocyte/Excit.Thal: 3.119	2.6803	-605.305	-599.603	1.58159	113	std logFC = 1.582
ENSG00000168710	Astrocyte	3.05543	LHb.1	1.00718	3.03363	45	AHCYL1	Astrocyte/LHb.1: 3.034	1.77241	-460.747	-455.273	1.37235	142	std logFC = 1.372
ENSG00000152990	Astrocyte	2.1919	LHb.1	0.722752	3.03271	46	ADGRA3	Astrocyte/LHb.1: 3.033	1.06984	-212.283	-207.274	0.920185	226	std logFC = 0.92
ENSG00000087903	Astrocyte	1.93211	LHb.2	0.660616	2.9247	47	RFX2	Astrocyte/LHb.2: 2.925	0.932316	-258.406	-253.285	1.01819	202	std logFC = 1.018
ENSG00000056487	Astrocyte	1.74802	Inhib.Thal	0.601739	2.90495	48	PHF21B	Astrocyte/Inhib.Thal: 2.905	0.715217	-136.94	-132.18	0.73414	290	std logFC = 0.734
ENSG00000158186	Astrocyte	1.61917	Inhib.Thal	0.565565	2.86293	49	MRAS	Astrocyte/Inhib.Thal: 2.863	0.631003	-112.913	-108.291	0.664463	333	std logFC = 0.664
ENSG00000148660	Astrocyte	3.9031	LHb.1	1.38742	2.8132	50	CAMK2G	Astrocyte/LHb.1: 2.813	3.36592	-749.575	-743.599	1.76898	86	std logFC = 1.769
ENSG00000249867	Microglia	1.17262	OPC	0.119589	9.80541	1	LINC02742	Microglia/OPC: 9.805	1.00012	-610.276	-605.557	3.00265	302	std logFC = 3.003
ENSG00000196126	Microglia	1.61725	OPC	0.173539	9.31924	2	HLA-DRB1	Microglia/OPC: 9.319	1.48347	-1999.02	-1993.01	5.68889	83	std logFC = 5.689
ENSG00000157303	Microglia	1.09977	OPC	0.123433	8.90985	3	SUSD3	Microglia/OPC: 8.91	0.832884	-2155.26	-2149.08	5.93685	70	std logFC = 5.937
ENSG00000019582	Microglia	2.85604	OPC	0.32469	8.79623	4	CD74	Microglia/OPC: 8.796	3.95309	-3475.18	-3467.52	7.86885	16	std logFC = 7.869
ENSG00000253988	Microglia	1.86114	OPC	0.214043	8.69514	5	AC079015.1	Microglia/OPC: 8.695	#N/A	#N/A	#N/A	#N/A	#N/A	#N/A
ENSG00000066294	Microglia	1.4317	OPC	0.177044	8.08669	6	CD84	Microglia/OPC: 8.087	1.24765	-2671.15	-2664.55	6.72041	46	std logFC = 6.72
ENSG00000114013	Microglia	2.22026	OPC	0.275637	8.05501	7	CD86	Microglia/OPC: 8.055	2.48658	-2645.63	-2639.07	6.68271	48	std logFC = 6.683
ENSG00000165168	Microglia	2.24036	OPC	0.283676	7.8976	8	CYBB	Microglia/OPC: 7.898	2.48585	-2133.21	-2127.05	5.90221	71	std logFC = 5.902
ENSG00000110876	Microglia	1.15	OPC	0.148162	7.76175	9	SELPLG	Microglia/OPC: 7.762	0.808154	-1619.03	-1613.26	5.05739	106	std logFC = 5.057
ENSG00000204287	Microglia	1.39094	OPC	0.180861	7.69066	10	HLA-DRA	Microglia/OPC: 7.691	1.20623	-1885.34	-1879.38	5.50456	87	std logFC = 5.505
ENSG00000232591	Microglia	1.73459	OPC	0.226625	7.65402	11	LINC02642	Microglia/OPC: 7.654	2.34759	-1592.25	-1586.52	5.01106	109	std logFC = 5.011
ENSG00000229751	Microglia	1.90862	OPC	0.250902	7.60705	12	AC044781.1	Microglia/OPC: 7.607	#N/A	#N/A	#N/A	#N/A	#N/A	#N/A
ENSG00000140968	Microglia	1.65949	OPC	0.223583	7.42225	13	IRF8	Microglia/OPC: 7.422	1.61646	-1845.33	-1839.43	5.43882	93	std logFC = 5.439
ENSG00000287616	Microglia	2.28262	OPC	0.31227	7.30977	14	AL357522.1	Microglia/OPC: 7.31	#N/A	#N/A	#N/A	#N/A	#N/A	#N/A
ENSG00000146192	Microglia	1.81453	OPC	0.249058	7.28557	15	FGD2	Microglia/OPC: 7.286	1.73734	-2564.79	-2558.29	6.56262	51	std logFC = 6.563
ENSG00000073331	Microglia	1.96955	OPC	0.271121	7.26446	16	ALPK1	Microglia/OPC: 7.264	1.901	-1561	-1555.31	4.95663	114	std logFC = 4.957
ENSG00000105967	Microglia	1.46961	OPC	0.202365	7.26219	17	TFEC	Microglia/OPC: 7.262	1.3536	-1880.37	-1874.43	5.49641	89	std logFC = 5.496
ENSG00000169896	Microglia	1.69248	OPC	0.233195	7.25778	18	ITGAM	Microglia/OPC: 7.258	1.55721	-2764.73	-2758.01	6.8579	41	std logFC = 6.858
ENSG00000181631	Microglia	1.49613	OPC	0.20796	7.19431	19	P2RY13	Microglia/OPC: 7.194	1.32157	-2065.93	-2059.87	5.7958	79	std logFC = 5.796
ENSG00000121895	Microglia	2.34384	OPC	0.326256	7.18404	20	TMEM156	Microglia/OPC: 7.184	3.1298	-2562.14	-2555.66	6.55867	52	std logFC = 6.559
ENSG00000273409	Microglia	2.79236	OPC	0.392022	7.12296	21	LINC02712	Microglia/OPC: 7.123	4.38773	-2117.25	-2111.11	5.87705	73	std logFC = 5.877
ENSG00000258168	Microglia	2.23501	OPC	0.319194	7.00206	22	AC025569.1	Microglia/OPC: 7.002	#N/A	#N/A	#N/A	#N/A	#N/A	#N/A
ENSG00000159399	Microglia	1.27895	OPC	0.182946	6.99084	23	HK2	Microglia/OPC: 6.991	1.13482	-1620.75	-1614.97	5.06035	105	std logFC = 5.06
ENSG00000280560	Microglia	3.14653	OPC	0.452691	6.95071	24	LINC01374	Microglia/OPC: 6.951	5.82423	-1513.19	-1507.54	4.87261	119	std logFC = 4.873
ENSG00000038945	Microglia	1.55886	OPC	0.225711	6.90645	25	MSR1	Microglia/OPC: 6.906	1.42495	-988.243	-983.066	3.87084	191	std logFC = 3.871
ENSG00000118308	Microglia	2.08882	OPC	0.306161	6.82261	26	LRMP	Microglia/OPC: 6.823	2.13749	-1326.04	-1320.59	4.53377	145	std logFC = 4.534
ENSG00000173391	Microglia	1.99659	OPC	0.292708	6.82109	27	OLR1	Microglia/OPC: 6.821	2.30515	-1863.16	-1857.24	5.46817	91	std logFC = 5.468
ENSG00000123338	Microglia	2.26409	OPC	0.332161	6.81623	28	NCKAP1L	Microglia/OPC: 6.816	2.29831	-3286.69	-3279.35	7.60543	22	std logFC = 7.605
ENSG00000107738	Microglia	1.83401	OPC	0.271047	6.76636	29	VSIR	Microglia/OPC: 6.766	1.8001	-2647.37	-2640.79	6.68529	47	std logFC = 6.685
ENSG00000236963	Microglia	2.70261	OPC	0.400613	6.7462	30	LINC01141	Microglia/OPC: 6.746	3.82335	-2980.97	-2973.95	7.17125	30	std logFC = 7.171
ENSG00000231131	Microglia	4.13282	OPC	0.613668	6.73462	31	LNCAROD	Microglia/OPC: 6.735	9.24089	-3769.1	-3761.15	8.27434	12	std logFC = 8.274
ENSG00000165025	Microglia	3.35076	OPC	0.498077	6.72739	32	SYK	Microglia/OPC: 6.727	5.03857	-2880.57	-2873.67	7.02647	34	std logFC = 7.026
ENSG00000180353	Microglia	1.65303	OPC	0.246617	6.70284	33	HCLS1	Microglia/OPC: 6.703	1.31348	-1741.77	-1735.92	5.26639	98	std logFC = 5.266
ENSG00000125089	Microglia	1.13512	OPC	0.169993	6.67746	34	SH3TC1	Microglia/OPC: 6.677	0.780064	-1701.52	-1695.73	5.19844	103	std logFC = 5.198
ENSG00000169403	Microglia	1.22098	OPC	0.182978	6.67285	35	PTAFR	Microglia/OPC: 6.673	0.852145	-978.929	-973.762	3.85136	193	std logFC = 3.851
ENSG00000174125	Microglia	1.56701	OPC	0.235872	6.64346	36	TLR1	Microglia/OPC: 6.643	1.29638	-1598.69	-1592.94	5.02221	108	std logFC = 5.022
ENSG00000287684	Microglia	1.95327	OPC	0.29592	6.60068	37	AL392172.2	Microglia/OPC: 6.601	#N/A	#N/A	#N/A	#N/A	#N/A	#N/A
ENSG00000155629	Microglia	2.19293	OPC	0.332862	6.5881	38	PIK3AP1	Microglia/OPC: 6.588	2.17359	-2509.82	-2503.38	6.48037	54	std logFC = 6.48
ENSG00000163219	Microglia	2.3671	OPC	0.360348	6.56895	39	ARHGAP25	Microglia/OPC: 6.569	2.79685	-2466.7	-2460.33	6.41551	58	std logFC = 6.416
ENSG00000042980	Microglia	4.55987	OPC	0.699169	6.52185	40	ADAM28	Microglia/OPC: 6.522	10.9047	-4162.34	-4153.99	8.80893	8	std logFC = 8.809
ENSG00000119535	Microglia	2.22661	OPC	0.341697	6.51631	41	CSF3R	Microglia/OPC: 6.516	2.13944	-3125.96	-3118.79	7.37833	26	std logFC = 7.378
ENSG00000162511	Microglia	1.89377	OPC	0.291192	6.50351	42	LAPTM5	Microglia/OPC: 6.504	1.60329	-2617.5	-2610.97	6.64104	49	std logFC = 6.641
ENSG00000163932	Microglia	1.11387	OPC	0.172107	6.47194	43	PRKCD	Microglia/OPC: 6.472	0.842576	-1086.29	-1081.04	4.0715	177	std logFC = 4.071
ENSG00000116711	Microglia	1.63188	OPC	0.252485	6.46329	44	PLA2G4A	Microglia/OPC: 6.463	1.45387	-1603.47	-1597.71	5.0305	107	std logFC = 5.03
ENSG00000128815	Microglia	2.79452	OPC	0.432404	6.46275	45	WDFY4	Microglia/OPC: 6.463	3.53468	-2923.2	-2916.23	7.08808	32	std logFC = 7.088
ENSG00000140678	Microglia	2.12177	OPC	0.328887	6.45138	46	ITGAX	Microglia/OPC: 6.451	2.16653	-2775.29	-2768.52	6.87334	39	std logFC = 6.873
ENSG00000095585	Microglia	3.52237	OPC	0.546603	6.44412	47	BLNK	Microglia/OPC: 6.444	5.96216	-3984.23	-3976.2	8.56778	11	std logFC = 8.568
ENSG00000182578	Microglia	3.68985	OPC	0.573175	6.43755	48	CSF1R	Microglia/OPC: 6.438	6.17806	-4746.32	-4736.58	9.59127	2	std logFC = 9.591
ENSG00000102445	Microglia	2.10394	OPC	0.32725	6.42915	49	RUBCNL	Microglia/OPC: 6.429	2.33119	-1257.79	-1252.39	4.40577	153	std logFC = 4.406
ENSG00000148908	Microglia	2.89092	OPC	0.450115	6.42262	50	RGS10	Microglia/OPC: 6.423	3.82503	-3429.34	-3421.75	7.80505	17	std logFC = 7.805
ENSG00000169836	LHb.6	1.23557	Oligo	0.139629	8.84899	1	TACR3	LHb.6/Oligo: 8.849	2.50608	-777.908	-769.27	6.47847	6	std logFC = 6.478
ENSG00000104413	LHb.6	0.62555	LHb.7	0.125442	4.98677	2	ESRP1	LHb.6/LHb.7: 4.987	0.779871	-241.567	-234.775	3.53208	38	std logFC = 3.532
ENSG00000253925	LHb.6	0.769385	LHb.3	0.170168	4.52132	3	AC011369.1	LHb.6/LHb.3: 4.521	#N/A	#N/A	#N/A	#N/A	#N/A	#N/A
ENSG00000069424	LHb.6	1.73107	LHb.1	0.74188	2.33336	4	KCNAB2	LHb.6/LHb.1: 2.333	2.508	-115.963	-110.108	2.41953	97	std logFC = 2.42
ENSG00000225811	LHb.6	1.56192	MHb.2	0.707728	2.20695	5	AL354771.1	LHb.6/MHb.2: 2.207	#N/A	#N/A	#N/A	#N/A	#N/A	#N/A
ENSG00000101204	LHb.6	0.870574	LHb.5	0.412442	2.11078	6	CHRNA4	LHb.6/LHb.5: 2.111	0.89304	-76.3011	-70.8202	1.94659	141	std logFC = 1.947
ENSG00000137474	LHb.6	0.798889	MHb.2	0.390162	2.04758	7	MYO7A	LHb.6/MHb.2: 2.048	1.03662	-174.369	-168.034	2.98643	60	std logFC = 2.986
ENSG00000124302	LHb.6	1.45559	MHb.1	0.718562	2.0257	8	CHST8	LHb.6/MHb.1: 2.026	2.13251	-195.993	-189.534	3.17172	53	std logFC = 3.172
ENSG00000151458	LHb.6	1.72905	LHb.1	0.885769	1.95203	9	ANKRD50	LHb.6/LHb.1: 1.952	2.49237	-124.881	-118.962	2.51403	91	std logFC = 2.514
ENSG00000254987	LHb.6	0.771866	MHb.1	0.414304	1.86304	10	AP002989.1	LHb.6/MHb.1: 1.863	#N/A	#N/A	#N/A	#N/A	#N/A	#N/A
ENSG00000231671	LHb.6	2.46652	MHb.2	1.34241	1.83738	11	LINC01307	LHb.6/MHb.2: 1.837	7.1641	-1612.07	-1601.64	9.58528	1	std logFC = 9.585
ENSG00000146374	LHb.6	0.86091	MHb.2	0.469065	1.83537	12	RSPO3	LHb.6/MHb.2: 1.835	1.19727	-59.2224	-53.9576	1.70443	175	std logFC = 1.704
ENSG00000155265	LHb.6	2.29254	MHb.1	1.26786	1.80819	13	GOLGA7B	LHb.6/MHb.1: 1.808	5.22552	-825.238	-816.194	6.68343	4	std logFC = 6.683
ENSG00000166426	LHb.6	0.54642	LHb.2	0.303609	1.79975	14	CRABP1	LHb.6/LHb.2: 1.8	0.672349	-75.0741	-69.6073	1.93017	143	std logFC = 1.93
ENSG00000227356	LHb.6	0.780803	MHb.1	0.434592	1.79664	15	LINC00866	LHb.6/MHb.1: 1.797	1.3329	-315.919	-308.821	4.05556	28	std logFC = 4.056
ENSG00000144583	LHb.6	3.75865	MHb.1	2.15095	1.74744	16	MARCH4	LHb.6/MHb.1: 1.747	14.0418	-600.179	-592.052	5.65502	10	std logFC = 5.655
ENSG00000171150	LHb.6	0.590861	LHb.4	0.3393	1.74141	17	SOCS5	LHb.6/LHb.4: 1.741	0.306775	-7.61755	-4.36814	0.530191	1313	std logFC = 0.53
ENSG00000285410	LHb.6	0.571689	MHb.1	0.329991	1.73244	18	GABPB1-IT1	LHb.6/MHb.1: 1.732	0.384906	-12.3226	-8.58629	0.714852	807	std logFC = 0.715
ENSG00000125741	LHb.6	0.842958	MHb.2	0.490367	1.71903	19	OPA3	LHb.6/MHb.2: 1.719	0.629363	-17.9288	-13.8306	0.889431	562	std logFC = 0.889
ENSG00000204176	LHb.6	0.942751	MHb.2	0.549572	1.71543	20	SYT15	LHb.6/MHb.2: 1.715	1.47305	-246.484	-239.666	3.56891	37	std logFC = 3.569
ENSG00000186834	LHb.6	0.525511	LHb.4	0.314875	1.66895	21	HEXIM1	LHb.6/LHb.4: 1.669	0.261277	-7.52038	-4.28217	0.52578	1328	std logFC = 0.526
ENSG00000232633	LHb.6	1.12367	MHb.2	0.676185	1.66179	22	AC079465.1	LHb.6/MHb.2: 1.662	#N/A	#N/A	#N/A	#N/A	#N/A	#N/A
ENSG00000176840	LHb.6	0.629427	MHb.3	0.379083	1.66039	23	MIR7-3HG	LHb.6/MHb.3: 1.66	0.579865	-27.8059	-23.3295	1.13642	385	std logFC = 1.136
ENSG00000041353	LHb.6	2.70206	Excit.Thal	1.64586	1.64173	24	RAB27B	LHb.6/Excit.Thal: 1.642	6.99232	-182.988	-176.601	3.06156	57	std logFC = 3.062
ENSG00000264630	LHb.6	0.773247	LHb.7	0.471525	1.63989	25	PRKCA-AS1	LHb.6/LHb.7: 1.64	1.15916	-38.2035	-33.3796	1.35016	272	std logFC = 1.35
ENSG00000139645	LHb.6	1.00927	MHb.1	0.62176	1.62324	26	ANKRD52	LHb.6/MHb.1: 1.623	0.910687	-32.4042	-27.7976	1.23534	338	std logFC = 1.235
ENSG00000154529	LHb.6	2.29269	LHb.5	1.42134	1.61305	27	CNTNAP3B	LHb.6/LHb.5: 1.613	5.4234	-258.843	-251.969	3.65994	35	std logFC = 3.66
ENSG00000130940	LHb.6	1.75994	MHb.2	1.09965	1.60046	28	CASZ1	LHb.6/MHb.2: 1.6	2.97287	-422.121	-414.635	4.71023	19	std logFC = 4.71
ENSG00000230489	LHb.6	1.08806	MHb.2	0.680476	1.59897	29	VAV3-AS1	LHb.6/MHb.2: 1.599	1.53172	-52.142	-47.0499	1.59363	208	std logFC = 1.594
ENSG00000180616	LHb.6	2.443	LHb.1	1.53481	1.59172	30	SSTR2	LHb.6/LHb.1: 1.592	5.82244	-422.802	-415.206	4.71416	17	std logFC = 4.714
ENSG00000159708	LHb.6	1.15651	LHb.2	0.733958	1.57572	31	LRRC36	LHb.6/LHb.2: 1.576	1.26039	-72.5575	-67.1115	1.89608	146	std logFC = 1.896
ENSG00000119698	LHb.6	2.39375	Inhib.Thal	1.52538	1.56929	32	PPP4R4	LHb.6/Inhib.Thal: 1.569	4.28402	-59.3847	-54.1026	1.70688	172	std logFC = 1.707
ENSG00000175267	LHb.6	1.14368	LHb.2	0.731013	1.56452	33	VWA3A	LHb.6/LHb.2: 1.565	1.33893	-99.4655	-93.7808	2.2346	115	std logFC = 2.235
ENSG00000175182	LHb.6	0.646675	MHb.1	0.418858	1.5439	34	FAM131A	LHb.6/MHb.1: 1.544	0.421739	-13.426	-9.6111	0.752176	746	std logFC = 0.752
ENSG00000141433	LHb.6	2.47274	LHb.2	1.61857	1.52773	35	ADCYAP1	LHb.6/LHb.2: 1.528	4.95193	-219.879	-213.233	3.36513	44	std logFC = 3.365
ENSG00000184185	LHb.6	0.838741	LHb.7	0.56641	1.4808	36	KCNJ12	LHb.6/LHb.7: 1.481	0.723533	-37.7856	-32.9907	1.3422	280	std logFC = 1.342
ENSG00000165731	LHb.6	1.46504	MHb.3	0.990775	1.47868	37	RET	LHb.6/MHb.3: 1.479	2.15237	-322.73	-315.558	4.1004	26	std logFC = 4.1
ENSG00000147234	LHb.6	0.957204	LHb.7	0.648579	1.47585	38	FRMPD3	LHb.6/LHb.7: 1.476	0.801682	-23.6103	-19.2899	1.03835	450	std logFC = 1.038
ENSG00000227388	LHb.6	0.647284	MHb.3	0.44231	1.46342	39	AL133410.1	LHb.6/MHb.3: 1.463	#N/A	#N/A	#N/A	#N/A	#N/A	#N/A
ENSG00000105325	LHb.6	0.607524	MHb.1	0.415453	1.46232	40	FZR1	LHb.6/MHb.1: 1.462	0.332118	-7.85892	-4.58088	0.541011	1276	std logFC = 0.541
ENSG00000169116	LHb.6	1.67423	Excit.Thal	1.14972	1.4562	41	PARM1	LHb.6/Excit.Thal: 1.456	2.84961	-71.7774	-66.363	1.88538	150	std logFC = 1.885
ENSG00000135439	LHb.6	0.618221	LHb.5	0.427968	1.44455	42	AGAP2	LHb.6/LHb.5: 1.445	0.333261	-7.3564	-4.13463	0.518263	1350	std logFC = 0.518
ENSG00000188042	LHb.6	1.70943	LHb.2	1.18597	1.44138	43	ARL4C	LHb.6/LHb.2: 1.441	1.97501	-53.7342	-48.6178	1.61919	203	std logFC = 1.619
ENSG00000106546	LHb.6	1.4688	MHb.1	1.02233	1.43672	44	AHR	LHb.6/MHb.1: 1.437	2.43209	-147.908	-141.809	2.74355	76	std logFC = 2.744
ENSG00000185122	LHb.6	0.542536	Microglia	0.379178	1.43082	45	HSF1	LHb.6/Microglia: 1.431	0.272428	-6.68627	-3.5483	0.486516	1468	std logFC = 0.487
ENSG00000180182	LHb.6	1.69576	MHb.1	1.19207	1.42254	46	MED14	LHb.6/MHb.1: 1.423	2.24396	-72.5337	-67.0945	1.89575	147	std logFC = 1.896
ENSG00000221946	LHb.6	0.97483	MHb.1	0.685862	1.42132	47	FXYD7	LHb.6/MHb.1: 1.421	1.12597	-58.0414	-52.8158	1.68644	182	std logFC = 1.686
ENSG00000139211	LHb.6	3.12303	MHb.2	2.20639	1.41545	48	AMIGO2	LHb.6/MHb.2: 1.415	9.01716	-796.406	-787.585	6.5592	5	std logFC = 6.559
ENSG00000099954	LHb.6	3.06093	MHb.2	2.16256	1.41542	49	CECR2	LHb.6/MHb.2: 1.415	8.77465	-588.888	-580.856	5.59927	11	std logFC = 5.599
ENSG00000164604	LHb.6	0.761835	MHb.1	0.540032	1.41072	50	GPR85	LHb.6/MHb.1: 1.411	0.510909	-10.52	-6.9331	0.649708	937	std logFC = 0.65
ENSG00000169507	Endo	3.43691	Excit.Thal	0.0219831	156.343	1	SLC38A11	Endo/Excit.Thal: 156.343	4.22817	-3919.43	-3909.7	16.2853	2	std logFC = 16.285
ENSG00000164692	Endo	1.83072	Microglia	0.0129265	141.626	2	COL1A2	Endo/Microglia: 141.626	1.65754	-2128	-2119.97	11.3195	11	std logFC = 11.319
ENSG00000099998	Endo	2.19679	Astrocyte	0.0322542	68.1087	3	GGT5	Endo/Astrocyte: 68.109	1.38917	-2364.58	-2356.23	12.0236	8	std logFC = 12.024
ENSG00000249669	Endo	2.94303	LHb.6	0.0469392	62.6988	4	CARMN	Endo/LHb.6: 62.699	1.88731	-3261.39	-3252.34	14.5379	4	std logFC = 14.538
ENSG00000003436	Endo	2.22635	LHb.1	0.0413863	53.7945	5	TFPI	Endo/LHb.1: 53.795	1.25051	-1014.14	-1007.18	7.53724	32	std logFC = 7.537
ENSG00000111181	Endo	3.10892	Oligo	0.0577948	53.7925	6	SLC6A12	Endo/Oligo: 53.792	2.72081	-3408.89	-3399.56	14.9349	3	std logFC = 14.935
ENSG00000272573	Endo	1.99837	Astrocyte	0.0374928	53.3003	7	MUSTN1	Endo/Astrocyte: 53.3	1.25303	-1618.93	-1611.14	9.71241	14	std logFC = 9.712
ENSG00000188783	Endo	2.06895	Inhib.Thal	0.0474231	43.6276	8	PRELP	Endo/Inhib.Thal: 43.628	1.36013	-816.973	-810.181	6.72043	38	std logFC = 6.72
ENSG00000185633	Endo	2.10436	MHb.1	0.0518377	40.5952	9	NDUFA4L2	Endo/MHb.1: 40.595	1.55071	-888.707	-881.861	7.02628	36	std logFC = 7.026
ENSG00000074181	Endo	3.38284	LHb.5	0.0843767	40.0922	10	NOTCH3	Endo/LHb.5: 40.092	2.90922	-3967	-3956.57	16.4095	1	std logFC = 16.41
ENSG00000249797	Endo	2.91406	LHb.1	0.0885693	32.9015	11	LINC02147	Endo/LHb.1: 32.901	4.29738	-1250.17	-1242.96	8.43356	25	std logFC = 8.434
ENSG00000142089	Endo	1.84631	OPC	0.058523	31.5485	12	IFITM3	Endo/OPC: 31.549	1.20172	-1343.25	-1335.87	8.76838	21	std logFC = 8.768
ENSG00000042062	Endo	1.75791	MHb.1	0.0994502	17.6763	13	RIPOR3	Endo/MHb.1: 17.676	0.947821	-451.593	-445.338	4.93087	65	std logFC = 4.931
ENSG00000182963	Endo	2.41888	Inhib.Thal	0.139562	17.3319	14	GJC1	Endo/Inhib.Thal: 17.332	1.5812	-361.813	-355.765	4.39687	80	std logFC = 4.397
ENSG00000143248	Endo	3.48271	MHb.3	0.236266	14.7407	15	RGS5	Endo/MHb.3: 14.741	3.16123	-826.976	-820.157	6.76374	37	std logFC = 6.764
ENSG00000213949	Endo	2.66325	LHb.5	0.188264	14.1464	16	ITGA1	Endo/LHb.5: 14.146	2.38672	-1266.2	-1258.91	8.49188	23	std logFC = 8.492
ENSG00000173638	Endo	3.98186	Microglia	0.293662	13.5593	17	SLC19A1	Endo/Microglia: 13.559	4.62362	-1552.71	-1545.11	9.4914	17	std logFC = 9.491
ENSG00000115414	Endo	3.26502	Excit.Thal	0.244408	13.3589	18	FN1	Endo/Excit.Thal: 13.359	3.5328	-785.087	-778.371	6.58082	41	std logFC = 6.581
ENSG00000123243	Endo	4.00212	LHb.3	0.310371	12.8946	19	ITIH5	Endo/LHb.3: 12.895	4.39549	-1262.33	-1255.08	8.47781	24	std logFC = 8.478
ENSG00000011465	Endo	3.25784	Inhib.Thal	0.265232	12.283	20	DCN	Endo/Inhib.Thal: 12.283	3.16217	-411.844	-405.677	4.70121	71	std logFC = 4.701
ENSG00000010379	Endo	2.18207	MHb.3	0.192844	11.3152	21	SLC6A13	Endo/MHb.3: 11.315	1.65732	-587.185	-580.762	5.65172	55	std logFC = 5.652
ENSG00000144824	Endo	2.83154	LHb.1	0.27836	10.1722	22	PHLDB2	Endo/LHb.1: 10.172	2.48013	-438.382	-432.187	4.85562	69	std logFC = 4.856
ENSG00000113504	Endo	2.35593	Microglia	0.235385	10.0089	23	SLC12A7	Endo/Microglia: 10.009	1.46597	-2308.63	-2300.4	11.859	9	std logFC = 11.859
ENSG00000182492	Endo	1.85909	OPC	0.189546	9.80812	24	BGN	Endo/OPC: 9.808	1.32394	-1298.49	-1291.15	8.60852	22	std logFC = 8.609
ENSG00000130158	Endo	1.71217	Microglia	0.188484	9.08391	25	DOCK6	Endo/Microglia: 9.084	0.756912	-114.043	-108.881	2.42485	194	std logFC = 2.425
ENSG00000160801	Endo	2.13845	Astrocyte	0.324659	6.58676	26	PTH1R	Endo/Astrocyte: 6.587	1.70539	-701.782	-695.223	6.20398	48	std logFC = 6.204
ENSG00000116016	Endo	3.04761	OPC	0.522884	5.82847	27	EPAS1	Endo/OPC: 5.828	2.84526	-1036.94	-1029.94	7.62722	31	std logFC = 7.627
ENSG00000237596	Endo	1.59554	OPC	0.274235	5.81816	28	AL138828.1	Endo/OPC: 5.818	#N/A	#N/A	#N/A	#N/A	#N/A	#N/A
ENSG00000161381	Endo	2.45189	Microglia	0.476113	5.1498	29	PLXDC1	Endo/Microglia: 5.15	1.25725	-86.1674	-81.2142	2.09659	239	std logFC = 2.097
ENSG00000196569	Endo	5.49928	Oligo	1.07843	5.09936	30	LAMA2	Endo/Oligo: 5.099	15.2514	-1519.36	-1511.82	9.3788	18	std logFC = 9.379
ENSG00000137962	Endo	3.96934	Inhib.Thal	0.793575	5.00185	31	ARHGAP29	Endo/Inhib.Thal: 5.002	3.3807	-130.111	-124.834	2.59586	173	std logFC = 2.596
ENSG00000113721	Endo	3.16629	Astrocyte	0.694544	4.5588	32	PDGFRB	Endo/Astrocyte: 4.559	2.92135	-2980.93	-2972.11	13.7723	5	std logFC = 13.772
ENSG00000197702	Endo	2.16456	LHb.4	0.482917	4.48227	33	PARVA	Endo/LHb.4: 4.482	0.991536	-24.7585	-20.5474	1.07766	502	std logFC = 1.078
ENSG00000143127	Endo	1.43832	Inhib.Thal	0.328157	4.38302	34	ITGA10	Endo/Inhib.Thal: 4.383	0.426068	-14.3008	-10.3904	0.7891	678	std logFC = 0.789
ENSG00000196660	Endo	2.95411	Astrocyte	0.683115	4.32446	35	SLC30A10	Endo/Astrocyte: 4.324	2.18435	-264.508	-258.663	3.74127	98	std logFC = 3.741
ENSG00000157110	Endo	2.90115	Astrocyte	0.697925	4.15683	36	RBPMS	Endo/Astrocyte: 4.157	2.89312	-765.316	-758.624	6.49302	42	std logFC = 6.493
ENSG00000116962	Endo	2.04991	Astrocyte	0.501218	4.08985	37	NID1	Endo/Astrocyte: 4.09	1.64258	-400.178	-394.052	4.63187	74	std logFC = 4.632
ENSG00000138741	Endo	2.45411	LHb.7	0.676972	3.62513	38	TRPC3	Endo/LHb.7: 3.625	1.76381	-32.7398	-28.3924	1.2558	438	std logFC = 1.256
ENSG00000128641	Endo	3.77227	MHb.1	1.07154	3.52042	39	MYO1B	Endo/MHb.1: 3.52	3.46694	-77.3004	-72.4199	1.98121	257	std logFC = 1.981
ENSG00000137831	Endo	3.14628	Oligo	0.895717	3.51258	40	UACA	Endo/Oligo: 3.513	4.45958	-346.29	-340.267	4.29848	82	std logFC = 4.298
ENSG00000069431	Endo	2.03265	Astrocyte	0.589534	3.44789	41	ABCC9	Endo/Astrocyte: 3.448	1.73923	-761.52	-754.851	6.47605	43	std logFC = 6.476
ENSG00000082438	Endo	4.40988	MHb.3	1.32888	3.3185	42	COBLL1	Endo/MHb.3: 3.319	6.62541	-2408.98	-2400.49	12.1533	7	std logFC = 12.153
ENSG00000134954	Endo	1.80368	OPC	0.546905	3.29798	43	ETS1	Endo/OPC: 3.298	1.09327	-115.048	-109.871	2.43589	191	std logFC = 2.436
ENSG00000265972	Endo	2.69636	Microglia	0.865043	3.11703	44	TXNIP	Endo/Microglia: 3.117	2.18233	-378.755	-372.669	4.50202	77	std logFC = 4.502
ENSG00000126785	Endo	2.61956	Astrocyte	0.843376	3.10604	45	RHOJ	Endo/Astrocyte: 3.106	1.66801	-315.262	-309.309	4.09534	88	std logFC = 4.095
ENSG00000113140	Endo	2.17628	Astrocyte	0.714029	3.04788	46	SPARC	Endo/Astrocyte: 3.048	1.29699	-188.98	-183.441	3.14669	133	std logFC = 3.147
ENSG00000134871	Endo	2.01657	Inhib.Thal	0.730156	2.76183	47	COL4A2	Endo/Inhib.Thal: 2.762	0.823282	-11.5844	-7.78017	0.696356	754	std logFC = 0.696
ENSG00000172270	Endo	2.52658	Inhib.Thal	0.934787	2.70284	48	BSG	Endo/Inhib.Thal: 2.703	0.893389	-13.7097	-9.80804	0.769796	684	std logFC = 0.77
ENSG00000151491	Endo	5.3309	Microglia	1.98546	2.68497	49	EPS8	Endo/Microglia: 2.685	9.49783	-491.407	-485.12	5.15172	63	std logFC = 5.152
ENSG00000169031	Endo	2.40829	OPC	0.899987	2.67592	50	COL4A3	Endo/OPC: 2.676	1.51808	-40.6054	-36.1186	1.41024	381	std logFC = 1.41
ENSG00000278254	OPC	2.79835	Excit.Thal	0.173874	16.0941	1	AC004852.2	OPC/Excit.Thal: 16.094	#N/A	#N/A	#N/A	#N/A	#N/A	#N/A
ENSG00000154080	OPC	1.72155	Astrocyte	0.294466	5.84635	2	CHST9	OPC/Astrocyte: 5.846	1.90903	-1006.61	-1000.07	1.43992	49	std logFC = 1.44
ENSG00000231424	OPC	3.71923	Endo	0.636731	5.84114	3	BX284613.2	OPC/Endo: 5.841	#N/A	#N/A	#N/A	#N/A	#N/A	#N/A
ENSG00000038427	OPC	3.90016	Astrocyte	0.688778	5.66243	4	VCAN	OPC/Astrocyte: 5.662	11.0691	-4735.5	-4725.07	3.52771	1	std logFC = 3.528
ENSG00000101311	OPC	1.6919	Endo	0.318497	5.31214	5	FERMT1	OPC/Endo: 5.312	1.70828	-2868.05	-2859.57	2.58157	7	std logFC = 2.582
ENSG00000134853	OPC	2.37829	Endo	0.458177	5.19077	6	PDGFRA	OPC/Endo: 5.191	3.17427	-3705.44	-3696.1	3.01574	3	std logFC = 3.016
ENSG00000140470	OPC	2.92848	Astrocyte	0.564495	5.1878	7	ADAMTS17	OPC/Astrocyte: 5.188	4.52993	-3315.24	-3306.42	2.81628	5	std logFC = 2.816
ENSG00000112280	OPC	1.57049	LHb.1	0.305801	5.13565	8	COL9A1	OPC/LHb.1: 5.136	1.54745	-2458.54	-2450.51	2.35867	11	std logFC = 2.359
ENSG00000157890	OPC	3.01827	Excit.Thal	0.630797	4.78485	9	MEGF11	OPC/Excit.Thal: 4.785	5.10329	-2774.58	-2766.23	2.53146	8	std logFC = 2.531
ENSG00000203805	OPC	1.51035	Excit.Thal	0.350415	4.31018	10	PLPP4	OPC/Excit.Thal: 4.31	1.40312	-977.942	-971.483	1.41792	53	std logFC = 1.418
ENSG00000179314	OPC	1.51608	LHb.2	0.525885	2.88291	11	WSCD1	OPC/LHb.2: 2.883	1.26534	-1226.65	-1219.96	1.60105	42	std logFC = 1.601
ENSG00000184221	OPC	1.30666	Oligo	0.579944	2.25307	12	OLIG1	OPC/Oligo: 2.253	0.981919	-1739.73	-1732.48	1.93865	24	std logFC = 1.939
ENSG00000061938	OPC	1.68907	Microglia	0.811405	2.08166	13	TNK2	OPC/Microglia: 2.082	0.936931	-355.679	-350.254	0.835919	149	std logFC = 0.836
ENSG00000152527	OPC	1.91493	Inhib.Thal	0.992095	1.93019	14	PLEKHH2	OPC/Inhib.Thal: 1.93	0.520939	-30.5222	-26.932	0.231856	934	std logFC = 0.232
ENSG00000152953	OPC	1.94271	Microglia	1.01149	1.92064	15	STK32B	OPC/Microglia: 1.921	1.95069	-956.333	-949.893	1.40116	54	std logFC = 1.401
ENSG00000198732	OPC	2.37485	MHb.3	1.27097	1.86853	16	SMOC1	OPC/MHb.3: 1.869	2.60169	-1362.8	-1355.96	1.69506	36	std logFC = 1.695
ENSG00000064989	OPC	1.55868	Endo	0.865297	1.80133	17	CALCRL	OPC/Endo: 1.801	1.62911	-1333.65	-1326.86	1.67525	38	std logFC = 1.675
ENSG00000103489	OPC	3.51192	Inhib.Thal	1.95028	1.80073	18	XYLT1	OPC/Inhib.Thal: 1.801	5.33738	-694.992	-688.839	1.18388	72	std logFC = 1.184
ENSG00000169129	OPC	1.48088	Endo	0.823826	1.79756	19	AFAP1L2	OPC/Endo: 1.798	1.36105	-2585.55	-2577.42	2.42878	10	std logFC = 2.429
ENSG00000181234	OPC	2.76691	Excit.Thal	1.56702	1.76572	20	TMEM132C	OPC/Excit.Thal: 1.766	4.35602	-673.488	-667.376	1.16454	75	std logFC = 1.165
ENSG00000132692	OPC	1.36882	Astrocyte	0.77853	1.75821	21	BCAN	OPC/Astrocyte: 1.758	1.12627	-1984.29	-1976.69	2.08682	17	std logFC = 2.087
ENSG00000065320	OPC	1.75244	Endo	1.02006	1.71797	22	NTN1	OPC/Endo: 1.718	1.7588	-1968.92	-1961.38	2.07769	18	std logFC = 2.078
ENSG00000188906	OPC	2.00136	Microglia	1.16649	1.7157	23	LRRK2	OPC/Microglia: 1.716	1.25064	-320.67	-315.322	0.792413	161	std logFC = 0.792
ENSG00000196526	OPC	1.27964	MHb.3	0.76771	1.66683	24	AFAP1	OPC/MHb.3: 1.667	0.685521	-253.301	-248.184	0.701766	203	std logFC = 0.702
ENSG00000108018	OPC	2.53984	Inhib.Thal	1.6018	1.58561	25	SORCS1	OPC/Inhib.Thal: 1.586	1.61512	-42.1918	-38.4215	0.27609	780	std logFC = 0.276
ENSG00000120907	OPC	1.44185	Astrocyte	0.912591	1.57995	26	ADRA1A	OPC/Astrocyte: 1.58	0.789634	-102.966	-98.567	0.441113	416	std logFC = 0.441
ENSG00000164309	OPC	1.57056	MHb.1	0.998574	1.5728	27	CMYA5	OPC/MHb.1: 1.573	1.29988	-992.292	-985.774	1.42896	50	std logFC = 1.429
ENSG00000196132	OPC	1.50403	LHb.6	0.963663	1.56074	28	MYT1	OPC/LHb.6: 1.561	1.09162	-467.248	-461.528	0.962604	111	std logFC = 0.963
ENSG00000225096	OPC	2.00223	LHb.4	1.33775	1.49671	29	AL445250.1	OPC/LHb.4: 1.497	#N/A	#N/A	#N/A	#N/A	#N/A	#N/A
ENSG00000140526	OPC	2.43733	Inhib.Thal	1.67807	1.45246	30	ABHD2	OPC/Inhib.Thal: 1.452	0.985855	-78.8804	-74.7142	0.384033	525	std logFC = 0.384
ENSG00000114166	OPC	2.90349	Astrocyte	2.0014	1.45073	31	KAT2B	OPC/Astrocyte: 1.451	2.68251	-879.751	-873.433	1.34044	61	std logFC = 1.34
ENSG00000187416	OPC	5.12245	LHb.1	3.53351	1.44968	32	LHFPL3	OPC/LHb.1: 1.45	29.2032	-1564.77	-1557.68	1.82824	28	std logFC = 1.828
ENSG00000132122	OPC	2.77888	Oligo	1.94847	1.42618	33	SPATA6	OPC/Oligo: 1.426	2.53605	-663.767	-657.682	1.15571	77	std logFC = 1.156
ENSG00000127328	OPC	1.76576	MHb.3	1.24534	1.41789	34	RAB3IP	OPC/MHb.3: 1.418	1.03143	-253.881	-248.759	0.702593	202	std logFC = 0.703
ENSG00000106278	OPC	4.58866	Astrocyte	3.24986	1.41196	35	PTPRZ1	OPC/Astrocyte: 1.412	14.2661	-1905.58	-1898.24	2.03983	22	std logFC = 2.04
ENSG00000169302	OPC	2.00841	Astrocyte	1.44886	1.3862	36	STK32A	OPC/Astrocyte: 1.386	2.18302	-2202.1	-2194.24	2.21386	13	std logFC = 2.214
ENSG00000111670	OPC	1.43261	Excit.Thal	1.0455	1.37026	37	GNPTAB	OPC/Excit.Thal: 1.37	0.537231	-86.6333	-82.3669	0.403261	475	std logFC = 0.403
ENSG00000196083	OPC	1.6555	Microglia	1.2289	1.34714	38	IL1RAP	OPC/Microglia: 1.347	1.50675	-572.199	-566.324	1.0695	95	std logFC = 1.07
ENSG00000134369	OPC	3.13432	LHb.4	2.34043	1.33921	39	NAV1	OPC/LHb.4: 1.339	2.40154	-224.057	-219.03	0.658824	222	std logFC = 0.659
ENSG00000072134	OPC	3.84922	Oligo	2.9217	1.31746	40	EPN2	OPC/Oligo: 1.317	7.01849	-2160.7	-2153.04	2.19002	16	std logFC = 2.19
ENSG00000148123	OPC	2.60718	Oligo	1.99286	1.30826	41	PLPPR1	OPC/Oligo: 1.308	2.03578	-283.879	-278.675	0.744182	186	std logFC = 0.744
ENSG00000107104	OPC	2.19352	Astrocyte	1.69525	1.29392	42	KANK1	OPC/Astrocyte: 1.294	1.63448	-492.634	-486.878	0.98939	107	std logFC = 0.989
ENSG00000175928	OPC	2.16668	Excit.Thal	1.70086	1.27387	43	LRRN1	OPC/Excit.Thal: 1.274	1.84318	-224.234	-219.203	0.659091	221	std logFC = 0.659
ENSG00000116147	OPC	4.79558	LHb.6	3.79376	1.26407	44	TNR	OPC/LHb.6: 1.264	21.4269	-2935.7	-2927.06	2.61759	6	std logFC = 2.618
ENSG00000148143	OPC	2.54434	LHb.4	2.04672	1.24313	45	ZNF462	OPC/LHb.4: 1.243	0.935649	-52.0124	-48.1238	0.308585	693	std logFC = 0.309
ENSG00000156103	OPC	3.98066	LHb.6	3.21163	1.23945	46	MMP16	OPC/LHb.6: 1.239	9.96156	-1721.26	-1714.05	1.92719	25	std logFC = 1.927
ENSG00000145675	OPC	2.96301	Microglia	2.42586	1.22143	47	PIK3R1	OPC/Microglia: 1.221	2.27477	-395.463	-389.923	0.882974	133	std logFC = 0.883
ENSG00000148082	OPC	2.11613	LHb.4	1.74399	1.21338	48	SHC3	OPC/LHb.4: 1.213	1.08339	-106.324	-101.899	0.448514	405	std logFC = 0.449
ENSG00000152492	OPC	2.23379	Microglia	1.841	1.21336	49	CCDC50	OPC/Microglia: 1.213	1.57347	-689.04	-682.901	1.17856	73	std logFC = 1.179
ENSG00000095015	OPC	1.79214	Microglia	1.48552	1.20641	50	MAP3K1	OPC/Microglia: 1.206	0.54226	-62.5507	-58.5426	0.340116	615	std logFC = 0.34

## Sheet: ETable 4
BrNum	AgeDeath	Sex	Race	PrimaryDx	PMI (hrs)	Screening RIN PFC	Toxicology Testing - Positive at TOD
Br5422	46.5	M	EUR/CAUC	Control	48	8.8	Naloxone (resuscitation)
Br6462	53.3	F	EUR/CAUC	Other	27.5	7.5	Venlafaxine, Oxymorphone, Diphenhydramine, Doxylamine, Zolpidem, Cyclobenzaprine
Br8112	29.5	M	EUR/CAUC	DepNOS	15	7.7	Methamphetamine, Amphetamine, Caffeine

## Sheet: ETable 5
RNAScope Probe Combinations
Gene	Catalogue No.	Channel	Opal Dye	Dye Dilution
LHb Experiment 1		1	690	0.388889
ONECUT2	Cat No. 473531	2	620	0.388889
TLE2	Custom Design 1271611	3	570	0.388889
SEMA3D	Cat No. 521771	4	520	0.388889
POU4F1	Cat No. 438441
LHb Experiment 2
ESRP1	Cat No. 435051	1	690	0.388889
MCOLN3	Cat No. 516761	2	620	0.388889
CRH	Cat No. 473661	3	570	0.388889
POU4F1	Cat No. 438441	4	520	0.388889
MHb Experiments
CCK	Cat No. 539041	1	690	0.388889
POU4F1	Cat No. 438441	2	520	0.388889
CHRNB4	Cat No. 482411	2	520	0.388889
EBF3	Cat No. 581641	3	620	0.388889
CHAT	Cat No. 450671	4	570	0.388889

## Sheet: ETable 6
gene	cellType.target	mean.target	cellType	mean	ratio	rank_ratio	Symbol	anno_ratio	logFC	log.p.value	log.FDR	std.logFC	std.logFC_rank_marker	anno_logFC
ENSG00000164270	LHb	2.01189	MHb	0.317559	6.33546	1	HTR4	LHb/MHb: 6.335	6.50121	-1997.24	-1989.51	1.77417	15	std logFC = 1.774
ENSG00000112276	LHb	0.753286	Oligo	0.192913	3.90481	2	BVES	LHb/Oligo: 3.905	1.53777	-1325.3	-1318.84	1.41421	53	std logFC = 1.414
ENSG00000099250	LHb	2.46087	Excit.Thal	0.884993	2.78067	3	NRP1	LHb/Excit.Thal: 2.781	6.23309	-1885.63	-1878.15	1.7177	19	std logFC = 1.718
ENSG00000147246	LHb	3.76368	Excit.Thal	1.40886	2.67143	4	HTR2C	LHb/Excit.Thal: 2.671	31.9261	-2205.12	-2196.63	1.87675	7	std logFC = 1.877
ENSG00000179242	LHb	2.56567	Excit.Thal	0.974022	2.6341	5	CDH4	LHb/Excit.Thal: 2.634	8.89657	-2100.21	-2092.09	1.82538	10	std logFC = 1.825
ENSG00000188517	LHb	4.20996	Excit.Thal	1.74188	2.4169	6	COL25A1	LHb/Excit.Thal: 2.417	58.3422	-2136.85	-2128.62	1.84341	9	std logFC = 1.843
ENSG00000141668	LHb	1.59513	Excit.Thal	0.66888	2.38478	7	CBLN2	LHb/Excit.Thal: 2.385	3.35888	-1833.19	-1825.81	1.69078	21	std logFC = 1.691
ENSG00000100346	LHb	0.602567	Excit.Thal	0.263731	2.28478	8	CACNA1I	LHb/Excit.Thal: 2.285	0.752543	-723.49	-718.202	1.0242	171	std logFC = 1.024
ENSG00000075035	LHb	0.914346	Inhib.Thal	0.423176	2.16068	9	WSCD2	LHb/Inhib.Thal: 2.161	1.02391	-534.005	-529.177	0.873937	271	std logFC = 0.874
ENSG00000224243	LHb	1.05985	OPC	0.504042	2.10269	10	SOX1-OT	LHb/OPC: 2.103	1.89503	-2642.02	-2632.98	2.08349	4	std logFC = 2.083
ENSG00000240086	LHb	0.739405	Inhib.Thal	0.358874	2.06035	11	AC092969.1	LHb/Inhib.Thal: 2.06	#N/A	#N/A	#N/A	#N/A	#N/A	#N/A
ENSG00000112139	LHb	0.775339	Inhib.Thal	0.399662	1.93999	12	MDGA1	LHb/Inhib.Thal: 1.94	0.959597	-729.81	-724.511	1.02889	169	std logFC = 1.029
ENSG00000166573	LHb	1.34933	MHb	0.702508	1.92073	13	GALR1	LHb/MHb: 1.921	2.86862	-1303.38	-1296.95	1.40147	55	std logFC = 1.401
ENSG00000065308	LHb	0.920231	Endo	0.50423	1.82502	14	TRAM2	LHb/Endo: 1.825	1.45234	-1457.77	-1451.11	1.48959	43	std logFC = 1.49
ENSG00000141433	LHb	1.15159	MHb	0.648558	1.77561	15	ADCYAP1	LHb/MHb: 1.776	1.74402	-1048.27	-1042.33	1.2464	89	std logFC = 1.246
ENSG00000136478	LHb	1.26599	Excit.Thal	0.731558	1.73055	16	TEX2	LHb/Excit.Thal: 1.731	1.64096	-1021.32	-1015.47	1.22918	98	std logFC = 1.229
ENSG00000286533	LHb	0.879775	Astrocyte	0.509956	1.7252	17	AL078604.4	LHb/Astrocyte: 1.725	#N/A	#N/A	#N/A	#N/A	#N/A	#N/A
ENSG00000230910	LHb	1.11242	Excit.Thal	0.669198	1.66232	18	AL391807.1	LHb/Excit.Thal: 1.662	#N/A	#N/A	#N/A	#N/A	#N/A	#N/A
ENSG00000038295	LHb	2.64694	Excit.Thal	1.5935	1.66109	19	TLL1	LHb/Excit.Thal: 1.661	11.2682	-718.726	-713.45	1.02065	173	std logFC = 1.021
ENSG00000196358	LHb	0.783257	Astrocyte	0.476847	1.64258	20	NTNG2	LHb/Astrocyte: 1.643	1.34685	-1199.08	-1192.89	1.33967	69	std logFC = 1.34
ENSG00000250846	LHb	1.55603	MHb	0.966455	1.61004	21	EPHA5-AS1	LHb/MHb: 1.61	2.52878	-1821.32	-1813.98	1.68465	22	std logFC = 1.685
ENSG00000102290	LHb	2.95545	Excit.Thal	1.83753	1.60838	22	PCDH11X	LHb/Excit.Thal: 1.608	14.5347	-889.416	-883.766	1.14203	119	std logFC = 1.142
ENSG00000226383	LHb	1.30829	MHb	0.81806	1.59926	23	LINC01876	LHb/MHb: 1.599	3.91972	-1020.09	-1014.25	1.22839	99	std logFC = 1.228
ENSG00000234593	LHb	0.817574	MHb	0.512097	1.59652	24	KAZN-AS1	LHb/MHb: 1.597	1.12987	-662.371	-657.245	0.977886	201	std logFC = 0.978
ENSG00000131378	LHb	2.29342	Endo	1.44015	1.59249	25	RFTN1	LHb/Endo: 1.592	6.6539	-2775.85	-2766.52	2.14489	3	std logFC = 2.145
ENSG00000153012	LHb	0.956917	MHb	0.61196	1.56369	26	LGI2	LHb/MHb: 1.564	1.66435	-1221.32	-1215.04	1.35301	64	std logFC = 1.353
ENSG00000187950	LHb	1.00656	MHb	0.655468	1.53563	27	OVCH1	LHb/MHb: 1.536	1.46234	-777.848	-772.395	1.06397	145	std logFC = 1.064
ENSG00000159917	LHb	1.31192	Excit.Thal	0.856016	1.53259	28	ZNF235	LHb/Excit.Thal: 1.533	1.53317	-662.323	-657.201	0.977848	202	std logFC = 0.978
ENSG00000160321	LHb	1.13335	MHb	0.742662	1.52606	29	ZNF208	LHb/MHb: 1.526	1.6844	-360.484	-356.13	0.712999	435	std logFC = 0.713
ENSG00000261008	LHb	1.0449	Excit.Thal	0.687773	1.51925	30	LINC01572	LHb/Excit.Thal: 1.519	1.333	-409.65	-405.128	0.761692	368	std logFC = 0.762
ENSG00000101846	LHb	1.8093	Excit.Thal	1.19533	1.51364	31	STS	LHb/Excit.Thal: 1.514	2.93092	-664.427	-659.291	0.979473	199	std logFC = 0.979
ENSG00000221955	LHb	0.937309	MHb	0.621342	1.50852	32	SLC12A8	LHb/MHb: 1.509	1.24528	-1066.9	-1060.93	1.2582	87	std logFC = 1.258
ENSG00000240875	LHb	0.827317	MHb	0.552318	1.4979	33	LINC00886	LHb/MHb: 1.498	1.12139	-733.165	-727.847	1.03137	166	std logFC = 1.031
ENSG00000231606	LHb	0.75424	MHb	0.503622	1.49763	34	AL357873.1	LHb/MHb: 1.498	#N/A	#N/A	#N/A	#N/A	#N/A	#N/A
ENSG00000055813	LHb	3.1119	Excit.Thal	2.08448	1.49289	35	CCDC85A	LHb/Excit.Thal: 1.493	12.0648	-1475.49	-1468.75	1.49948	40	std logFC = 1.499
ENSG00000146352	LHb	2.37067	MHb	1.59081	1.49023	36	CLVS2	LHb/MHb: 1.49	4.9833	-1113.99	-1107.89	1.28767	76	std logFC = 1.288
ENSG00000013293	LHb	1.95826	Excit.Thal	1.31419	1.49008	37	SLC7A14	LHb/Excit.Thal: 1.49	2.98933	-1203.45	-1197.21	1.34229	66	std logFC = 1.342
ENSG00000088756	LHb	1.01402	MHb	0.688517	1.47276	38	ARHGAP28	LHb/MHb: 1.473	1.28886	-766.006	-760.593	1.05541	151	std logFC = 1.055
ENSG00000173452	LHb	1.17807	Excit.Thal	0.807182	1.45948	39	TMEM196	LHb/Excit.Thal: 1.459	2.09663	-870.164	-864.562	1.12887	125	std logFC = 1.129
ENSG00000157470	LHb	0.774194	Excit.Thal	0.533746	1.45049	40	FAM81A	LHb/Excit.Thal: 1.45	0.870589	-632.834	-627.775	0.954828	215	std logFC = 0.955
ENSG00000279249	LHb	1.99846	MHb	1.3828	1.44523	41	AC007614.1	LHb/MHb: 1.445	#N/A	#N/A	#N/A	#N/A	#N/A	#N/A
ENSG00000120549	LHb	3.22586	Excit.Thal	2.23536	1.4431	42	KIAA1217	LHb/Excit.Thal: 1.443	11.4764	-476.332	-471.633	0.823572	308	std logFC = 0.824
ENSG00000147485	LHb	0.899519	Excit.Thal	0.625978	1.43698	43	PXDNL	LHb/Excit.Thal: 1.437	1.02557	-536.931	-532.096	0.876425	269	std logFC = 0.876
ENSG00000236279	LHb	1.12895	Excit.Thal	0.790013	1.42903	44	CLEC2L	LHb/Excit.Thal: 1.429	1.30989	-741.514	-736.159	1.03753	160	std logFC = 1.038
ENSG00000145242	LHb	2.92207	Excit.Thal	2.05269	1.42353	45	EPHA5	LHb/Excit.Thal: 1.424	8.47272	-1533.26	-1526.38	1.5314	35	std logFC = 1.531
ENSG00000166501	LHb	3.5352	MHb	2.49855	1.4149	46	PRKCB	LHb/MHb: 1.415	10.4785	-1477.23	-1470.47	1.50045	39	std logFC = 1.5
ENSG00000174233	LHb	0.5297	Inhib.Thal	0.374563	1.41418	47	ADCY6	LHb/Inhib.Thal: 1.414	0.324965	-138.677	-135.481	0.435862	1385	std logFC = 0.436
ENSG00000197410	LHb	1.08141	Excit.Thal	0.764778	1.41402	48	DCHS2	LHb/Excit.Thal: 1.414	1.30755	-250.247	-246.331	0.590742	674	std logFC = 0.591
ENSG00000174332	LHb	1.13423	Excit.Thal	0.808588	1.40272	49	GLIS1	LHb/Excit.Thal: 1.403	1.54065	-817.821	-812.29	1.09246	134	std logFC = 1.092
ENSG00000141449	LHb	2.42082	Oligo	1.73601	1.39448	50	GREB1L	LHb/Oligo: 1.394	5.50708	-1133.42	-1127.29	1.29967	74	std logFC = 1.3
ENSG00000239513	Inhib.Thal	1.72879	OPC	0.0412591	41.9007	1	LINC01210	Inhib.Thal/OPC: 41.901	2.73446	-3021.31	-3014.1	1.54903	25	std logFC = 1.549
ENSG00000259485	Inhib.Thal	1.84034	Excit.Thal	0.0444235	41.4271	2	LINC02253	Inhib.Thal/Excit.Thal: 41.427	3.84526	-1878.47	-1872.54	1.17709	90	std logFC = 1.177
ENSG00000036828	Inhib.Thal	1.39329	Excit.Thal	0.0665592	20.933	3	CASR	Inhib.Thal/Excit.Thal: 20.933	2.19102	-1762.68	-1756.89	1.13599	104	std logFC = 1.136
ENSG00000107485	Inhib.Thal	1.00374	OPC	0.0524824	19.1252	4	GATA3	Inhib.Thal/OPC: 19.125	1.35243	-2023.74	-2017.65	1.22749	76	std logFC = 1.227
ENSG00000136750	Inhib.Thal	3.24198	OPC	0.201846	16.0617	5	GAD2	Inhib.Thal/OPC: 16.062	9.99092	-4273.72	-4265.37	1.91972	8	std logFC = 1.92
ENSG00000157404	Inhib.Thal	3.14555	Endo	0.319704	9.83893	6	KIT	Inhib.Thal/Endo: 9.839	9.39079	-4592.94	-4583.9	2.01138	4	std logFC = 2.011
ENSG00000234965	Inhib.Thal	0.719861	MHb	0.0797025	9.03184	7	SHISA8	Inhib.Thal/MHb: 9.032	0.777356	-1341.96	-1336.7	0.977807	175	std logFC = 0.978
ENSG00000165588	Inhib.Thal	1.59569	MHb	0.206126	7.74133	8	OTX2	Inhib.Thal/MHb: 7.741	2.52749	-2472.29	-2465.66	1.37651	45	std logFC = 1.377
ENSG00000197587	Inhib.Thal	0.665305	Endo	0.0924595	7.19564	9	DMBX1	Inhib.Thal/Endo: 7.196	0.807806	-1481.33	-1475.89	1.03197	148	std logFC = 1.032
ENSG00000183379	Inhib.Thal	1.29375	Excit.Thal	0.18506	6.99099	10	SYNDIG1L	Inhib.Thal/Excit.Thal: 6.991	1.68488	-2328.4	-2321.9	1.32965	51	std logFC = 1.33
ENSG00000213578	Inhib.Thal	1.15016	Endo	0.165232	6.96088	11	CPLX3	Inhib.Thal/Endo: 6.961	1.66997	-2117.91	-2111.63	1.25954	64	std logFC = 1.26
ENSG00000196639	Inhib.Thal	1.01844	Excit.Thal	0.155009	6.57016	12	HRH1	Inhib.Thal/Excit.Thal: 6.57	1.32754	-1201.08	-1196	0.920825	209	std logFC = 0.921
ENSG00000071909	Inhib.Thal	2.1768	Excit.Thal	0.331525	6.56601	13	MYO3B	Inhib.Thal/Excit.Thal: 6.566	4.68302	-2236.74	-2230.39	1.29937	59	std logFC = 1.299
ENSG00000285280	Inhib.Thal	1.51473	Excit.Thal	0.251189	6.03024	14	AL390957.1	Inhib.Thal/Excit.Thal: 6.03	#N/A	#N/A	#N/A	#N/A	#N/A	#N/A
ENSG00000254319	Inhib.Thal	1.17359	Astrocyte	0.201957	5.81109	15	AC246817.2	Inhib.Thal/Astrocyte: 5.811	#N/A	#N/A	#N/A	#N/A	#N/A	#N/A
ENSG00000120049	Inhib.Thal	1.13951	Astrocyte	0.199571	5.7098	16	KCNIP2	Inhib.Thal/Astrocyte: 5.71	1.37873	-2040.68	-2034.53	1.23329	72	std logFC = 1.233
ENSG00000120693	Inhib.Thal	1.69597	Astrocyte	0.305231	5.55635	17	SMAD9	Inhib.Thal/Astrocyte: 5.556	2.64388	-2617.38	-2610.67	1.42299	41	std logFC = 1.423
ENSG00000273301	Inhib.Thal	1.29639	LHb	0.239791	5.40633	18	AC016717.2	Inhib.Thal/LHb: 5.406	#N/A	#N/A	#N/A	#N/A	#N/A	#N/A
ENSG00000180875	Inhib.Thal	2.34548	Excit.Thal	0.43612	5.37806	19	GREM2	Inhib.Thal/Excit.Thal: 5.378	4.94022	-3205.92	-3198.48	1.60528	20	std logFC = 1.605
ENSG00000286343	Inhib.Thal	0.778321	Excit.Thal	0.147896	5.26262	20	AL359436.1	Inhib.Thal/Excit.Thal: 5.263	#N/A	#N/A	#N/A	#N/A	#N/A	#N/A
ENSG00000227963	Inhib.Thal	0.683741	Excit.Thal	0.1303	5.24745	21	RBM15-AS1	Inhib.Thal/Excit.Thal: 5.247	0.689079	-906.008	-901.308	0.792	308	std logFC = 0.792
ENSG00000287564	Inhib.Thal	1.30962	Endo	0.255226	5.13121	22	AL359546.1	Inhib.Thal/Endo: 5.131	#N/A	#N/A	#N/A	#N/A	#N/A	#N/A
ENSG00000100302	Inhib.Thal	0.812631	Endo	0.168443	4.82436	23	RASD2	Inhib.Thal/Endo: 4.824	0.847933	-1306.94	-1301.71	0.963865	181	std logFC = 0.964
ENSG00000248550	Inhib.Thal	4.75874	Astrocyte	1.15028	4.13701	24	OTX2-AS1	Inhib.Thal/Astrocyte: 4.137	30.6455	-3856.69	-3848.82	1.79867	13	std logFC = 1.799
ENSG00000121905	Inhib.Thal	1.11241	MHb	0.274017	4.05965	25	HPCA	Inhib.Thal/MHb: 4.06	1.53925	-2024.34	-2018.22	1.2277	75	std logFC = 1.228
ENSG00000255028	Inhib.Thal	0.818261	MHb	0.206695	3.95879	26	AP003049.2	Inhib.Thal/MHb: 3.959	#N/A	#N/A	#N/A	#N/A	#N/A	#N/A
ENSG00000134138	Inhib.Thal	4.23299	Oligo	1.10357	3.83572	27	MEIS2	Inhib.Thal/Oligo: 3.836	19.0991	-5477.72	-5467.29	2.26291	1	std logFC = 2.263
ENSG00000145808	Inhib.Thal	2.84153	Excit.Thal	0.743176	3.82349	28	ADAMTS19	Inhib.Thal/Excit.Thal: 3.823	7.32023	-2839.86	-2832.86	1.49296	31	std logFC = 1.493
ENSG00000165973	Inhib.Thal	4.81088	LHb	1.32121	3.64127	29	NELL1	Inhib.Thal/LHb: 3.641	27.8299	-3518.24	-3510.64	1.69893	17	std logFC = 1.699
ENSG00000106025	Inhib.Thal	1.0122	Astrocyte	0.278747	3.63125	30	TSPAN12	Inhib.Thal/Astrocyte: 3.631	1.4485	-1466.36	-1460.95	1.02625	151	std logFC = 1.026
ENSG00000214694	Inhib.Thal	0.938891	LHb	0.263653	3.56108	31	ARHGEF33	Inhib.Thal/LHb: 3.561	1.0641	-1035.77	-1030.88	0.850484	253	std logFC = 0.85
ENSG00000137571	Inhib.Thal	0.883989	Excit.Thal	0.251906	3.5092	32	SLCO5A1	Inhib.Thal/Excit.Thal: 3.509	1.04729	-1060.9	-1055.98	0.86145	247	std logFC = 0.861
ENSG00000282142	Inhib.Thal	0.99743	Astrocyte	0.285928	3.4884	33	AC245187.2	Inhib.Thal/Astrocyte: 3.488	#N/A	#N/A	#N/A	#N/A	#N/A	#N/A
ENSG00000234350	Inhib.Thal	0.764255	Astrocyte	0.230685	3.31299	34	AC007405.1	Inhib.Thal/Astrocyte: 3.313	#N/A	#N/A	#N/A	#N/A	#N/A	#N/A
ENSG00000198729	Inhib.Thal	1.37	Excit.Thal	0.415361	3.29834	35	PPP1R14C	Inhib.Thal/Excit.Thal: 3.298	1.82783	-1695.53	-1689.85	1.11173	115	std logFC = 1.112
ENSG00000287149	Inhib.Thal	1.06146	Excit.Thal	0.321978	3.29667	36	AC092640.1	Inhib.Thal/Excit.Thal: 3.297	#N/A	#N/A	#N/A	#N/A	#N/A	#N/A
ENSG00000070601	Inhib.Thal	0.751274	OPC	0.232645	3.22928	37	FRMPD1	Inhib.Thal/OPC: 3.229	0.796726	-881.147	-876.495	0.780406	323	std logFC = 0.78
ENSG00000259199	Inhib.Thal	0.806031	Excit.Thal	0.250366	3.21941	38	AC022523.1	Inhib.Thal/Excit.Thal: 3.219	#N/A	#N/A	#N/A	#N/A	#N/A	#N/A
ENSG00000128683	Inhib.Thal	3.06789	OPC	0.985164	3.11409	39	GAD1	Inhib.Thal/OPC: 3.114	8.56265	-3919.59	-3911.65	1.81705	12	std logFC = 1.817
ENSG00000137766	Inhib.Thal	4.41592	Excit.Thal	1.49717	2.94951	40	UNC13C	Inhib.Thal/Excit.Thal: 2.95	20.5905	-4315.67	-4307.19	1.93181	7	std logFC = 1.932
ENSG00000091136	Inhib.Thal	2.08236	Excit.Thal	0.712807	2.92135	41	LAMB1	Inhib.Thal/Excit.Thal: 2.921	3.30208	-2301.26	-2294.8	1.32072	53	std logFC = 1.321
ENSG00000187123	Inhib.Thal	1.9507	Astrocyte	0.693023	2.81476	42	LYPD6	Inhib.Thal/Astrocyte: 2.815	3.2659	-1642.16	-1636.53	1.09221	121	std logFC = 1.092
ENSG00000154429	Inhib.Thal	1.42032	Oligo	0.516216	2.7514	43	CCSAP	Inhib.Thal/Oligo: 2.751	1.85108	-1603.75	-1598.14	1.07803	124	std logFC = 1.078
ENSG00000153820	Inhib.Thal	4.63838	Excit.Thal	1.6948	2.73682	44	SPHKAP	Inhib.Thal/Excit.Thal: 2.737	23.8688	-3947.17	-3939.14	1.82509	11	std logFC = 1.825
ENSG00000244694	Inhib.Thal	2.69183	LHb	0.985525	2.73137	45	PTCHD4	Inhib.Thal/LHb: 2.731	5.74296	-2086.46	-2080.25	1.24889	68	std logFC = 1.249
ENSG00000157570	Inhib.Thal	1.55302	Astrocyte	0.573151	2.70962	46	TSPAN18	Inhib.Thal/Astrocyte: 2.71	2.23441	-2290.77	-2284.33	1.31726	54	std logFC = 1.317
ENSG00000132170	Inhib.Thal	1.80155	Microglia	0.688224	2.61768	47	PPARG	Inhib.Thal/Microglia: 2.618	2.99652	-2025.23	-2019.1	1.228	74	std logFC = 1.228
ENSG00000102468	Inhib.Thal	1.47272	Excit.Thal	0.565633	2.60367	48	HTR2A	Inhib.Thal/Excit.Thal: 2.604	2.15775	-1833.04	-1827.17	1.16107	95	std logFC = 1.161
ENSG00000163630	Inhib.Thal	4.67472	MHb	1.79641	2.60226	49	SYNPR	Inhib.Thal/MHb: 2.602	26.9394	-4431.11	-4422.48	1.965	6	std logFC = 1.965
ENSG00000124772	Inhib.Thal	1.06746	Excit.Thal	0.41091	2.5978	50	CPNE5	Inhib.Thal/Excit.Thal: 2.598	1.09877	-1092.9	-1087.92	0.875267	234	std logFC = 0.875
ENSG00000255595	Excit.Thal	1.41548	LHb	0.0529934	26.7105	1	AC007368.1	Excit.Thal/LHb: 26.711	#N/A	#N/A	#N/A	#N/A	#N/A	#N/A
ENSG00000101958	Excit.Thal	0.972366	LHb	0.126922	7.66111	2	GLRA2	Excit.Thal/LHb: 7.661	1.96464	-1506.05	-1499.64	1.55349	56	std logFC = 1.553
ENSG00000146147	Excit.Thal	1.10955	LHb	0.172707	6.42448	3	MLIP	Excit.Thal/LHb: 6.424	2.41522	-1756.26	-1749.44	1.69119	37	std logFC = 1.691
ENSG00000137573	Excit.Thal	1.44262	Endo	0.24684	5.84436	4	SULF1	Excit.Thal/Endo: 5.844	5.1151	-2146.05	-2138.45	1.8931	17	std logFC = 1.893
ENSG00000070808	Excit.Thal	1.46972	LHb	0.323743	4.53976	5	CAMK2A	Excit.Thal/LHb: 4.54	3.06538	-2512.42	-2504.29	2.0727	10	std logFC = 2.073
ENSG00000165084	Excit.Thal	1.83354	Endo	0.408151	4.49231	6	C8orf34	Excit.Thal/Endo: 4.492	6.92336	-1843.25	-1836.26	1.73743	31	std logFC = 1.737
ENSG00000255929	Excit.Thal	1.39716	LHb	0.406749	3.43496	7	AP000943.2	Excit.Thal/LHb: 3.435	#N/A	#N/A	#N/A	#N/A	#N/A	#N/A
ENSG00000133019	Excit.Thal	2.84587	Inhib.Thal	0.884028	3.21921	8	CHRM3	Excit.Thal/Inhib.Thal: 3.219	13.6574	-1515.21	-1508.77	1.55867	54	std logFC = 1.559
ENSG00000169213	Excit.Thal	1.15734	Inhib.Thal	0.402768	2.87347	9	RAB3B	Excit.Thal/Inhib.Thal: 2.873	1.71344	-1043.9	-1038.26	1.27402	121	std logFC = 1.274
ENSG00000260918	Excit.Thal	0.823751	Astrocyte	0.296701	2.77637	10	AC107398.3	Excit.Thal/Astrocyte: 2.776	#N/A	#N/A	#N/A	#N/A	#N/A	#N/A
ENSG00000089169	Excit.Thal	1.67891	LHb	0.609654	2.75387	11	RPH3A	Excit.Thal/LHb: 2.754	4.49916	-1339.54	-1333.3	1.45722	66	std logFC = 1.457
ENSG00000105464	Excit.Thal	0.808456	Inhib.Thal	0.308303	2.62227	12	GRIN2D	Excit.Thal/Inhib.Thal: 2.622	1.17613	-1147.18	-1141.36	1.34011	100	std logFC = 1.34
ENSG00000242428	Excit.Thal	0.999777	LHb	0.388208	2.57536	13	C3orf67-AS1	Excit.Thal/LHb: 2.575	1.71299	-941.147	-935.748	1.20558	153	std logFC = 1.206
ENSG00000129682	Excit.Thal	2.6913	LHb	1.0748	2.504	14	FGF13	Excit.Thal/LHb: 2.504	12.4898	-1854.31	-1847.25	1.74325	29	std logFC = 1.743
ENSG00000174453	Excit.Thal	1.53607	LHb	0.638139	2.40711	15	VWC2L	Excit.Thal/LHb: 2.407	3.32322	-1906.8	-1899.58	1.77074	25	std logFC = 1.771
ENSG00000182256	Excit.Thal	2.41181	LHb	1.02342	2.35662	16	GABRG3	Excit.Thal/LHb: 2.357	9.57155	-1295.81	-1289.67	1.4312	73	std logFC = 1.431
ENSG00000053108	Excit.Thal	2.02278	LHb	0.863702	2.34199	17	FSTL4	Excit.Thal/LHb: 2.342	8.19545	-938.569	-933.176	1.20383	154	std logFC = 1.204
ENSG00000145451	Excit.Thal	1.45058	LHb	0.652946	2.22159	18	GLRA3	Excit.Thal/LHb: 2.222	3.1851	-1760.05	-1753.17	1.69321	35	std logFC = 1.693
ENSG00000113100	Excit.Thal	1.51328	MHb	0.686494	2.20435	19	CDH9	Excit.Thal/MHb: 2.204	3.32038	-966.585	-961.146	1.2228	147	std logFC = 1.223
ENSG00000117114	Excit.Thal	2.67542	Inhib.Thal	1.33883	1.99833	20	ADGRL2	Excit.Thal/Inhib.Thal: 1.998	9.04665	-1556.05	-1549.49	1.58162	48	std logFC = 1.582
ENSG00000136546	Excit.Thal	1.64657	LHb	0.840363	1.95936	21	SCN7A	Excit.Thal/LHb: 1.959	2.94381	-1864.64	-1857.54	1.74868	28	std logFC = 1.749
ENSG00000163082	Excit.Thal	1.18804	LHb	0.608658	1.95191	22	SGPP2	Excit.Thal/LHb: 1.952	1.95989	-1310.98	-1304.81	1.44027	71	std logFC = 1.44
ENSG00000112541	Excit.Thal	2.94995	OPC	1.52271	1.9373	23	PDE10A	Excit.Thal/OPC: 1.937	14.6813	-1085.16	-1079.47	1.30073	114	std logFC = 1.301
ENSG00000169116	Excit.Thal	1.14972	LHb	0.594028	1.93547	24	PARM1	Excit.Thal/LHb: 1.935	1.83273	-1065.55	-1059.89	1.28809	117	std logFC = 1.288
ENSG00000173715	Excit.Thal	1.79054	LHb	0.926983	1.93158	25	C11orf80	Excit.Thal/LHb: 1.932	3.06021	-1820.84	-1813.91	1.72559	33	std logFC = 1.726
ENSG00000109158	Excit.Thal	1.0086	Inhib.Thal	0.522658	1.92975	26	GABRA4	Excit.Thal/Inhib.Thal: 1.93	1.64333	-1131.85	-1126.09	1.33046	106	std logFC = 1.33
ENSG00000185274	Excit.Thal	2.08049	LHb	1.09879	1.89343	27	GALNT17	Excit.Thal/LHb: 1.893	6.23537	-1161.63	-1155.78	1.34916	98	std logFC = 1.349
ENSG00000226091	Excit.Thal	1.45171	OPC	0.767113	1.89243	28	LINC00937	Excit.Thal/OPC: 1.892	2.53327	-2367.99	-2360.2	2.00287	14	std logFC = 2.003
ENSG00000139364	Excit.Thal	2.72482	OPC	1.45772	1.86924	29	TMEM132B	Excit.Thal/OPC: 1.869	8.09717	-2401.47	-2393.52	2.01916	12	std logFC = 2.019
ENSG00000255545	Excit.Thal	0.797611	LHb	0.427279	1.86672	30	AP004608.1	Excit.Thal/LHb: 1.867	#N/A	#N/A	#N/A	#N/A	#N/A	#N/A
ENSG00000078328	Excit.Thal	6.09409	OPC	3.29644	1.84869	31	RBFOX1	Excit.Thal/OPC: 1.849	115.459	-2725.13	-2716.9	2.17358	9	std logFC = 2.174
ENSG00000283154	Excit.Thal	4.93346	LHb	2.72726	1.80895	32	IQCJ-SCHIP1	Excit.Thal/LHb: 1.809	50.6567	-2954.12	-2945.08	2.27995	4	std logFC = 2.28
ENSG00000082482	Excit.Thal	0.917724	LHb	0.510533	1.79758	33	KCNK2	Excit.Thal/LHb: 1.798	1.58909	-621.051	-616.383	0.968612	318	std logFC = 0.969
ENSG00000230317	Excit.Thal	0.720021	LHb	0.403159	1.78595	34	LINC01284	Excit.Thal/LHb: 1.786	0.706669	-423.798	-419.685	0.794141	554	std logFC = 0.794
ENSG00000172794	Excit.Thal	0.685219	LHb	0.387778	1.76704	35	RAB37	Excit.Thal/LHb: 1.767	0.965062	-651.158	-646.419	0.992881	296	std logFC = 0.993
ENSG00000203279	Excit.Thal	0.915919	LHb	0.527832	1.73525	36	AL590705.1	Excit.Thal/LHb: 1.735	#N/A	#N/A	#N/A	#N/A	#N/A	#N/A
ENSG00000162631	Excit.Thal	3.89295	Astrocyte	2.24466	1.73431	37	NTNG1	Excit.Thal/Astrocyte: 1.734	38.469	-1612	-1605.4	1.61272	46	std logFC = 1.613
ENSG00000121064	Excit.Thal	0.89269	LHb	0.514752	1.73421	38	SCPEP1	Excit.Thal/LHb: 1.734	1.17155	-1436.31	-1429.98	1.51368	60	std logFC = 1.514
ENSG00000225206	Excit.Thal	2.87733	LHb	1.67791	1.71483	39	MIR137HG	Excit.Thal/LHb: 1.715	9.90601	-2831.86	-2823.38	2.22342	7	std logFC = 2.223
ENSG00000134709	Excit.Thal	0.917294	LHb	0.535003	1.71456	40	HOOK1	Excit.Thal/LHb: 1.715	0.951793	-596.78	-592.162	0.948663	334	std logFC = 0.949
ENSG00000228065	Excit.Thal	1.08727	MHb	0.636952	1.70699	41	LINC01515	Excit.Thal/MHb: 1.707	1.17599	-382.875	-378.904	0.753519	638	std logFC = 0.754
ENSG00000214944	Excit.Thal	1.32497	LHb	0.776874	1.70551	42	ARHGEF28	Excit.Thal/LHb: 1.706	2.30155	-1048.49	-1042.84	1.27702	119	std logFC = 1.277
ENSG00000156802	Excit.Thal	0.67156	Inhib.Thal	0.395037	1.69999	43	ATAD2	Excit.Thal/Inhib.Thal: 1.7	0.703567	-417.586	-413.492	0.788097	564	std logFC = 0.788
ENSG00000182348	Excit.Thal	2.21368	LHb	1.30386	1.69779	44	ZNF804B	Excit.Thal/LHb: 1.698	19.9878	-932.598	-927.211	1.19975	155	std logFC = 1.2
ENSG00000283674	Excit.Thal	3.11423	Astrocyte	1.85663	1.67736	45	AC068587.4	Excit.Thal/Astrocyte: 1.677	#N/A	#N/A	#N/A	#N/A	#N/A	#N/A
ENSG00000104059	Excit.Thal	2.38443	LHb	1.43021	1.66719	46	FAM189A1	Excit.Thal/LHb: 1.667	6.42182	-2330.06	-2322.33	1.98433	15	std logFC = 1.984
ENSG00000176769	Excit.Thal	1.1019	LHb	0.665256	1.65635	47	TCERG1L	Excit.Thal/LHb: 1.656	1.73132	-873.313	-868.082	1.15869	181	std logFC = 1.159
ENSG00000254530	Excit.Thal	0.828051	MHb	0.503339	1.64512	48	LINC02755	Excit.Thal/MHb: 1.645	1.24668	-528.72	-524.296	0.890683	406	std logFC = 0.891
ENSG00000002746	Excit.Thal	3.19431	OPC	1.95947	1.63019	49	HECW1	Excit.Thal/OPC: 1.63	12.2464	-2877.87	-2869.05	2.24477	5	std logFC = 2.245
ENSG00000171811	Excit.Thal	0.695091	LHb	0.429504	1.61836	50	CFAP46	Excit.Thal/LHb: 1.618	0.89621	-611.214	-606.565	0.960569	324	std logFC = 0.961
ENSG00000070748	MHb	0.939266	LHb	0.0179765	52.2497	1	CHAT	MHb/LHb: 52.25	1.2895	-2983.83	-2976.49	3.39926	22	std logFC = 3.399
ENSG00000231671	MHb	1.14334	LHb	0.0477495	23.9445	2	LINC01307	MHb/LHb: 23.945	1.84136	-1723.65	-1717.28	2.48044	58	std logFC = 2.48
ENSG00000162992	MHb	1.37707	Endo	0.0807361	17.0564	3	NEUROD1	MHb/Endo: 17.056	2.01504	-4291.24	-4283.12	4.25544	10	std logFC = 4.255
ENSG00000117971	MHb	0.833018	Endo	0.054341	15.3295	4	CHRNB4	MHb/Endo: 15.329	1.01403	-2970.49	-2963.19	3.39018	23	std logFC = 3.39
ENSG00000253236	MHb	1.63912	Excit.Thal	0.115453	14.1973	5	LINC02143	MHb/Excit.Thal: 14.197	2.6654	-4175.66	-4167.8	4.18167	13	std logFC = 4.182
ENSG00000254171	MHb	1.14059	Excit.Thal	0.106748	10.6849	6	AC114321.1	MHb/Excit.Thal: 10.685	#N/A	#N/A	#N/A	#N/A	#N/A	#N/A
ENSG00000227070	MHb	1.68145	Astrocyte	0.163101	10.3093	7	AC104170.1	MHb/Astrocyte: 10.309	#N/A	#N/A	#N/A	#N/A	#N/A	#N/A
ENSG00000243144	MHb	1.2208	Inhib.Thal	0.1282	9.52257	8	AC079760.2	MHb/Inhib.Thal: 9.523	#N/A	#N/A	#N/A	#N/A	#N/A	#N/A
ENSG00000279668	MHb	1.73808	Excit.Thal	0.20278	8.57126	9	AC024610.2	MHb/Excit.Thal: 8.571	#N/A	#N/A	#N/A	#N/A	#N/A	#N/A
ENSG00000287878	MHb	1.26769	LHb	0.147989	8.56612	10	AC022382.2	MHb/LHb: 8.566	#N/A	#N/A	#N/A	#N/A	#N/A	#N/A
ENSG00000260192	MHb	1.60122	Inhib.Thal	0.199619	8.02137	11	LINC02240	MHb/Inhib.Thal: 8.021	2.78058	-2010.96	-2004.33	2.70414	45	std logFC = 2.704
ENSG00000255101	MHb	0.83681	LHb	0.104841	7.98169	12	AC103843.1	MHb/LHb: 7.982	#N/A	#N/A	#N/A	#N/A	#N/A	#N/A
ENSG00000167414	MHb	1.70033	LHb	0.228148	7.45272	13	GNG8	MHb/LHb: 7.453	3.15618	-2672.55	-2665.52	3.18472	30	std logFC = 3.185
ENSG00000115665	MHb	2.16252	LHb	0.304544	7.10085	14	SLC5A7	MHb/LHb: 7.101	4.50401	-3239.4	-3231.81	3.57147	17	std logFC = 3.571
ENSG00000174948	MHb	4.09093	Excit.Thal	0.612546	6.67856	15	GPR149	MHb/Excit.Thal: 6.679	31.9415	-5788.71	-5779.66	5.19767	4	std logFC = 5.198
ENSG00000188452	MHb	0.910482	Excit.Thal	0.137107	6.64068	16	CERKL	MHb/Excit.Thal: 6.641	1.07152	-1967.96	-1961.38	2.67137	47	std logFC = 2.671
ENSG00000154134	MHb	1.98607	LHb	0.311762	6.37046	17	ROBO3	MHb/LHb: 6.37	3.74255	-3139.21	-3131.72	3.50433	19	std logFC = 3.504
ENSG00000248307	MHb	1.43265	Excit.Thal	0.228054	6.28207	18	LINC00616	MHb/Excit.Thal: 6.282	2.80996	-792.468	-786.842	1.63135	122	std logFC = 1.631
ENSG00000253693	MHb	5.80834	Excit.Thal	0.926298	6.27049	19	AC008415.1	MHb/Excit.Thal: 6.27	#N/A	#N/A	#N/A	#N/A	#N/A	#N/A
ENSG00000241956	MHb	7.26019	Excit.Thal	1.27658	5.68721	20	AC109466.1	MHb/Excit.Thal: 5.687	#N/A	#N/A	#N/A	#N/A	#N/A	#N/A
ENSG00000236467	MHb	1.33797	LHb	0.251911	5.31129	21	KCNMA1-AS1	MHb/LHb: 5.311	3.30988	-1300.01	-1293.86	2.12485	72	std logFC = 2.125
ENSG00000147432	MHb	2.65095	LHb	0.515851	5.139	22	CHRNB3	MHb/LHb: 5.139	5.64221	-5332.82	-5324.34	4.91226	7	std logFC = 4.912
ENSG00000232973	MHb	1.39998	Endo	0.275517	5.08128	23	CYP1B1-AS1	MHb/Endo: 5.081	2.15887	-1805.75	-1799.33	2.54557	55	std logFC = 2.546
ENSG00000144550	MHb	3.21146	LHb	0.644632	4.98185	24	CPNE9	MHb/LHb: 4.982	10.663	-3771.75	-3764.03	3.92162	15	std logFC = 3.922
ENSG00000180269	MHb	0.829854	LHb	0.171298	4.84451	25	GPR139	MHb/LHb: 4.845	0.994127	-1089.34	-1083.4	1.93173	89	std logFC = 1.932
ENSG00000153093	MHb	2.08721	LHb	0.434649	4.80206	26	ACOXL	MHb/LHb: 4.802	4.29986	-1679.78	-1673.44	2.44521	60	std logFC = 2.445
ENSG00000272398	MHb	0.793929	Excit.Thal	0.180166	4.40664	27	CD24	MHb/Excit.Thal: 4.407	0.781068	-701.003	-695.536	1.52948	143	std logFC = 1.529
ENSG00000080644	MHb	1.72234	Inhib.Thal	0.397064	4.3377	28	CHRNA3	MHb/Inhib.Thal: 4.338	2.59266	-2479.19	-2472.25	3.04821	33	std logFC = 3.048
ENSG00000159307	MHb	1.72576	LHb	0.399247	4.32254	29	SCUBE1	MHb/LHb: 4.323	2.70837	-3032.08	-3024.64	3.43202	20	std logFC = 3.432
ENSG00000172575	MHb	2.3234	Excit.Thal	0.561542	4.13753	30	RASGRP1	MHb/Excit.Thal: 4.138	4.67344	-2416.12	-2409.21	3.00306	34	std logFC = 3.003
ENSG00000182329	MHb	0.753884	Excit.Thal	0.201765	3.73645	31	KIAA2012	MHb/Excit.Thal: 3.736	0.789671	-601.007	-595.677	1.41116	164	std logFC = 1.411
ENSG00000130940	MHb	0.974135	LHb	0.267037	3.64794	32	CASZ1	MHb/LHb: 3.648	0.985131	-757.475	-751.905	1.59301	129	std logFC = 1.593
ENSG00000186642	MHb	2.47476	Endo	0.684154	3.61726	33	PDE2A	MHb/Endo: 3.617	4.50859	-4189.21	-4181.27	4.19033	12	std logFC = 4.19
ENSG00000248215	MHb	1.82508	LHb	0.507811	3.59402	34	LINC02505	MHb/LHb: 3.594	4.03286	-1188.81	-1182.8	2.02459	83	std logFC = 2.025
ENSG00000010310	MHb	0.861	Oligo	0.244482	3.52173	35	GIPR	MHb/Oligo: 3.522	0.992893	-2008.88	-2002.28	2.70256	46	std logFC = 2.703
ENSG00000249526	MHb	0.859253	LHb	0.244018	3.52127	36	AC008667.1	MHb/LHb: 3.521	#N/A	#N/A	#N/A	#N/A	#N/A	#N/A
ENSG00000150054	MHb	2.18393	Excit.Thal	0.622832	3.50645	37	MPP7	MHb/Excit.Thal: 3.506	4.08394	-2784.71	-2777.54	3.2627	26	std logFC = 3.263
ENSG00000228113	MHb	1.08631	Excit.Thal	0.311224	3.49046	38	AC003991.1	MHb/Excit.Thal: 3.49	#N/A	#N/A	#N/A	#N/A	#N/A	#N/A
ENSG00000160293	MHb	2.23779	LHb	0.65239	3.43014	39	VAV2	MHb/LHb: 3.43	3.59992	-2320.39	-2313.6	2.93388	38	std logFC = 2.934
ENSG00000144229	MHb	3.4846	LHb	1.04138	3.34613	40	THSD7B	MHb/LHb: 3.346	11.6862	-928.323	-922.557	1.77377	106	std logFC = 1.774
ENSG00000075429	MHb	1.07133	LHb	0.323451	3.3122	41	CACNG5	MHb/LHb: 3.312	1.32708	-850.815	-845.104	1.69369	112	std logFC = 1.694
ENSG00000105928	MHb	2.19314	LHb	0.689064	3.18278	42	GSDME	MHb/LHb: 3.183	3.52843	-2964.12	-2956.87	3.38584	24	std logFC = 3.386
ENSG00000283913	MHb	2.26261	LHb	0.768222	2.94525	43	AL512662.2	MHb/LHb: 2.945	#N/A	#N/A	#N/A	#N/A	#N/A	#N/A
ENSG00000240499	MHb	1.3213	LHb	0.453755	2.91193	44	AC004594.1	MHb/LHb: 2.912	#N/A	#N/A	#N/A	#N/A	#N/A	#N/A
ENSG00000158555	MHb	1.45194	Inhib.Thal	0.500482	2.90109	45	GDPD5	MHb/Inhib.Thal: 2.901	2.06877	-1380.04	-1373.84	2.19497	69	std logFC = 2.195
ENSG00000286757	MHb	1.91084	Endo	0.66605	2.86891	46	AL137139.2	MHb/Endo: 2.869	#N/A	#N/A	#N/A	#N/A	#N/A	#N/A
ENSG00000149527	MHb	1.15332	Oligo	0.406399	2.83789	47	PLCH2	MHb/Oligo: 2.838	1.23338	-1054.95	-1049.06	1.89884	94	std logFC = 1.899
ENSG00000070729	MHb	1.59886	LHb	0.574772	2.78173	48	CNGB1	MHb/LHb: 2.782	1.64331	-745.899	-740.337	1.58016	130	std logFC = 1.58
ENSG00000183840	MHb	1.50001	Excit.Thal	0.542367	2.76567	49	GPR39	MHb/Excit.Thal: 2.766	2.42767	-1040.57	-1034.69	1.88496	95	std logFC = 1.885
ENSG00000265542	MHb	0.818601	LHb	0.296285	2.76289	50	AC015845.2	MHb/LHb: 2.763	#N/A	#N/A	#N/A	#N/A	#N/A	#N/A
ENSG00000213186	Oligo	1.93571	Microglia	0.0784477	24.6752	1	TRIM59	Oligo/Microglia: 24.675	1.68614	-1836.59	-1830.15	1.89959	54	std logFC = 1.9
ENSG00000286279	Oligo	1.57613	Microglia	0.0713734	22.0828	2	AC108721.2	Oligo/Microglia: 22.083	#N/A	#N/A	#N/A	#N/A	#N/A	#N/A
ENSG00000124920	Oligo	2.21434	Microglia	0.102324	21.6405	3	MYRF	Oligo/Microglia: 21.64	1.85475	-2546.02	-2538.3	2.28838	15	std logFC = 2.288
ENSG00000164171	Oligo	2.17472	Microglia	0.100611	21.615	4	ITGA2	Oligo/Microglia: 21.615	2.55557	-1311.95	-1306.23	1.57852	111	std logFC = 1.579
ENSG00000158865	Oligo	3.43342	Microglia	0.16033	21.4147	5	SLC5A11	Oligo/Microglia: 21.415	7.76973	-1758.43	-1752.08	1.85406	59	std logFC = 1.854
ENSG00000071991	Oligo	1.41066	Microglia	0.066013	21.3694	6	CDH19	Oligo/Microglia: 21.369	1.03891	-1260.31	-1254.67	1.54455	120	std logFC = 1.545
ENSG00000251138	Oligo	2.21691	Microglia	0.108549	20.4231	7	AC090015.1	Oligo/Microglia: 20.423	#N/A	#N/A	#N/A	#N/A	#N/A	#N/A
ENSG00000241345	Oligo	1.7708	MHb	0.0899909	19.6775	8	AC004690.2	Oligo/MHb: 19.678	#N/A	#N/A	#N/A	#N/A	#N/A	#N/A
ENSG00000253877	Oligo	2.93142	Microglia	0.15331	19.1208	9	LINC01608	Oligo/Microglia: 19.121	4.78047	-1670.66	-1664.48	1.80209	70	std logFC = 1.802
ENSG00000260788	Oligo	1.92899	Microglia	0.108042	17.8541	10	AC009063.2	Oligo/Microglia: 17.854	#N/A	#N/A	#N/A	#N/A	#N/A	#N/A
ENSG00000086205	Oligo	2.73664	Microglia	0.161701	16.924	11	FOLH1	Oligo/Microglia: 16.924	3.17636	-2269.61	-2262.35	2.14138	24	std logFC = 2.141
ENSG00000011426	Oligo	2.71057	Microglia	0.163349	16.5937	12	ANLN	Oligo/Microglia: 16.594	3.23911	-2128.97	-2122.03	2.06458	33	std logFC = 2.065
ENSG00000012124	Oligo	2.36013	Microglia	0.149753	15.7602	13	CD22	Oligo/Microglia: 15.76	2.18613	-2215.22	-2208.09	2.11185	27	std logFC = 2.112
ENSG00000172508	Oligo	1.69411	Microglia	0.10831	15.6413	14	CARNS1	Oligo/Microglia: 15.641	1.37686	-2012.38	-2005.71	1.99972	43	std logFC = 2
ENSG00000204655	Oligo	2.90945	Microglia	0.189102	15.3856	15	MOG	Oligo/Microglia: 15.386	3.25223	-3086.32	-3077.69	2.5641	6	std logFC = 2.564
ENSG00000103184	Oligo	2.48695	Microglia	0.163871	15.1763	16	SEC14L5	Oligo/Microglia: 15.176	2.43349	-2060.74	-2053.92	2.02677	37	std logFC = 2.027
ENSG00000227088	Oligo	4.30595	Microglia	0.289317	14.8832	17	AC012494.1	Oligo/Microglia: 14.883	#N/A	#N/A	#N/A	#N/A	#N/A	#N/A
ENSG00000147488	Oligo	6.31594	Microglia	0.432226	14.6126	18	ST18	Oligo/Microglia: 14.613	35.7009	-2763	-2755.14	2.40071	13	std logFC = 2.401
ENSG00000261329	Oligo	1.34461	Microglia	0.0924554	14.5434	19	AC016597.1	Oligo/Microglia: 14.543	#N/A	#N/A	#N/A	#N/A	#N/A	#N/A
ENSG00000167123	Oligo	3.02469	Microglia	0.220836	13.6965	20	CERCAM	Oligo/Microglia: 13.697	3.1928	-2993.9	-2985.77	2.51783	10	std logFC = 2.518
ENSG00000169247	Oligo	2.22124	Microglia	0.162702	13.6522	21	SH3TC2	Oligo/Microglia: 13.652	2.12905	-1930.58	-1924	1.9535	47	std logFC = 1.954
ENSG00000168314	Oligo	4.70714	Microglia	0.345865	13.6098	22	MOBP	Oligo/Microglia: 13.61	13.7412	-1713.21	-1706.96	1.8274	65	std logFC = 1.827
ENSG00000105695	Oligo	2.00956	Microglia	0.158979	12.6404	23	MAG	Oligo/Microglia: 12.64	1.6652	-2545.21	-2537.55	2.28795	16	std logFC = 2.288
ENSG00000228793	Oligo	3.68974	Endo	0.292976	12.594	24	AL033523.1	Oligo/Endo: 12.594	#N/A	#N/A	#N/A	#N/A	#N/A	#N/A
ENSG00000136960	Oligo	4.27028	Excit.Thal	0.3419	12.4898	25	ENPP2	Oligo/Excit.Thal: 12.49	8.11913	-3047.92	-3039.69	2.54491	9	std logFC = 2.545
ENSG00000132702	Oligo	1.35332	OPC	0.111108	12.1802	26	HAPLN2	Oligo/OPC: 12.18	1.0498	-1322.71	-1316.96	1.58553	108	std logFC = 1.586
ENSG00000148826	Oligo	1.05393	Astrocyte	0.0887711	11.8724	27	NKX6-2	Oligo/Astrocyte: 11.872	0.718981	-1675.14	-1668.93	1.80476	68	std logFC = 1.805
ENSG00000227115	Oligo	2.13837	Microglia	0.186294	11.4785	28	LINC01630	Oligo/Microglia: 11.478	2.20455	-1269.68	-1264.02	1.55075	117	std logFC = 1.551
ENSG00000122367	Oligo	2.59207	MHb	0.226511	11.4435	29	LDB3	Oligo/MHb: 11.443	2.83754	-2018.12	-2011.43	2.00295	42	std logFC = 2.003
ENSG00000140479	Oligo	3.63688	OPC	0.326475	11.1398	30	PCSK6	Oligo/OPC: 11.14	7.66925	-1127.08	-1121.57	1.45428	137	std logFC = 1.454
ENSG00000258342	Oligo	1.99916	Astrocyte	0.17986	11.1151	31	AL133304.3	Oligo/Astrocyte: 11.115	#N/A	#N/A	#N/A	#N/A	#N/A	#N/A
ENSG00000136541	Oligo	1.56408	Microglia	0.145937	10.7175	32	ERMN	Oligo/Microglia: 10.718	1.25502	-1881.6	-1875.07	1.92552	49	std logFC = 1.926
ENSG00000136867	Oligo	1.18708	Microglia	0.115666	10.263	33	SLC31A2	Oligo/Microglia: 10.263	0.866234	-1187.45	-1181.89	1.49568	130	std logFC = 1.496
ENSG00000108381	Oligo	2.51275	Astrocyte	0.246602	10.1895	34	ASPA	Oligo/Astrocyte: 10.19	2.53673	-2297.95	-2290.61	2.15668	22	std logFC = 2.157
ENSG00000273507	Oligo	1.58215	Microglia	0.159026	9.949	35	AL354809.1	Oligo/Microglia: 9.949	#N/A	#N/A	#N/A	#N/A	#N/A	#N/A
ENSG00000124251	Oligo	1.25898	Microglia	0.139382	9.03255	36	TP53TG5	Oligo/Microglia: 9.033	0.857591	-905.266	-900.051	1.2938	184	std logFC = 1.294
ENSG00000150656	Oligo	3.47347	Microglia	0.386921	8.97721	37	CNDP1	Oligo/Microglia: 8.977	5.05588	-2038.84	-2032.1	2.01455	40	std logFC = 2.015
ENSG00000173988	Oligo	1.78653	Excit.Thal	0.204226	8.74783	38	LRRC63	Oligo/Excit.Thal: 8.748	1.92197	-1066.9	-1061.46	1.41213	147	std logFC = 1.412
ENSG00000006042	Oligo	1.64642	Endo	0.190386	8.6478	39	TMEM98	Oligo/Endo: 8.648	1.31975	-1224.05	-1218.44	1.52036	124	std logFC = 1.52
ENSG00000081479	Oligo	1.7279	Excit.Thal	0.203181	8.50424	40	LRP2	Oligo/Excit.Thal: 8.504	2.0442	-889.73	-884.552	1.28199	191	std logFC = 1.282
ENSG00000065809	Oligo	2.97989	Microglia	0.40632	7.33385	41	FAM107B	Oligo/Microglia: 7.334	3.74781	-1854.54	-1848.08	1.90996	53	std logFC = 1.91
ENSG00000183077	Oligo	1.36361	Excit.Thal	0.192535	7.08239	42	AFMID	Oligo/Excit.Thal: 7.082	0.86863	-844.194	-839.047	1.24683	197	std logFC = 1.247
ENSG00000167641	Oligo	1.40523	Endo	0.199579	7.04096	43	PPP1R14A	Oligo/Endo: 7.041	1.02863	-1738.1	-1731.78	1.8421	61	std logFC = 1.842
ENSG00000170775	Oligo	1.78659	MHb	0.253746	7.04089	44	GPR37	Oligo/MHb: 7.041	1.432	-2011.61	-2004.97	1.99929	44	std logFC = 1.999
ENSG00000013297	Oligo	2.7371	Endo	0.392006	6.9823	45	CLDN11	Oligo/Endo: 6.982	2.92779	-2907.75	-2899.71	2.47439	11	std logFC = 2.474
ENSG00000117266	Oligo	3.78416	Microglia	0.558322	6.77773	46	CDK18	Oligo/Microglia: 6.778	6.68246	-1785.32	-1778.95	1.8698	58	std logFC = 1.87
ENSG00000078269	Oligo	3.59724	Excit.Thal	0.539489	6.66787	47	SYNJ2	Oligo/Excit.Thal: 6.668	6.31385	-1496.66	-1490.77	1.69611	94	std logFC = 1.696
ENSG00000173786	Oligo	2.71401	OPC	0.411769	6.59109	48	CNP	Oligo/OPC: 6.591	2.86054	-3049.53	-3041.18	2.54572	8	std logFC = 2.546
ENSG00000100142	Oligo	3.50693	LHb	0.536246	6.53977	49	POLR2F	Oligo/LHb: 6.54	4.76105	-1723.91	-1717.63	1.83373	63	std logFC = 1.834
ENSG00000170537	Oligo	1.47935	Microglia	0.227204	6.51109	50	TMC7	Oligo/Microglia: 6.511	0.995052	-953.4	-948.112	1.32989	171	std logFC = 1.33
ENSG00000141469	Astrocyte	2.66509	Microglia	0.0235004	113.406	1	SLC14A1	Astrocyte/Microglia: 113.406	2.09081	-3307.55	-3299.06	4.03864	7	std logFC = 4.039
ENSG00000164089	Astrocyte	1.70109	MHb	0.0232214	73.2552	2	ETNPPL	Astrocyte/MHb: 73.255	1.1046	-2507.48	-2499.88	3.42615	17	std logFC = 3.426
ENSG00000287704	Astrocyte	3.78232	Inhib.Thal	0.0536295	70.5269	3	AC012405.1	Astrocyte/Inhib.Thal: 70.527	#N/A	#N/A	#N/A	#N/A	#N/A	#N/A
ENSG00000171885	Astrocyte	2.36387	Microglia	0.0550172	42.966	4	AQP4	Astrocyte/Microglia: 42.966	1.79268	-3316.03	-3307.4	4.04494	6	std logFC = 4.045
ENSG00000259255	Astrocyte	2.03227	MHb	0.0476147	42.6815	5	AC073941.1	Astrocyte/MHb: 42.682	#N/A	#N/A	#N/A	#N/A	#N/A	#N/A
ENSG00000145832	Astrocyte	1.57401	Oligo	0.0542616	29.0078	6	SLC25A48	Astrocyte/Oligo: 29.008	0.90016	-1120.14	-1113.82	2.18948	61	std logFC = 2.189
ENSG00000172987	Astrocyte	5.65115	Excit.Thal	0.213574	26.4599	7	HPSE2	Astrocyte/Excit.Thal: 26.46	13.125	-5256.2	-5245.77	5.43145	1	std logFC = 5.431
ENSG00000142611	Astrocyte	1.72556	OPC	0.0698304	24.7107	8	PRDM16	Astrocyte/OPC: 24.711	1.03157	-2034.06	-2026.85	3.03902	25	std logFC = 3.039
ENSG00000131095	Astrocyte	3.16903	Endo	0.131223	24.15	9	GFAP	Astrocyte/Endo: 24.15	3.2846	-3510.86	-3501.82	4.1887	4	std logFC = 4.189
ENSG00000182175	Astrocyte	2.99765	Excit.Thal	0.19854	15.0985	10	RGMA	Astrocyte/Excit.Thal: 15.098	2.39172	-3278.99	-3270.64	4.01741	8	std logFC = 4.017
ENSG00000174776	Astrocyte	2.23191	Excit.Thal	0.164188	13.5937	11	WDR49	Astrocyte/Excit.Thal: 13.594	1.71022	-1412.31	-1405.62	2.48201	42	std logFC = 2.482
ENSG00000236790	Astrocyte	3.57752	OPC	0.322683	11.0868	12	LINC00299	Astrocyte/OPC: 11.087	3.59339	-3705.51	-3696.18	4.33084	3	std logFC = 4.331
ENSG00000226476	Astrocyte	2.06343	OPC	0.188861	10.9257	13	LINC01748	Astrocyte/OPC: 10.926	1.49382	-1803.11	-1795.98	2.84008	27	std logFC = 2.84
ENSG00000182902	Astrocyte	2.1643	Oligo	0.212351	10.1921	14	SLC25A18	Astrocyte/Oligo: 10.192	1.45301	-2510.63	-2502.97	3.42865	16	std logFC = 3.429
ENSG00000249307	Astrocyte	4.15051	Endo	0.416511	9.96493	15	LINC01088	Astrocyte/Endo: 9.965	5.49782	-2941.42	-2933.48	3.76337	12	std logFC = 3.763
ENSG00000041982	Astrocyte	4.06972	LHb	0.443085	9.18497	16	TNC	Astrocyte/LHb: 9.185	5.77113	-2438.59	-2431.11	3.37125	19	std logFC = 3.371
ENSG00000170324	Astrocyte	1.64135	MHb	0.190304	8.62488	17	FRMPD2	Astrocyte/MHb: 8.625	1.00016	-1755.86	-1748.8	2.79835	29	std logFC = 2.798
ENSG00000068078	Astrocyte	2.02086	OPC	0.241683	8.36162	18	FGFR3	Astrocyte/OPC: 8.362	1.23318	-3434.28	-3425.46	4.13238	5	std logFC = 4.132
ENSG00000101680	Astrocyte	2.22673	Endo	0.274641	8.10779	19	LAMA1	Astrocyte/Endo: 8.108	1.53462	-2894.42	-2886.56	3.72749	13	std logFC = 3.727
ENSG00000271904	Astrocyte	1.9724	Inhib.Thal	0.252098	7.82391	20	AC091826.2	Astrocyte/Inhib.Thal: 7.824	#N/A	#N/A	#N/A	#N/A	#N/A	#N/A
ENSG00000165092	Astrocyte	2.59203	Endo	0.339132	7.64312	21	ALDH1A1	Astrocyte/Endo: 7.643	2.375	-3009.79	-3001.76	3.81534	11	std logFC = 3.815
ENSG00000111783	Astrocyte	3.51892	OPC	0.492821	7.14036	22	RFX4	Astrocyte/OPC: 7.14	3.30876	-2561.66	-2553.94	3.46905	15	std logFC = 3.469
ENSG00000115380	Astrocyte	3.1111	LHb	0.442394	7.03242	23	EFEMP1	Astrocyte/LHb: 7.032	2.83466	-1651.89	-1644.96	2.70515	33	std logFC = 2.705
ENSG00000231252	Astrocyte	1.78341	OPC	0.257007	6.93917	24	AC099792.1	Astrocyte/OPC: 6.939	#N/A	#N/A	#N/A	#N/A	#N/A	#N/A
ENSG00000149090	Astrocyte	2.94291	Endo	0.424436	6.93369	25	PAMR1	Astrocyte/Endo: 6.934	2.59759	-1272.82	-1266.28	2.3456	49	std logFC = 2.346
ENSG00000152661	Astrocyte	1.89893	Endo	0.27904	6.80525	26	GJA1	Astrocyte/Endo: 6.805	1.21256	-3067.39	-3059.26	3.8589	10	std logFC = 3.859
ENSG00000146005	Astrocyte	2.41359	OPC	0.376347	6.41321	27	PSD2	Astrocyte/OPC: 6.413	1.62092	-1352.12	-1345.54	2.42381	47	std logFC = 2.424
ENSG00000236197	Astrocyte	2.86187	MHb	0.458194	6.24598	28	AC002429.2	Astrocyte/MHb: 6.246	#N/A	#N/A	#N/A	#N/A	#N/A	#N/A
ENSG00000128536	Astrocyte	2.50662	Excit.Thal	0.411723	6.08813	29	CDHR3	Astrocyte/Excit.Thal: 6.088	1.91067	-691.351	-685.475	1.69545	95	std logFC = 1.695
ENSG00000008394	Astrocyte	1.58975	MHb	0.267004	5.95403	30	MGST1	Astrocyte/MHb: 5.954	0.961347	-546.505	-540.92	1.49956	127	std logFC = 1.5
ENSG00000136160	Astrocyte	1.76719	OPC	0.309275	5.71396	31	EDNRB	Astrocyte/OPC: 5.714	1.24966	-1601.69	-1594.79	2.65942	34	std logFC = 2.659
ENSG00000106571	Astrocyte	3.11159	Endo	0.631371	4.92831	32	GLI3	Astrocyte/Endo: 4.928	2.76411	-4198.33	-4188.59	4.68547	2	std logFC = 4.685
ENSG00000138696	Astrocyte	2.61389	Inhib.Thal	0.544901	4.79699	33	BMPR1B	Astrocyte/Inhib.Thal: 4.797	1.64939	-72.7365	-68.3822	0.528623	435	std logFC = 0.529
ENSG00000245832	Astrocyte	3.55133	OPC	0.741867	4.78702	34	MIR4300HG	Astrocyte/OPC: 4.787	5.00355	-1401.92	-1395.25	2.47203	43	std logFC = 2.472
ENSG00000144649	Astrocyte	1.55444	Microglia	0.345986	4.49279	35	GASK1A	Astrocyte/Microglia: 4.493	0.767517	-370.171	-364.878	1.22544	170	std logFC = 1.225
ENSG00000072952	Astrocyte	2.26726	Endo	0.545413	4.15696	36	MRVI1	Astrocyte/Endo: 4.157	1.72366	-388.993	-383.681	1.25724	167	std logFC = 1.257
ENSG00000181938	Astrocyte	1.77717	OPC	0.432466	4.10939	37	GINS3	Astrocyte/OPC: 4.109	1.37456	-1272.96	-1266.4	2.34574	48	std logFC = 2.346
ENSG00000087903	Astrocyte	1.93211	Inhib.Thal	0.507298	3.80862	38	RFX2	Astrocyte/Inhib.Thal: 3.809	0.932316	-258.406	-253.285	1.01819	202	std logFC = 1.018
ENSG00000144040	Astrocyte	3.54001	Excit.Thal	0.949223	3.72938	39	SFXN5	Astrocyte/Excit.Thal: 3.729	2.57247	-529.865	-524.303	1.47563	130	std logFC = 1.476
ENSG00000183579	Astrocyte	2.81879	Inhib.Thal	0.757098	3.72315	40	ZNRF3	Astrocyte/Inhib.Thal: 3.723	1.64051	-413.706	-408.32	1.29792	155	std logFC = 1.298
ENSG00000114790	Astrocyte	1.87915	LHb	0.511382	3.67466	41	ARHGEF26	Astrocyte/LHb: 3.675	1.04342	-489.344	-483.827	1.41589	136	std logFC = 1.416
ENSG00000250166	Astrocyte	2.04768	Excit.Thal	0.564528	3.62725	42	AC053513.1	Astrocyte/Excit.Thal: 3.627	#N/A	#N/A	#N/A	#N/A	#N/A	#N/A
ENSG00000103740	Astrocyte	2.72829	Oligo	0.764438	3.56902	43	ACSBG1	Astrocyte/Oligo: 3.569	1.53874	-189.96	-185.028	0.869033	244	std logFC = 0.869
ENSG00000287862	Astrocyte	2.75133	OPC	0.789458	3.48509	44	AC114971.1	Astrocyte/OPC: 3.485	#N/A	#N/A	#N/A	#N/A	#N/A	#N/A
ENSG00000148660	Astrocyte	3.9031	Excit.Thal	1.13992	3.42402	45	CAMK2G	Astrocyte/Excit.Thal: 3.424	3.36592	-749.575	-743.599	1.76898	86	std logFC = 1.769
ENSG00000076555	Astrocyte	2.20551	Endo	0.658739	3.34808	46	ACACB	Astrocyte/Endo: 3.348	1.19901	-1168.22	-1161.8	2.2395	55	std logFC = 2.24
ENSG00000168710	Astrocyte	3.05543	LHb	0.91799	3.32839	47	AHCYL1	Astrocyte/LHb: 3.328	1.77241	-460.747	-455.273	1.37235	142	std logFC = 1.372
ENSG00000154930	Astrocyte	1.95997	Microglia	0.590205	3.32083	48	ACSS1	Astrocyte/Microglia: 3.321	1.20306	-1758.23	-1751.14	2.80046	28	std logFC = 2.8
ENSG00000107249	Astrocyte	3.74358	Microglia	1.13657	3.29374	49	GLIS3	Astrocyte/Microglia: 3.294	3.66794	-562.482	-556.857	1.52223	122	std logFC = 1.522
ENSG00000124440	Astrocyte	2.57736	OPC	0.790631	3.25988	50	HIF3A	Astrocyte/OPC: 3.26	1.63575	-2399.65	-2392.26	3.34001	21	std logFC = 3.34
ENSG00000249867	Microglia	1.17262	OPC	0.119589	9.80541	1	LINC02742	Microglia/OPC: 9.805	1.00012	-610.276	-605.557	3.00265	302	std logFC = 3.003
ENSG00000196126	Microglia	1.61725	OPC	0.173539	9.31924	2	HLA-DRB1	Microglia/OPC: 9.319	1.48347	-1999.02	-1993.01	5.68889	83	std logFC = 5.689
ENSG00000157303	Microglia	1.09977	OPC	0.123433	8.90985	3	SUSD3	Microglia/OPC: 8.91	0.832884	-2155.26	-2149.08	5.93685	70	std logFC = 5.937
ENSG00000019582	Microglia	2.85604	OPC	0.32469	8.79623	4	CD74	Microglia/OPC: 8.796	3.95309	-3475.18	-3467.52	7.86885	16	std logFC = 7.869
ENSG00000253988	Microglia	1.86114	OPC	0.214043	8.69514	5	AC079015.1	Microglia/OPC: 8.695	#N/A	#N/A	#N/A	#N/A	#N/A	#N/A
ENSG00000066294	Microglia	1.4317	OPC	0.177044	8.08669	6	CD84	Microglia/OPC: 8.087	1.24765	-2671.15	-2664.55	6.72041	46	std logFC = 6.72
ENSG00000114013	Microglia	2.22026	OPC	0.275637	8.05501	7	CD86	Microglia/OPC: 8.055	2.48658	-2645.63	-2639.07	6.68271	48	std logFC = 6.683
ENSG00000165168	Microglia	2.24036	OPC	0.283676	7.8976	8	CYBB	Microglia/OPC: 7.898	2.48585	-2133.21	-2127.05	5.90221	71	std logFC = 5.902
ENSG00000110876	Microglia	1.15	OPC	0.148162	7.76175	9	SELPLG	Microglia/OPC: 7.762	0.808154	-1619.03	-1613.26	5.05739	106	std logFC = 5.057
ENSG00000204287	Microglia	1.39094	OPC	0.180861	7.69066	10	HLA-DRA	Microglia/OPC: 7.691	1.20623	-1885.34	-1879.38	5.50456	87	std logFC = 5.505
ENSG00000232591	Microglia	1.73459	OPC	0.226625	7.65402	11	LINC02642	Microglia/OPC: 7.654	2.34759	-1592.25	-1586.52	5.01106	109	std logFC = 5.011
ENSG00000229751	Microglia	1.90862	OPC	0.250902	7.60705	12	AC044781.1	Microglia/OPC: 7.607	#N/A	#N/A	#N/A	#N/A	#N/A	#N/A
ENSG00000140968	Microglia	1.65949	OPC	0.223583	7.42225	13	IRF8	Microglia/OPC: 7.422	1.61646	-1845.33	-1839.43	5.43882	93	std logFC = 5.439
ENSG00000287616	Microglia	2.28262	OPC	0.31227	7.30977	14	AL357522.1	Microglia/OPC: 7.31	#N/A	#N/A	#N/A	#N/A	#N/A	#N/A
ENSG00000146192	Microglia	1.81453	OPC	0.249058	7.28557	15	FGD2	Microglia/OPC: 7.286	1.73734	-2564.79	-2558.29	6.56262	51	std logFC = 6.563
ENSG00000073331	Microglia	1.96955	OPC	0.271121	7.26446	16	ALPK1	Microglia/OPC: 7.264	1.901	-1561	-1555.31	4.95663	114	std logFC = 4.957
ENSG00000105967	Microglia	1.46961	OPC	0.202365	7.26219	17	TFEC	Microglia/OPC: 7.262	1.3536	-1880.37	-1874.43	5.49641	89	std logFC = 5.496
ENSG00000169896	Microglia	1.69248	OPC	0.233195	7.25778	18	ITGAM	Microglia/OPC: 7.258	1.55721	-2764.73	-2758.01	6.8579	41	std logFC = 6.858
ENSG00000181631	Microglia	1.49613	OPC	0.20796	7.19431	19	P2RY13	Microglia/OPC: 7.194	1.32157	-2065.93	-2059.87	5.7958	79	std logFC = 5.796
ENSG00000121895	Microglia	2.34384	OPC	0.326256	7.18404	20	TMEM156	Microglia/OPC: 7.184	3.1298	-2562.14	-2555.66	6.55867	52	std logFC = 6.559
ENSG00000273409	Microglia	2.79236	OPC	0.392022	7.12296	21	LINC02712	Microglia/OPC: 7.123	4.38773	-2117.25	-2111.11	5.87705	73	std logFC = 5.877
ENSG00000258168	Microglia	2.23501	OPC	0.319194	7.00206	22	AC025569.1	Microglia/OPC: 7.002	#N/A	#N/A	#N/A	#N/A	#N/A	#N/A
ENSG00000159399	Microglia	1.27895	OPC	0.182946	6.99084	23	HK2	Microglia/OPC: 6.991	1.13482	-1620.75	-1614.97	5.06035	105	std logFC = 5.06
ENSG00000280560	Microglia	3.14653	OPC	0.452691	6.95071	24	LINC01374	Microglia/OPC: 6.951	5.82423	-1513.19	-1507.54	4.87261	119	std logFC = 4.873
ENSG00000038945	Microglia	1.55886	OPC	0.225711	6.90645	25	MSR1	Microglia/OPC: 6.906	1.42495	-988.243	-983.066	3.87084	191	std logFC = 3.871
ENSG00000118308	Microglia	2.08882	OPC	0.306161	6.82261	26	LRMP	Microglia/OPC: 6.823	2.13749	-1326.04	-1320.59	4.53377	145	std logFC = 4.534
ENSG00000173391	Microglia	1.99659	OPC	0.292708	6.82109	27	OLR1	Microglia/OPC: 6.821	2.30515	-1863.16	-1857.24	5.46817	91	std logFC = 5.468
ENSG00000184922	Microglia	1.18179	LHb	0.173337	6.81786	28	FMNL1	Microglia/LHb: 6.818	0.786176	-254.407	-250.247	1.9094	528	std logFC = 1.909
ENSG00000123338	Microglia	2.26409	OPC	0.332161	6.81623	29	NCKAP1L	Microglia/OPC: 6.816	2.29831	-3286.69	-3279.35	7.60543	22	std logFC = 7.605
ENSG00000107738	Microglia	1.83401	OPC	0.271047	6.76636	30	VSIR	Microglia/OPC: 6.766	1.8001	-2647.37	-2640.79	6.68529	47	std logFC = 6.685
ENSG00000236963	Microglia	2.70261	OPC	0.400613	6.7462	31	LINC01141	Microglia/OPC: 6.746	3.82335	-2980.97	-2973.95	7.17125	30	std logFC = 7.171
ENSG00000231131	Microglia	4.13282	OPC	0.613668	6.73462	32	LNCAROD	Microglia/OPC: 6.735	9.24089	-3769.1	-3761.15	8.27434	12	std logFC = 8.274
ENSG00000165025	Microglia	3.35076	OPC	0.498077	6.72739	33	SYK	Microglia/OPC: 6.727	5.03857	-2880.57	-2873.67	7.02647	34	std logFC = 7.026
ENSG00000180353	Microglia	1.65303	OPC	0.246617	6.70284	34	HCLS1	Microglia/OPC: 6.703	1.31348	-1741.77	-1735.92	5.26639	98	std logFC = 5.266
ENSG00000125089	Microglia	1.13512	OPC	0.169993	6.67746	35	SH3TC1	Microglia/OPC: 6.677	0.780064	-1701.52	-1695.73	5.19844	103	std logFC = 5.198
ENSG00000169403	Microglia	1.22098	OPC	0.182978	6.67285	36	PTAFR	Microglia/OPC: 6.673	0.852145	-978.929	-973.762	3.85136	193	std logFC = 3.851
ENSG00000174125	Microglia	1.56701	OPC	0.235872	6.64346	37	TLR1	Microglia/OPC: 6.643	1.29638	-1598.69	-1592.94	5.02221	108	std logFC = 5.022
ENSG00000250125	Microglia	2.11988	OPC	0.321039	6.60319	38	LINC02232	Microglia/OPC: 6.603	2.96896	-833.259	-828.276	3.53596	232	std logFC = 3.536
ENSG00000287684	Microglia	1.95327	OPC	0.29592	6.60068	39	AL392172.2	Microglia/OPC: 6.601	#N/A	#N/A	#N/A	#N/A	#N/A	#N/A
ENSG00000155629	Microglia	2.19293	OPC	0.332862	6.5881	40	PIK3AP1	Microglia/OPC: 6.588	2.17359	-2509.82	-2503.38	6.48037	54	std logFC = 6.48
ENSG00000163219	Microglia	2.3671	OPC	0.360348	6.56895	41	ARHGAP25	Microglia/OPC: 6.569	2.79685	-2466.7	-2460.33	6.41551	58	std logFC = 6.416
ENSG00000042980	Microglia	4.55987	OPC	0.699169	6.52185	42	ADAM28	Microglia/OPC: 6.522	10.9047	-4162.34	-4153.99	8.80893	8	std logFC = 8.809
ENSG00000119535	Microglia	2.22661	OPC	0.341697	6.51631	43	CSF3R	Microglia/OPC: 6.516	2.13944	-3125.96	-3118.79	7.37833	26	std logFC = 7.378
ENSG00000162511	Microglia	1.89377	OPC	0.291192	6.50351	44	LAPTM5	Microglia/OPC: 6.504	1.60329	-2617.5	-2610.97	6.64104	49	std logFC = 6.641
ENSG00000163932	Microglia	1.11387	OPC	0.172107	6.47194	45	PRKCD	Microglia/OPC: 6.472	0.842576	-1086.29	-1081.04	4.0715	177	std logFC = 4.071
ENSG00000116711	Microglia	1.63188	OPC	0.252485	6.46329	46	PLA2G4A	Microglia/OPC: 6.463	1.45387	-1603.47	-1597.71	5.0305	107	std logFC = 5.03
ENSG00000128815	Microglia	2.79452	OPC	0.432404	6.46275	47	WDFY4	Microglia/OPC: 6.463	3.53468	-2923.2	-2916.23	7.08808	32	std logFC = 7.088
ENSG00000140678	Microglia	2.12177	OPC	0.328887	6.45138	48	ITGAX	Microglia/OPC: 6.451	2.16653	-2775.29	-2768.52	6.87334	39	std logFC = 6.873
ENSG00000095585	Microglia	3.52237	OPC	0.546603	6.44412	49	BLNK	Microglia/OPC: 6.444	5.96216	-3984.23	-3976.2	8.56778	11	std logFC = 8.568
ENSG00000182578	Microglia	3.68985	OPC	0.573175	6.43755	50	CSF1R	Microglia/OPC: 6.438	6.17806	-4746.32	-4736.58	9.59127	2	std logFC = 9.591
ENSG00000249669	Endo	2.94303	Astrocyte	0.013868	212.218	1	CARMN	Endo/Astrocyte: 212.218	1.88731	-3261.39	-3252.34	14.5379	4	std logFC = 14.538
ENSG00000169507	Endo	3.43691	Excit.Thal	0.0219831	156.343	2	SLC38A11	Endo/Excit.Thal: 156.343	4.22817	-3919.43	-3909.7	16.2853	2	std logFC = 16.285
ENSG00000164692	Endo	1.83072	Microglia	0.0129265	141.626	3	COL1A2	Endo/Microglia: 141.626	1.65754	-2128	-2119.97	11.3195	11	std logFC = 11.319
ENSG00000003436	Endo	2.22635	LHb	0.0216851	102.668	4	TFPI	Endo/LHb: 102.668	1.25051	-1014.14	-1007.18	7.53724	32	std logFC = 7.537
ENSG00000099998	Endo	2.19679	Astrocyte	0.0322542	68.1087	5	GGT5	Endo/Astrocyte: 68.109	1.38917	-2364.58	-2356.23	12.0236	8	std logFC = 12.024
ENSG00000111181	Endo	3.10892	Oligo	0.0577948	53.7925	6	SLC6A12	Endo/Oligo: 53.792	2.72081	-3408.89	-3399.56	14.9349	3	std logFC = 14.935
ENSG00000272573	Endo	1.99837	Astrocyte	0.0374928	53.3003	7	MUSTN1	Endo/Astrocyte: 53.3	1.25303	-1618.93	-1611.14	9.71241	14	std logFC = 9.712
ENSG00000185633	Endo	2.10436	Inhib.Thal	0.0408928	51.4604	8	NDUFA4L2	Endo/Inhib.Thal: 51.46	1.55071	-888.707	-881.861	7.02628	36	std logFC = 7.026
ENSG00000249797	Endo	2.91406	Excit.Thal	0.0585441	49.7755	9	LINC02147	Endo/Excit.Thal: 49.775	4.29738	-1250.17	-1242.96	8.43356	25	std logFC = 8.434
ENSG00000188783	Endo	2.06895	Inhib.Thal	0.0474231	43.6276	10	PRELP	Endo/Inhib.Thal: 43.628	1.36013	-816.973	-810.181	6.72043	38	std logFC = 6.72
ENSG00000074181	Endo	3.38284	Astrocyte	0.0839705	40.2861	11	NOTCH3	Endo/Astrocyte: 40.286	2.90922	-3967	-3956.57	16.4095	1	std logFC = 16.41
ENSG00000213949	Endo	2.66325	MHb	0.0742589	35.8644	12	ITGA1	Endo/MHb: 35.864	2.38672	-1266.2	-1258.91	8.49188	23	std logFC = 8.492
ENSG00000010379	Endo	2.18207	Inhib.Thal	0.0622243	35.0679	13	SLC6A13	Endo/Inhib.Thal: 35.068	1.65732	-587.185	-580.762	5.65172	55	std logFC = 5.652
ENSG00000042062	Endo	1.75791	MHb	0.0518802	33.884	14	RIPOR3	Endo/MHb: 33.884	0.947821	-451.593	-445.338	4.93087	65	std logFC = 4.931
ENSG00000142089	Endo	1.84631	OPC	0.058523	31.5485	15	IFITM3	Endo/OPC: 31.549	1.20172	-1343.25	-1335.87	8.76838	21	std logFC = 8.768
ENSG00000144824	Endo	2.83154	Excit.Thal	0.115978	24.4144	16	PHLDB2	Endo/Excit.Thal: 24.414	2.48013	-438.382	-432.187	4.85562	69	std logFC = 4.856
ENSG00000082438	Endo	4.40988	OPC	0.193319	22.8114	17	COBLL1	Endo/OPC: 22.811	6.62541	-2408.98	-2400.49	12.1533	7	std logFC = 12.153
ENSG00000143248	Endo	3.48271	Astrocyte	0.168962	20.6124	18	RGS5	Endo/Astrocyte: 20.612	3.16123	-826.976	-820.157	6.76374	37	std logFC = 6.764
ENSG00000182963	Endo	2.41888	Inhib.Thal	0.139562	17.3319	19	GJC1	Endo/Inhib.Thal: 17.332	1.5812	-361.813	-355.765	4.39687	80	std logFC = 4.397
ENSG00000173638	Endo	3.98186	Microglia	0.293662	13.5593	20	SLC19A1	Endo/Microglia: 13.559	4.62362	-1552.71	-1545.11	9.4914	17	std logFC = 9.491
ENSG00000123243	Endo	4.00212	Excit.Thal	0.297127	13.4694	21	ITIH5	Endo/Excit.Thal: 13.469	4.39549	-1262.33	-1255.08	8.47781	24	std logFC = 8.478
ENSG00000115414	Endo	3.26502	Excit.Thal	0.244408	13.3589	22	FN1	Endo/Excit.Thal: 13.359	3.5328	-785.087	-778.371	6.58082	41	std logFC = 6.581
ENSG00000011465	Endo	3.25784	Inhib.Thal	0.265232	12.283	23	DCN	Endo/Inhib.Thal: 12.283	3.16217	-411.844	-405.677	4.70121	71	std logFC = 4.701
ENSG00000113504	Endo	2.35593	Microglia	0.235385	10.0089	24	SLC12A7	Endo/Microglia: 10.009	1.46597	-2308.63	-2300.4	11.859	9	std logFC = 11.859
ENSG00000182492	Endo	1.85909	OPC	0.189546	9.80812	25	BGN	Endo/OPC: 9.808	1.32394	-1298.49	-1291.15	8.60852	22	std logFC = 8.609
ENSG00000130158	Endo	1.71217	Microglia	0.188484	9.08391	26	DOCK6	Endo/Microglia: 9.084	0.756912	-114.043	-108.881	2.42485	194	std logFC = 2.425
ENSG00000160801	Endo	2.13845	Astrocyte	0.324659	6.58676	27	PTH1R	Endo/Astrocyte: 6.587	1.70539	-701.782	-695.223	6.20398	48	std logFC = 6.204
ENSG00000116016	Endo	3.04761	OPC	0.522884	5.82847	28	EPAS1	Endo/OPC: 5.828	2.84526	-1036.94	-1029.94	7.62722	31	std logFC = 7.627
ENSG00000237596	Endo	1.59554	OPC	0.274235	5.81816	29	AL138828.1	Endo/OPC: 5.818	#N/A	#N/A	#N/A	#N/A	#N/A	#N/A
ENSG00000128641	Endo	3.77227	Excit.Thal	0.663902	5.68198	30	MYO1B	Endo/Excit.Thal: 5.682	3.46694	-77.3004	-72.4199	1.98121	257	std logFC = 1.981
ENSG00000161381	Endo	2.45189	Microglia	0.476113	5.1498	31	PLXDC1	Endo/Microglia: 5.15	1.25725	-86.1674	-81.2142	2.09659	239	std logFC = 2.097
ENSG00000196569	Endo	5.49928	Oligo	1.07843	5.09936	32	LAMA2	Endo/Oligo: 5.099	15.2514	-1519.36	-1511.82	9.3788	18	std logFC = 9.379
ENSG00000137962	Endo	3.96934	Inhib.Thal	0.793575	5.00185	33	ARHGAP29	Endo/Inhib.Thal: 5.002	3.3807	-130.111	-124.834	2.59586	173	std logFC = 2.596
ENSG00000138741	Endo	2.45411	LHb	0.506872	4.84168	34	TRPC3	Endo/LHb: 4.842	1.76381	-32.7398	-28.3924	1.2558	438	std logFC = 1.256
ENSG00000197702	Endo	2.16456	Inhib.Thal	0.450644	4.80327	35	PARVA	Endo/Inhib.Thal: 4.803	0.991536	-24.7585	-20.5474	1.07766	502	std logFC = 1.078
ENSG00000113721	Endo	3.16629	Astrocyte	0.694544	4.5588	36	PDGFRB	Endo/Astrocyte: 4.559	2.92135	-2980.93	-2972.11	13.7723	5	std logFC = 13.772
ENSG00000143127	Endo	1.43832	Inhib.Thal	0.328157	4.38302	37	ITGA10	Endo/Inhib.Thal: 4.383	0.426068	-14.3008	-10.3904	0.7891	678	std logFC = 0.789
ENSG00000196660	Endo	2.95411	Astrocyte	0.683115	4.32446	38	SLC30A10	Endo/Astrocyte: 4.324	2.18435	-264.508	-258.663	3.74127	98	std logFC = 3.741
ENSG00000157110	Endo	2.90115	Astrocyte	0.697925	4.15683	39	RBPMS	Endo/Astrocyte: 4.157	2.89312	-765.316	-758.624	6.49302	42	std logFC = 6.493
ENSG00000116962	Endo	2.04991	Astrocyte	0.501218	4.08985	40	NID1	Endo/Astrocyte: 4.09	1.64258	-400.178	-394.052	4.63187	74	std logFC = 4.632
ENSG00000137831	Endo	3.14628	Oligo	0.895717	3.51258	41	UACA	Endo/Oligo: 3.513	4.45958	-346.29	-340.267	4.29848	82	std logFC = 4.298
ENSG00000241684	Endo	3.94357	LHb	1.12499	3.50544	42	ADAMTS9-AS2	Endo/LHb: 3.505	4.73148	-24.0388	-19.8416	1.0602	509	std logFC = 1.06
ENSG00000069431	Endo	2.03265	Astrocyte	0.589534	3.44789	43	ABCC9	Endo/Astrocyte: 3.448	1.73923	-761.52	-754.851	6.47605	43	std logFC = 6.476
ENSG00000113361	Endo	3.06442	Excit.Thal	0.927184	3.30508	44	CDH6	Endo/Excit.Thal: 3.305	2.57315	-37.5387	-33.1006	1.35205	400	std logFC = 1.352
ENSG00000134954	Endo	1.80368	OPC	0.546905	3.29798	45	ETS1	Endo/OPC: 3.298	1.09327	-115.048	-109.871	2.43589	191	std logFC = 2.436
ENSG00000265972	Endo	2.69636	Microglia	0.865043	3.11703	46	TXNIP	Endo/Microglia: 3.117	2.18233	-378.755	-372.669	4.50202	77	std logFC = 4.502
ENSG00000126785	Endo	2.61956	Astrocyte	0.843376	3.10604	47	RHOJ	Endo/Astrocyte: 3.106	1.66801	-315.262	-309.309	4.09534	88	std logFC = 4.095
ENSG00000113140	Endo	2.17628	Astrocyte	0.714029	3.04788	48	SPARC	Endo/Astrocyte: 3.048	1.29699	-188.98	-183.441	3.14669	133	std logFC = 3.147
ENSG00000163788	Endo	2.72232	Excit.Thal	0.923545	2.94768	49	SNRK	Endo/Excit.Thal: 2.948	1.3701	-23.6983	-19.5186	1.05184	518	std logFC = 1.052
ENSG00000133107	Endo	2.10968	Excit.Thal	0.727847	2.89852	50	TRPC4	Endo/Excit.Thal: 2.899	1.09196	-15.8474	-11.8823	0.83765	642	std logFC = 0.838
ENSG00000278254	OPC	2.79835	Excit.Thal	0.173874	16.0941	1	AC004852.2	OPC/Excit.Thal: 16.094	#N/A	#N/A	#N/A	#N/A	#N/A	#N/A
ENSG00000112280	OPC	1.57049	Endo	0.182222	8.61853	2	COL9A1	OPC/Endo: 8.619	1.54745	-2458.54	-2450.51	2.35867	11	std logFC = 2.359
ENSG00000154080	OPC	1.72155	Astrocyte	0.294466	5.84635	3	CHST9	OPC/Astrocyte: 5.846	1.90903	-1006.61	-1000.07	1.43992	49	std logFC = 1.44
ENSG00000231424	OPC	3.71923	Endo	0.636731	5.84114	4	BX284613.2	OPC/Endo: 5.841	#N/A	#N/A	#N/A	#N/A	#N/A	#N/A
ENSG00000038427	OPC	3.90016	Astrocyte	0.688778	5.66243	5	VCAN	OPC/Astrocyte: 5.662	11.0691	-4735.5	-4725.07	3.52771	1	std logFC = 3.528
ENSG00000101311	OPC	1.6919	Endo	0.318497	5.31214	6	FERMT1	OPC/Endo: 5.312	1.70828	-2868.05	-2859.57	2.58157	7	std logFC = 2.582
ENSG00000134853	OPC	2.37829	Endo	0.458177	5.19077	7	PDGFRA	OPC/Endo: 5.191	3.17427	-3705.44	-3696.1	3.01574	3	std logFC = 3.016
ENSG00000140470	OPC	2.92848	Astrocyte	0.564495	5.1878	8	ADAMTS17	OPC/Astrocyte: 5.188	4.52993	-3315.24	-3306.42	2.81628	5	std logFC = 2.816
ENSG00000157890	OPC	3.01827	Excit.Thal	0.630797	4.78485	9	MEGF11	OPC/Excit.Thal: 4.785	5.10329	-2774.58	-2766.23	2.53146	8	std logFC = 2.531
ENSG00000174945	OPC	1.50628	Excit.Thal	0.332515	4.52995	10	AMZ1	OPC/Excit.Thal: 4.53	1.3217	-1253.22	-1246.48	1.6197	40	std logFC = 1.62
ENSG00000203805	OPC	1.51035	Excit.Thal	0.350415	4.31018	11	PLPP4	OPC/Excit.Thal: 4.31	1.40312	-977.942	-971.483	1.41792	53	std logFC = 1.418
ENSG00000179314	OPC	1.51608	Oligo	0.446335	3.39673	12	WSCD1	OPC/Oligo: 3.397	1.26534	-1226.65	-1219.96	1.60105	42	std logFC = 1.601
ENSG00000198732	OPC	2.37485	Oligo	0.876461	2.70959	13	SMOC1	OPC/Oligo: 2.71	2.60169	-1362.8	-1355.96	1.69506	36	std logFC = 1.695
ENSG00000184221	OPC	1.30666	Oligo	0.579944	2.25307	14	OLIG1	OPC/Oligo: 2.253	0.981919	-1739.73	-1732.48	1.93865	24	std logFC = 1.939
ENSG00000061938	OPC	1.68907	Microglia	0.811405	2.08166	15	TNK2	OPC/Microglia: 2.082	0.936931	-355.679	-350.254	0.835919	149	std logFC = 0.836
ENSG00000196132	OPC	1.50403	MHb	0.746337	2.01522	16	MYT1	OPC/MHb: 2.015	1.09162	-467.248	-461.528	0.962604	111	std logFC = 0.963
ENSG00000152527	OPC	1.91493	Inhib.Thal	0.992095	1.93019	17	PLEKHH2	OPC/Inhib.Thal: 1.93	0.520939	-30.5222	-26.932	0.231856	934	std logFC = 0.232
ENSG00000152953	OPC	1.94271	Microglia	1.01149	1.92064	18	STK32B	OPC/Microglia: 1.921	1.95069	-956.333	-949.893	1.40116	54	std logFC = 1.401
ENSG00000127328	OPC	1.76576	Oligo	0.929364	1.89996	19	RAB3IP	OPC/Oligo: 1.9	1.03143	-253.881	-248.759	0.702593	202	std logFC = 0.703
ENSG00000225096	OPC	2.00223	Endo	1.09385	1.83045	20	AL445250.1	OPC/Endo: 1.83	#N/A	#N/A	#N/A	#N/A	#N/A	#N/A
ENSG00000196562	OPC	1.94868	LHb	1.06892	1.82303	21	SULF2	OPC/LHb: 1.823	2.12636	-937.479	-931.075	1.3864	56	std logFC = 1.386
ENSG00000064989	OPC	1.55868	Endo	0.865297	1.80133	22	CALCRL	OPC/Endo: 1.801	1.62911	-1333.65	-1326.86	1.67525	38	std logFC = 1.675
ENSG00000103489	OPC	3.51192	Inhib.Thal	1.95028	1.80073	23	XYLT1	OPC/Inhib.Thal: 1.801	5.33738	-694.992	-688.839	1.18388	72	std logFC = 1.184
ENSG00000169129	OPC	1.48088	Endo	0.823826	1.79756	24	AFAP1L2	OPC/Endo: 1.798	1.36105	-2585.55	-2577.42	2.42878	10	std logFC = 2.429
ENSG00000156103	OPC	3.98066	LHb	2.21986	1.79321	25	MMP16	OPC/LHb: 1.793	9.96156	-1721.26	-1714.05	1.92719	25	std logFC = 1.927
ENSG00000181234	OPC	2.76691	Excit.Thal	1.56702	1.76572	26	TMEM132C	OPC/Excit.Thal: 1.766	4.35602	-673.488	-667.376	1.16454	75	std logFC = 1.165
ENSG00000132692	OPC	1.36882	Astrocyte	0.77853	1.75821	27	BCAN	OPC/Astrocyte: 1.758	1.12627	-1984.29	-1976.69	2.08682	17	std logFC = 2.087
ENSG00000196526	OPC	1.27964	Endo	0.728265	1.75711	28	AFAP1	OPC/Endo: 1.757	0.685521	-253.301	-248.184	0.701766	203	std logFC = 0.702
ENSG00000065320	OPC	1.75244	Endo	1.02006	1.71797	29	NTN1	OPC/Endo: 1.718	1.7588	-1968.92	-1961.38	2.07769	18	std logFC = 2.078
ENSG00000188906	OPC	2.00136	Microglia	1.16649	1.7157	30	LRRK2	OPC/Microglia: 1.716	1.25064	-320.67	-315.322	0.792413	161	std logFC = 0.792
ENSG00000060718	OPC	2.74732	Inhib.Thal	1.61859	1.69735	31	COL11A1	OPC/Inhib.Thal: 1.697	2.56999	-243.111	-238.029	0.687089	210	std logFC = 0.687
ENSG00000106688	OPC	1.38966	MHb	0.862298	1.61158	32	SLC1A1	OPC/MHb: 1.612	0.779676	-151.726	-146.984	0.538989	295	std logFC = 0.539
ENSG00000287151	OPC	1.4599	Endo	0.918199	1.58996	33	C2orf27A	OPC/Endo: 1.59	0.715916	-142.096	-137.403	0.521064	310	std logFC = 0.521
ENSG00000108018	OPC	2.53984	Inhib.Thal	1.6018	1.58561	34	SORCS1	OPC/Inhib.Thal: 1.586	1.61512	-42.1918	-38.4215	0.27609	780	std logFC = 0.276
ENSG00000120907	OPC	1.44185	Astrocyte	0.912591	1.57995	35	ADRA1A	OPC/Astrocyte: 1.58	0.789634	-102.966	-98.567	0.441113	416	std logFC = 0.441
ENSG00000164309	OPC	1.57056	Astrocyte	0.994389	1.57942	36	CMYA5	OPC/Astrocyte: 1.579	1.29988	-992.292	-985.774	1.42896	50	std logFC = 1.429
ENSG00000116147	OPC	4.79558	MHb	3.06653	1.56385	37	TNR	OPC/MHb: 1.564	21.4269	-2935.7	-2927.06	2.61759	6	std logFC = 2.618
ENSG00000151952	OPC	2.80534	Excit.Thal	1.81213	1.54809	38	TMEM132D	OPC/Excit.Thal: 1.548	4.23636	-635.962	-629.914	1.13013	80	std logFC = 1.13
ENSG00000187416	OPC	5.12245	Excit.Thal	3.39356	1.50946	39	LHFPL3	OPC/Excit.Thal: 1.509	29.2032	-1564.77	-1557.68	1.82824	28	std logFC = 1.828
ENSG00000148082	OPC	2.11613	Inhib.Thal	1.43318	1.47653	40	SHC3	OPC/Inhib.Thal: 1.477	1.08339	-106.324	-101.899	0.448514	405	std logFC = 0.449
ENSG00000140526	OPC	2.43733	Inhib.Thal	1.67807	1.45246	41	ABHD2	OPC/Inhib.Thal: 1.452	0.985855	-78.8804	-74.7142	0.384033	525	std logFC = 0.384
ENSG00000114166	OPC	2.90349	Astrocyte	2.0014	1.45073	42	KAT2B	OPC/Astrocyte: 1.451	2.68251	-879.751	-873.433	1.34044	61	std logFC = 1.34
ENSG00000110693	OPC	4.30676	MHb	2.99718	1.43694	43	SOX6	OPC/MHb: 1.437	15.3445	-3505.24	-3496.2	2.91393	4	std logFC = 2.914
ENSG00000134369	OPC	3.13432	LHb	2.19356	1.42887	44	NAV1	OPC/LHb: 1.429	2.40154	-224.057	-219.03	0.658824	222	std logFC = 0.659
ENSG00000132122	OPC	2.77888	Oligo	1.94847	1.42618	45	SPATA6	OPC/Oligo: 1.426	2.53605	-663.767	-657.682	1.15571	77	std logFC = 1.156
ENSG00000106278	OPC	4.58866	Astrocyte	3.24986	1.41196	46	PTPRZ1	OPC/Astrocyte: 1.412	14.2661	-1905.58	-1898.24	2.03983	22	std logFC = 2.04
ENSG00000129116	OPC	1.80352	Astrocyte	1.28947	1.39865	47	PALLD	OPC/Astrocyte: 1.399	0.978144	-148.302	-143.566	0.532682	297	std logFC = 0.533
ENSG00000169302	OPC	2.00841	Astrocyte	1.44886	1.3862	48	STK32A	OPC/Astrocyte: 1.386	2.18302	-2202.1	-2194.24	2.21386	13	std logFC = 2.214
ENSG00000111670	OPC	1.43261	Excit.Thal	1.0455	1.37026	49	GNPTAB	OPC/Excit.Thal: 1.37	0.537231	-86.6333	-82.3669	0.403261	475	std logFC = 0.403
ENSG00000145431	OPC	1.30842	Microglia	0.963233	1.35837	50	PDGFC	OPC/Microglia: 1.358	0.972817	-176.698	-171.794	0.583013	251	std logFC = 0.583

## Sheet: ETable 7
Length	gencodeID	gene_type	Symbol	Hb_meanExprs	Hb_logFC	Hb_AveExpr	Hb_t	Hb_P.Value	Hb_adj.P.Val	Hb_B	DLPFC_t	HIPPO_t	Caudate_t	DG_t	DLPFC_logFC	HIPPO_logFC	Caudate_logFC	DG_logFC	DLPFC_adj.P.Val	HIPPO_adj.P.Val	Caudate_adj.P.Val	DG_adj.P.Val
1351	ENSG00000227232.5	unprocessed_pseudogene	WASH7P	2.52965	-0.102563	1.7106	-0.906948	0.368583	0.769655	-5.51883	-0.385649	0.459934	-0.314373	-0.437327	-0.0219424	0.0326006	-0.0164428	-0.0431064	0.910056	0.913291	0.891972	0.933845
68	ENSG00000278267.1	miRNA	MIR6859-1	4.73394	-0.315015	-1.92938	-1.20763	0.232606	0.667574	-4.70835	0.0861735	0.39643	1.59492	0.400092	0.00771011	0.0476955	0.182796	0.0588606	0.981937	0.92724	0.332496	0.940215
1982	ENSG00000279457.3	protein_coding	FO538757.1	2.42969	-0.222572	2.18469	-2.1351	0.0374434	0.373384	-3.91769	-0.907876	-0.51413	NA	-1.46173	-0.0458992	-0.0298379	NA	-0.122318	0.738724	0.901333	NA	0.655814
4039	ENSG00000228463.9	lincRNA	AP006222.2	0.818162	-0.0173725	1.54106	-0.102304	0.918905	0.982198	-5.85396	-0.562281	-0.405427	NA	0.962532	-0.0405155	-0.0337532	NA	0.149306	0.854883	0.925476	NA	0.807081
385	ENSG00000236679.2	processed_pseudogene	RPL23AP24	1.63358	0.394409	-0.719262	3.03499	0.00373856	0.17798	-1.9798	0.704732	0.752881	1.47595	0.636088	0.0463561	0.064805	0.0942073	0.0688078	0.808674	0.837863	0.379889	0.888433
4792	ENSG00000237094.11	lincRNA	RP4-669L17.10	0.151219	-0.0409194	-0.603187	-0.260178	0.795745	0.951719	-5.40369	NA	NA	NA	NA	NA	NA	NA	NA	NA	NA	NA	NA
4479	ENSG00000230021.8	lincRNA	RP5-857K21.4	0.0903304	-0.0494674	-1.52653	-0.249564	0.8039	0.953981	-5.2427	NA	NA	NA	NA	NA	NA	NA	NA	NA	NA	NA	NA
372	ENSG00000225972.1	unprocessed_pseudogene	MTND1P23	1.08704	-0.204813	-1.53101	-1.3038	0.197995	0.634621	-4.64528	0.33523	0.0549588	-0.193694	-0.00481438	0.156365	0.025887	-0.0789295	-0.00247039	0.923917	0.990895	0.937005	0.999629
1044	ENSG00000225630.1	unprocessed_pseudogene	MTND2P28	57.261	-0.410601	5.63569	-2.18836	0.0331201	0.356456	-4.22595	-0.893774	0.266121	-0.271712	-1.19514	-0.0615233	0.0186785	-0.01966	-0.15637	0.743835	0.952484	0.908798	0.74168
1543	ENSG00000237973.1	unprocessed_pseudogene	MTCO1P12	24.974	-0.110434	5.078	-0.89936	0.372572	0.77228	-6.05754	0.182104	1.04007	1.03859	-0.74635	0.03618	0.214296	0.208479	-0.192868	0.961211	0.761094	0.573075	0.865107
682	ENSG00000229344.1	unprocessed_pseudogene	MTCO2P12	3.96104	-0.127736	1.09656	-1.07204	0.288611	0.709248	-5.25541	0.278492	0.360527	0.717727	-0.190241	0.0261761	0.0408102	0.0670256	-0.0423475	0.937245	0.933477	0.719209	0.973697
681	ENSG00000248527.1	unprocessed_pseudogene	MTATP6P1	213.834	-0.397161	6.88697	-1.54375	0.128662	0.553732	-5.39573	-1.68803	-0.68885	-1.00153	-0.728803	-0.115787	-0.0515584	-0.0806973	-0.110228	0.450621	0.853328	0.589366	0.868749
547	ENSG00000198744.5	unprocessed_pseudogene	MTCO3P12	6.62293	0.301236	0.942873	1.35888	0.180002	0.613575	-4.9152	0.690518	-0.228304	1.56123	1.0034	0.0831151	-0.038872	0.24827	0.248442	0.813639	0.962229	0.346141	0.797738
6432	ENSG00000228327.3	transcribed_unprocessed_pseudogene	RP11-206L10.2	0.684574	-0.00390818	2.05242	-0.0522935	0.958494	0.992423	-5.95699	0.213584	0.670061	NA	1.14474	0.00866232	0.0304672	NA	0.0805649	0.954136	0.85906	NA	0.757052
5517	ENSG00000237491.8	lincRNA	RP11-206L10.9	0.444242	0.137488	1.18783	1.66559	0.101758	0.515432	-4.53683	-0.0239073	1.00723	NA	0.732368	-0.000824339	0.0425781	NA	0.0379985	0.995806	0.770773	NA	0.86768
872	ENSG00000230092.7	transcribed_unprocessed_pseudogene	RP11-206L10.8	4.06929	-0.0452857	1.75083	-0.451487	0.6535	0.904901	-5.81282	0.827008	0.302623	NA	0.477375	0.0295267	0.0121441	NA	0.0317017	0.767012	0.944947	NA	0.924348
9470	ENSG00000228794.8	processed_transcript	LINC01128	3.04814	-0.00683002	4.80512	-0.161292	0.872483	0.971103	-6.41646	-0.749839	-0.179389	3.53278	-0.469872	-0.0113867	-0.00387366	0.0805028	-0.0201404	0.793632	0.970646	0.00824348	0.925412
1317	ENSG00000225880.5	lincRNA	LINC00115	1.05412	-0.00230569	0.348477	-0.019656	0.984392	0.997073	-5.62597	1.16152	1.97051	0.205758	0.10433	0.052643	0.0969864	0.00943145	0.00721347	0.643693	0.450631	0.933182	0.983826
3043	ENSG00000230699.2	lincRNA	RP11-54O7.1	0.26904	-0.262666	-0.463848	-1.71697	0.0918852	0.497717	-4.27333	NA	NA	NA	NA	NA	NA	NA	NA	NA	NA	NA	NA
4152	ENSG00000223764.2	lincRNA	RP11-54O7.3	0.748477	-0.284357	1.39914	-1.65775	0.103338	0.516622	-4.59514	NA	NA	NA	NA	NA	NA	NA	NA	NA	NA	NA	NA
4166	ENSG00000187634.11	protein_coding	SAMD11	1.51953	-0.380272	2.37718	-2.56384	0.0132559	0.259546	-3.07489	NA	NA	1.84985	NA	NA	NA	0.107801	NA	NA	NA	0.24073	NA
5539	ENSG00000188976.10	protein_coding	NOC2L	8.38659	-0.0904643	5.50106	-2.77811	0.00756906	0.218011	-2.90505	-0.612045	0.22549	0.4717	0.138236	-0.0075918	0.00368078	0.00684323	0.00402509	0.83992	0.962759	0.826489	0.978948
3395	ENSG00000187961.13	protein_coding	KLHL17	1.20347	-0.0868562	1.90101	-1.40456	0.166047	0.598822	-5.04272	-2.12756	-0.737144	1.66905	-2.99335	-0.0623459	-0.0301252	0.0538027	-0.280541	0.303787	0.841847	0.304074	0.246191
2086	ENSG00000272512.1	lincRNA	RP11-54O7.17	0.73724	-0.204121	0.324528	-1.21426	0.230087	0.665909	-4.97522	-0.879236	-1.22128	NA	NA	-0.0726772	-0.131667	NA	NA	0.75003	0.700391	NA	NA
1118	ENSG00000188290.10	protein_coding	HES4	3.35268	-0.0978521	1.57707	-0.997009	0.323338	0.73718	-5.4414	-1.95206	-1.12594	-0.337352	-1.62717	-0.0933243	-0.077974	-0.0125435	-0.285355	0.357791	0.731581	0.882496	0.61298
942	ENSG00000187608.8	protein_coding	ISG15	17.4368	-0.294434	3.50428	-1.69053	0.0968633	0.505829	-4.89979	0.188597	-1.93114	-1.6064	-1.69356	0.0127314	-0.18857	-0.107381	-0.343137	0.959219	0.459937	0.328569	0.593479
10758	ENSG00000188157.13	protein_coding	AGRN	5.13549	-0.062023	5.66178	-0.956864	0.343026	0.753708	-6.04163	-1.24401	-1.468	-1.16907	-2.15104	-0.03402	-0.0565779	-0.0299244	-0.22603	0.614708	0.62253	0.512064	0.466428
2171	ENSG00000217801.9	transcribed_unprocessed_pseudogene	RP11-465B22.3	0.203763	0.131645	-1.58601	0.515522	0.608355	0.886566	-5.17444	4.26937	-0.635355	NA	NA	0.183645	-0.0532239	NA	NA	0.0119327	0.868551	NA	NA
6322	ENSG00000131591.17	protein_coding	C1orf159	1.29408	-0.0295875	2.96579	-0.508966	0.612911	0.888766	-6.03898	-1.46629	-2.32122	-1.76779	-0.614097	-0.0371388	-0.071009	-0.045462	-0.0316766	0.536662	0.346334	0.268852	0.893769
4709	ENSG00000078808.16	protein_coding	SDF4	8.88605	-0.0653333	5.34254	-1.64991	0.104938	0.520157	-5.15417	-1.3299	-1.82624	-2.62102	1.37453	-0.020092	-0.0345845	-0.0348174	0.0556883	0.583406	0.496652	0.0677791	0.685276
2777	ENSG00000176022.4	protein_coding	B3GALT6	3.25708	0.0335	3.1443	0.644626	0.52198	0.850019	-5.99621	-1.43181	-1.65239	0.0148574	-2.85945	-0.025621	-0.041114	0.000289578	-0.142947	0.549914	0.554671	0.996488	0.27542
4712	ENSG00000160087.20	protein_coding	UBE2J2	3.8283	0.0711231	4.13545	1.88491	0.0649885	0.448281	-4.64963	0.205517	-0.61079	0.260792	0.689354	0.00282274	-0.011742	0.00441393	0.0278178	0.955137	0.876849	0.912404	0.874994
513	ENSG00000230415.1	lincRNA	RP5-902P8.10	3.17263	-0.0316639	0.61755	-0.335949	0.738249	0.933208	-5.62287	-0.921568	-1.04395	NA	0.605377	-0.0357638	-0.0463379	NA	0.0460179	0.73305	0.759971	NA	0.895059
4025	ENSG00000162572.19	protein_coding	SCNN1D	2.40447	-0.0440708	3.15921	-0.687041	0.495084	0.83863	-5.97004	-1.98397	-1.12345	-1.85986	0.0467334	-0.0583939	-0.0372028	-0.0532326	0.00332876	0.348322	0.732629	0.23707	0.992597
8809	ENSG00000131584.18	protein_coding	ACAP3	8.61113	-0.136173	6.1673	-2.76911	0.00775344	0.220547	-2.95904	-2.07192	-4.25511	-4.19231	-0.320239	-0.0412343	-0.101738	-0.0826674	-0.0174453	0.32067	0.0289335	0.00118659	0.953081
2489	ENSG00000169972.11	protein_coding	PUSL1	1.43828	-0.103665	1.76875	-1.49601	0.140644	0.569786	-4.89481	-1.08761	-1.11183	-1.20215	-1.56389	-0.0290996	-0.0373238	-0.0340822	-0.120256	0.670888	0.735998	0.497056	0.630689
8220	ENSG00000127054.19	protein_coding	CPSF3L	4.99074	-0.0061093	5.32854	-0.169263	0.866241	0.97012	-6.45816	0.400673	-0.137624	-2.47672	2.51942	0.00589367	-0.00228204	-0.0335293	0.07304	0.9072	0.977103	0.0884899	0.368565
386	ENSG00000240731.1	sense_intronic	RP5-890O3.9	4.0161	0.0521537	0.558842	0.72959	0.468887	0.825321	-5.42176	-1.82293	-0.361908	NA	0.825949	-0.0601116	-0.0137735	NA	0.0472933	0.40212	0.933169	NA	0.844882
2556	ENSG00000224051.6	protein_coding	CPTP	4.33796	0.0216952	3.35606	0.415244	0.679657	0.914082	-6.15328	1.09909	-1.74376	-0.716176	-0.00900909	0.0240009	-0.0522098	-0.0164784	-0.000583745	0.666635	0.526802	0.719965	0.999629
3814	ENSG00000107404.18	protein_coding	DVL1	12.5206	-0.0239065	5.52031	-0.68817	0.494378	0.838557	-6.24963	0.34465	-1.32636	-2.12422	0.226966	0.00661217	-0.0348746	-0.0385874	0.00894925	0.921633	0.666277	0.161377	0.968197
3622	ENSG00000162576.16	protein_coding	MXRA8	1.62753	-0.119275	2.37745	-0.881308	0.382173	0.777082	-5.69157	1.97565	0.0987542	0.960083	NA	0.0897934	0.00648505	0.0337328	NA	0.351126	0.983719	0.607588	NA
1669	ENSG00000175756.13	protein_coding	AURKAIP1	14.5524	0.00877859	4.51864	0.189216	0.850654	0.966486	-6.37581	-0.400243	-1.89476	-0.975788	0.340935	-0.00747102	-0.0470474	-0.0174618	0.0161066	0.907375	0.471657	0.600191	0.949375
6850	ENSG00000221978.11	protein_coding	CCNL2	8.20691	-0.0309458	5.77315	-0.790552	0.432766	0.808806	-6.1978	-2.04232	0.977917	-0.458266	2.79414	-0.0286565	0.0144345	-0.00706375	0.0568324	0.33003	0.778269	0.832183	0.30013
2525	ENSG00000224870.6	processed_transcript	RP4-758J18.2	5.21449	-0.116057	3.688	-2.49296	0.0158616	0.276376	-3.40041	0.414913	0.112278	NA	-1.96598	0.00780722	0.00252939	NA	-0.078314	0.904126	0.980885	NA	0.516217
2788	ENSG00000242485.5	protein_coding	MRPL20	10.0842	-0.0589372	4.78614	-1.73049	0.0894228	0.494389	-4.97834	-0.122093	-1.59091	-2.36507	-0.758809	-0.00130566	-0.0218843	-0.0301452	-0.0229804	0.974114	0.575921	0.107923	0.860562
1523	ENSG00000272455.1	lincRNA	RP4-758J18.13	0.97106	0.124	0.484306	1.24611	0.218262	0.655161	-4.97246	0.559595	0.645738	NA	1.21712	0.0175583	0.0277842	NA	0.0769354	0.855579	0.865035	NA	0.736419
2644	ENSG00000235098.8	protein_coding	ANKRD65	3.83163	-0.0306576	3.26919	-0.371827	0.711519	0.925093	-6.15026	1.21204	1.47215	-1.66725	NA	0.0805169	0.0963758	-0.0835284	NA	0.626618	0.621352	0.30479	NA
543	ENSG00000225905.1	antisense	RP4-758J18.7	0.588652	-0.00301151	-1.85677	-0.0141484	0.988765	0.998139	-5.23721	0.211145	0.891731	NA	NA	0.0206168	0.10324	NA	NA	0.954203	0.801154	NA	NA
492	ENSG00000205116.3	protein_coding	TMEM88B	4.15678	0.00677606	0.608782	0.0466813	0.962945	0.993913	-5.69743	-1.05988	-0.632562	-1.37502	NA	-0.107689	-0.059146	-0.0897007	NA	0.680093	0.869536	0.422127	NA
851	ENSG00000225285.1	lincRNA	RP4-758J18.10	0.449949	-0.0442755	-1.49926	-0.248391	0.804802	0.954034	-5.27377	NA	NA	NA	NA	NA	NA	NA	NA	NA	NA	NA	NA
5065	ENSG00000179403.11	protein_coding	VWA1	6.04452	0.00482719	4.791	0.063574	0.949551	0.990944	-6.41063	-1.14351	-0.452424	-3.83129	NA	-0.0514391	-0.0195351	-0.139947	NA	0.650667	0.915001	0.00358013	NA
3976	ENSG00000215915.9	protein_coding	ATAD3C	0.439732	0.67293	0.462209	4.15744	0.000119477	0.0551099	0.882446	1.35285	-0.244926	-1.66386	NA	0.113754	-0.0204562	-0.108756	NA	0.574845	0.958363	0.305711	NA
7682	ENSG00000160072.19	protein_coding	ATAD3B	2.15986	-0.0969465	3.99298	-1.38759	0.171129	0.605539	-5.39352	-1.78037	-1.07855	-1.79221	-0.316033	-0.0565921	-0.0339941	-0.0589173	-0.0171968	0.416795	0.746651	0.26009	0.953638
3069	ENSG00000197785.13	protein_coding	ATAD3A	2.8948	-0.0307836	3.08979	-0.69212	0.491915	0.837127	-5.95791	0.820987	-1.93369	-1.51105	-0.224219	0.0206543	-0.058407	-0.0357363	-0.0125897	0.769636	0.459937	0.365346	0.968537
1380	ENSG00000205090.8	protein_coding	TMEM240	2.55632	0.108427	1.67524	1.71215	0.0927773	0.499513	-4.5612	-1.26211	-0.8975	0.230853	-0.769483	-0.0304578	-0.0287159	0.00592441	-0.0401342	0.606186	0.799236	0.923483	0.859132
6925	ENSG00000160075.11	protein_coding	SSU72	6.45303	0.0103116	5.46758	0.34616	0.730607	0.930896	-6.42628	-0.228499	-0.819596	-0.148271	-0.495743	-0.00224043	-0.0118093	-0.00169479	-0.0122766	0.950122	0.820457	0.953761	0.92019
2101	ENSG00000215014.4	lincRNA	RP5-832C2.5	0.522225	0.0341302	0.11765	0.385893	0.701137	0.921513	-5.5145	0.877457	1.32192	NA	1.0319	0.0354705	0.0651759	NA	0.0796561	0.750443	0.667959	NA	0.791423
2085	ENSG00000228594.3	protein_coding	FNDC10	4.91129	0.124213	3.2528	1.38501	0.171913	0.60616	-5.28969	0.759834	0.177052	0.829284	-2.8665	0.0203476	0.00633216	0.0244153	-0.197393	0.791721	0.971351	0.668355	0.274902
2038	ENSG00000272106.1	antisense	RP11-345P4.9	4.20874	-0.0858163	3.07283	-1.75665	0.0848141	0.487958	-4.72327	-0.476564	-1.42084	NA	1.42912	-0.0100828	-0.0362194	NA	0.0566875	0.884624	0.635382	NA	0.664545
8767	ENSG00000197530.12	protein_coding	MIB2	3.53561	-0.0298498	4.8681	-0.820424	0.415688	0.799205	-6.0978	-0.239809	-2.01699	-1.8469	0.23649	-0.00502487	-0.0507948	-0.0355053	0.0110429	0.947929	0.435964	0.241766	0.967078
3488	ENSG00000248333.8	protein_coding	CDK11B	4.9057	-0.0718722	4.07181	-1.55198	0.126681	0.550343	-5.17843	0.230642	-1.0724	-1.77533	-0.400909	0.00455854	-0.0248156	-0.0331213	-0.0169715	0.949666	0.748911	0.265651	0.940215
8395	ENSG00000189339.11	protein_coding	SLC35E2B	7.17626	-0.0492614	5.85921	-0.685418	0.496099	0.838786	-6.27876	-0.403775	-1.22942	-1.01603	-0.950367	-0.0126436	-0.0410628	-0.0275568	-0.0448582	0.906424	0.697895	0.582586	0.811078
4701	ENSG00000008128.22	protein_coding	CDK11A	0.307045	-0.0916284	0.40853	-0.71307	0.478963	0.830043	-5.41512	-1.8164	-0.660993	-1.83249	-0.23597	-0.0921767	-0.0378563	-0.0996017	-0.0236991	0.404094	0.860888	0.246915	0.967078
5079	ENSG00000268575.1	processed_transcript	RP1-283E3.8	0.893697	0.0129228	2.05047	0.0951719	0.924541	0.98322	-5.97702	-2.53445	-2.21351	NA	-1.3007	-0.17238	-0.169045	NA	-0.166991	0.193584	0.371947	NA	0.711984
3264	ENSG00000215790.6	protein_coding	SLC35E2	1.88416	-0.0270177	2.53871	-0.252683	0.801501	0.953249	-6.05852	-0.534356	-1.81122	-0.445655	-1.48869	-0.0285784	-0.109788	-0.0215604	-0.124731	0.865006	0.502709	0.836532	0.653031
5570	ENSG00000008130.15	protein_coding	NADK	3.63325	0.0119785	4.2821	0.271964	0.786718	0.948635	-6.32725	-0.366565	-0.261292	4.5615	-0.892127	-0.00528094	-0.0050542	0.0888086	-0.0366169	0.915554	0.953669	0.000343707	0.827122
6417	ENSG00000078369.17	protein_coding	GNB1	61.2914	0.0115272	8.60345	0.378606	0.706509	0.92383	-6.4989	-0.608639	1.26163	1.55196	-0.975623	-0.00510557	0.016721	0.0208141	-0.0210009	0.840735	0.686105	0.349266	0.804247
906	ENSG00000231050.1	antisense	RP1-140A9.1	0.797312	-0.139687	-0.527096	-1.34236	0.185261	0.61966	-4.71331	0.512873	-0.161926	NA	-0.246193	0.0244119	-0.00961792	NA	-0.0257623	0.87211	0.973778	NA	0.965555
10422	ENSG00000142609.17	protein_coding	CFAP74	0.739255	-0.136414	2.45644	-0.878903	0.383463	0.777113	-5.72776	-0.490597	-0.634414	0.134164	0.181354	-0.014255	-0.0317431	0.00637081	0.0112518	0.878989	0.86869	0.958256	0.973758
1954	ENSG00000233542.1	antisense	RP11-547D24.1	0.142814	0.086395	-2.2928	0.387391	0.700035	0.920788	-5.11914	-0.963825	-1.04583	NA	NA	-0.0630758	-0.119968	NA	NA	0.716696	0.759456	NA	NA
1928	ENSG00000187730.7	protein_coding	GABRD	22.073	0.135891	4.37276	0.631862	0.530222	0.854062	-6.17552	-1.64266	-1.09941	1.60249	-0.369249	-0.0342579	-0.0697136	0.0469335	-0.017846	0.466448	0.740283	0.329861	0.943406
7636	ENSG00000067606.16	protein_coding	PRKCZ	10.2266	-0.00854343	6.24935	-0.168193	0.867079	0.970182	-6.51855	1.6655	-1.18065	4.46854	1.14547	0.0195334	-0.0217397	0.0793332	0.0357273	0.458839	0.714911	0.000480069	0.757052
1734	ENSG00000182873.5	antisense	RP11-181G12.2	0.330608	-0.0657714	-0.992438	-0.476944	0.635383	0.898219	-5.28073	NA	NA	NA	NA	NA	NA	NA	NA	NA	NA	NA	NA
10916	ENSG00000162585.16	protein_coding	FAAP20	0.942961	0.0551843	3.26908	0.949255	0.346845	0.756258	-5.78078	0.632248	-0.387072	-0.597161	NA	0.0170562	-0.0130794	-0.0159968	NA	0.833128	0.929524	0.772928	NA
6080	ENSG00000157933.9	protein_coding	SKI	8.25832	-0.00264568	5.57871	-0.0547746	0.956526	0.991966	-6.49133	1.03159	0.361935	-0.0630464	-0.0914665	0.0177149	0.00823848	-0.00110727	-0.00472651	0.690704	0.933169	0.982236	0.985478
11337	ENSG00000116151.13	protein_coding	MORN1	0.918875	-0.109776	3.29576	-1.93776	0.0580451	0.429413	-4.45042	1.30537	1.10205	-1.05534	1.24192	0.0247181	0.0302269	-0.0218447	0.0540632	0.592928	0.739118	0.563867	0.728916
2407	ENSG00000269896.2	transcribed_processed_pseudogene	RP4-740C4.5	0.781613	0.0592366	0.775793	0.543617	0.589009	0.87853	-5.57812	1.01625	-1.46025	NA	-0.732402	0.0433764	-0.0755098	NA	-0.0600171	0.697476	0.624264	NA	0.86768
568	ENSG00000272420.1	sense_intronic	RP4-740C4.7	1.3853	0.00149794	-0.507612	0.0112522	0.991065	0.998705	-5.474	0.304903	2.7456	NA	-1.446	0.0116321	0.126219	NA	-0.0952857	0.932368	0.258572	NA	0.658585
5691	ENSG00000157916.19	protein_coding	RER1	8.44249	-0.0120125	5.56957	-0.30682	0.760195	0.940098	-6.44664	-0.147695	-0.881262	-0.738128	0.709105	-0.00140973	-0.011158	-0.0083917	0.0177907	0.968893	0.803416	0.708681	0.871766
3789	ENSG00000157911.9	protein_coding	PEX10	5.27924	-0.0980083	4.27826	-2.33382	0.023471	0.316948	-3.80454	-0.781427	-1.3931	-2.57102	-0.977415	-0.012521	-0.0313103	-0.0465082	-0.04148	0.784024	0.645079	0.0742486	0.803363
10781	ENSG00000149527.17	protein_coding	PLCH2	5.3742	-0.039715	5.74027	-0.433491	0.666436	0.910039	-6.40784	0.955787	-1.33843	-4.72758	NA	0.0288416	-0.0749721	-0.169308	NA	0.720656	0.661539	0.000190938	NA
5107	ENSG00000157881.13	protein_coding	PANK4	3.20876	-0.00943596	4.00626	-0.226356	0.821804	0.95979	-6.30522	-0.0596015	-1.105	-1.66492	0.817263	-0.000963765	-0.024335	-0.0264712	0.0281793	0.98764	0.737726	0.305406	0.847136
1306	ENSG00000197921.5	protein_coding	HES5	2.76305	-0.662439	1.46024	-4.3663	5.97313e-05	0.0430428	1.67051	0.240194	-2.79733	-1.62176	-2.55192	0.0142589	-0.237122	-0.121694	-0.524114	0.947794	0.247267	0.322055	0.359678
996	ENSG00000272449.1	lincRNA	RP3-395M20.12	0.628177	-0.426283	-1.0207	-2.307	0.0250346	0.322951	-3.3564	-0.806954	0.204948	NA	NA	-0.0509917	0.0230504	NA	NA	0.774516	0.966475	NA	NA
6137	ENSG00000238164.6	antisense	RP3-395M20.8	0.0942786	0.174161	-0.966654	1.02792	0.308703	0.723861	-4.96172	NA	NA	NA	NA	NA	NA	NA	NA	NA	NA	NA	NA
6219	ENSG00000157873.17	protein_coding	TNFRSF14	1.07105	0.0178184	2.51629	0.130371	0.896772	0.976362	-6.09438	-0.411612	-3.34216	-2.33452	-1.55746	-0.0128101	-0.157549	-0.0794046	-0.100451	0.904635	0.148245	0.113916	0.632111
3371	ENSG00000157870.14	protein_coding	FAM213B	7.98478	-0.128367	4.70138	-2.62429	0.011348	0.24742	-3.20904	1.73015	-0.542634	0.222779	-0.122439	0.0316961	-0.0131232	0.00430154	-0.00541638	0.436364	0.892834	0.926359	0.98192
3844	ENSG00000142606.15	protein_coding	MMEL1	0.366935	-0.380178	0.146032	-1.94834	0.0567339	0.426648	-3.98648	NA	NA	-0.616566	NA	NA	NA	-0.0706997	NA	NA	NA	0.763454	NA
8814	ENSG00000215912.12	protein_coding	TTC34	0.400146	-0.219087	1.65446	-2.47133	0.0167446	0.282967	-3.18579	0.433136	-0.0210797	0.520817	NA	0.0162641	-0.00103184	0.0266627	NA	0.899289	0.996959	0.806055	NA
5600	ENSG00000177133.10	antisense	LINC00982	2.74161	0.00865271	3.62415	0.0710035	0.943665	0.989049	-6.27467	-0.0554047	1.66843	-2.45747	-0.116395	-0.00277515	0.0953327	-0.116752	-0.0130326	0.988344	0.548867	0.0915416	0.982197
9767	ENSG00000142611.16	protein_coding	PRDM16	2.06884	-0.0347421	4.13601	-0.365949	0.715875	0.926405	-6.27853	-0.397163	0.937201	-1.53941	NA	-0.0148966	0.0387382	-0.0524795	NA	0.908081	0.788575	0.354238	NA
2677	ENSG00000279839.1	TEC	RP11-193J6.1	0.330702	-0.0374939	-0.441228	-0.314913	0.754077	0.938473	-5.43394	NA	NA	NA	NA	NA	NA	NA	NA	NA	NA	NA	NA
5563	ENSG00000130762.14	protein_coding	ARHGEF16	0.732946	0.0896393	1.75773	0.54227	0.589929	0.878663	-5.78376	NA	NA	-4.28185	NA	NA	NA	-0.259522	NA	NA	NA	0.000881203	NA
7039	ENSG00000162591.15	protein_coding	MEGF6	0.931056	-0.0394575	2.45518	-0.244367	0.8079	0.955155	-6.05728	0.857037	1.1508	-2.17253	NA	0.0354214	0.0746953	-0.100582	NA	0.756801	0.723785	0.150218	NA
622	ENSG00000238260.1	antisense	RP11-46F15.2	1.0113	-0.0866872	-0.831135	-0.59723	0.552924	0.863359	-5.25417	1.70465	0.787795	NA	0.113718	0.103688	0.0638541	NA	0.0162919	0.444144	0.827659	NA	0.982502
2414	ENSG00000158109.14	protein_coding	TPRG1L	38.0327	0.0126058	6.46237	0.316679	0.752745	0.937881	-6.49199	0.643467	1.11089	0.712263	-1.64227	0.00968846	0.0216442	0.013687	-0.0409298	0.830414	0.736011	0.721929	0.607092
7604	ENSG00000116213.15	protein_coding	WRAP73	1.29364	-0.0809691	3.27153	-1.8619	0.068225	0.455821	-4.57811	-1.41215	0.692754	-1.01064	-0.270683	-0.0255255	0.0134255	-0.0190504	-0.010777	0.556187	0.852357	0.584924	0.96201
6763	ENSG00000078900.14	protein_coding	TP73	0.247404	0.099161	-0.504637	0.274563	0.784731	0.947978	-5.45212	NA	NA	-0.447743	NA	NA	NA	-0.0622822	NA	NA	NA	0.835694	NA
7209	ENSG00000227372.11	unitary_pseudogene	TP73-AS1	2.79081	0.0349371	4.27902	0.774255	0.442256	0.812633	-6.06857	-0.0277	1.02307	-0.446592	-0.852943	-0.000617453	0.0242279	-0.00854502	-0.0337289	0.994586	0.767951	0.836255	0.838793
954	ENSG00000235169.7	protein_coding	SMIM1	0.576895	0.114819	-1.14314	0.747984	0.457811	0.820827	-5.13951	NA	NA	NA	NA	NA	NA	NA	NA	NA	NA	NA	NA
4516	ENSG00000130764.9	protein_coding	LRRC47	9.49781	-0.0657211	5.39216	-2.28673	0.0262774	0.325996	-3.99886	-0.985013	-0.471115	-2.23969	0.269468	-0.0115256	-0.0079457	-0.033195	0.00686719	0.70975	0.910191	0.134073	0.96201
7876	ENSG00000116198.12	protein_coding	CEP104	5.79297	0.011403	5.47799	0.384781	0.701956	0.921737	-6.41549	-1.63285	-0.633549	-3.06106	0.425296	-0.0226339	-0.0104561	-0.0494759	0.0131974	0.468416	0.869261	0.0262728	0.936126
3870	ENSG00000169598.15	protein_coding	DFFB	1.80201	0.00121116	2.75569	0.0229245	0.981797	0.997008	-6.12249	-0.42163	1.16779	-1.3272	-0.122969	-0.00920296	0.035552	-0.0305418	-0.00641877	0.902606	0.71856	0.442983	0.98192
4388	ENSG00000198912.10	protein_coding	C1orf174	2.11156	0.00591231	3.19651	0.134818	0.893272	0.975708	-6.19708	-1.3114	1.50914	-1.65746	1.39614	-0.0218673	0.0331503	-0.0314669	0.0483513	0.590019	0.607607	0.308073	0.678844
4064	ENSG00000236423.5	lincRNA	LINC01134	0.104958	0.172303	-1.51157	0.827988	0.411429	0.797521	-5.02567	NA	NA	-0.541743	NA	NA	NA	-0.0423994	NA	NA	NA	0.797745	NA
3894	ENSG00000233304.6	lincRNA	LINC01346	0.176408	-0.299541	-0.995248	-1.22248	0.22699	0.663506	-4.80746	NA	NA	NA	NA	NA	NA	NA	NA	NA	NA	NA	NA
12405	ENSG00000196581.10	protein_coding	AJAP1	5.06916	0.0439496	5.91361	0.624798	0.534812	0.856332	-6.32499	1.81346	1.85321	1.48217	0.854085	0.0304987	0.0524237	0.0288424	0.030084	0.404374	0.486606	0.377405	0.838622
1095	ENSG00000236948.2	lincRNA	RP11-154H17.1	0.45568	-0.0530927	-1.46913	-0.220979	0.825967	0.96019	-5.31056	0.624363	1.96969	NA	NA	0.0445698	0.227788	NA	NA	0.83658	0.450674	NA	NA
13167	ENSG00000131697.17	protein_coding	NPHP4	1.65901	0.0172694	4.37778	0.336678	0.737703	0.932828	-6.32255	1.54527	0.0368661	0.224325	0.300179	0.0260174	0.000901738	0.00378379	0.0105771	0.504164	0.995	0.925837	0.957008
9534	ENSG00000069424.14	protein_coding	KCNAB2	12.5936	0.183567	6.75301	2.24135	0.0292608	0.342412	-4.15576	-0.540838	-0.495796	0.410453	-1.12855	-0.0105807	-0.0133479	0.0102457	-0.0409841	0.862849	0.905628	0.85183	0.761924
9890	ENSG00000116254.17	protein_coding	CHD5	14.0142	-0.0404278	6.99073	-0.404398	0.687564	0.916332	-6.47335	0.588893	-1.3021	-0.179582	1.60916	0.0122511	-0.037172	-0.00509402	0.0725259	0.846953	0.674878	0.94235	0.617698
4900	ENSG00000116251.9	protein_coding	RPL22	22.4957	-0.020321	6.759	-0.46533	0.643622	0.90153	-6.44813	-0.878459	-0.511559	1.16603	-0.296945	-0.0110629	-0.008405	0.0133086	-0.0078791	0.750047	0.902146	0.513193	0.957144
378	ENSG00000226944.1	antisense	RP1-120G22.11	1.45672	-0.328041	-1.01992	-2.06104	0.0442734	0.395625	-3.74393	-0.450647	1.95118	NA	-0.0633041	-0.023837	0.15422	NA	-0.00994353	0.89398	0.455135	NA	0.989927
6585	ENSG00000158286.12	protein_coding	RNF207	1.42556	-0.19235	3.06357	-2.39117	0.0204166	0.302102	-3.53378	-1.0309	-0.352289	-0.651621	-1.01949	-0.0276708	-0.0119179	-0.0217255	-0.0806575	0.690743	0.935059	0.748288	0.794394
4910	ENSG00000116237.15	protein_coding	ICMT	10.6764	-0.0380129	5.64953	-0.996701	0.323486	0.737274	-6.00616	-0.953227	-0.900827	2.64242	-4.12764	-0.0146678	-0.0181347	0.0530257	-0.14903	0.721662	0.798792	0.0646989	0.068518
4082	ENSG00000158292.6	protein_coding	GPR153	12.2689	0.0768017	5.13587	0.504588	0.615962	0.89036	-6.32758	1.79519	-0.69193	6.25577	-3.2992	0.0665824	-0.0434403	0.296137	-0.555884	0.411399	0.852357	2.5967e-07	0.180936
4124	ENSG00000097021.19	protein_coding	ACOT7	22.0782	0.0155188	6.39419	0.3206	0.749787	0.93719	-6.48456	-1.02392	-3.65354	0.394523	-1.15603	-0.0178098	-0.0988261	0.00723541	-0.0400925	0.693665	0.0915432	0.858058	0.754422
3918	ENSG00000215788.9	protein_coding	TNFRSF25	1.20337	0.100175	2.02545	1.59425	0.116889	0.539866	-4.79802	-1.20185	-1.64805	0.267638	-0.441884	-0.0414434	-0.0690412	0.0113858	-0.0259385	0.629018	0.556225	0.910058	0.932528
6920	ENSG00000171680.20	protein_coding	PLEKHG5	3.15945	0.0173575	4.26093	0.239923	0.811325	0.956009	-6.33275	-0.312644	-1.46684	-0.449723	-0.806189	-0.00803609	-0.0465193	-0.0146021	-0.0335034	0.930099	0.62253	0.835451	0.850885
7293	ENSG00000162408.10	protein_coding	NOL9	5.49513	-0.0500039	5.32543	-1.43216	0.158033	0.591188	-5.47527	-1.27466	-1.78196	0.48912	-1.19019	-0.0144323	-0.0277753	0.00611242	-0.0299238	0.602259	0.515069	0.819278	0.743836
4503	ENSG00000204859.12	protein_coding	ZBTB48	2.4639	-0.120088	3.43279	-2.68033	0.0098066	0.236226	-2.94873	0.251497	-1.46312	-1.10575	-0.645594	0.00483677	-0.032191	-0.0202414	-0.0224205	0.944015	0.623023	0.539794	0.88616
6901	ENSG00000162413.16	protein_coding	KLHL21	7.15264	-0.0271136	5.52655	-0.422503	0.674385	0.911973	-6.39325	-0.976577	-0.385702	-2.29281	-1.0717	-0.0164595	-0.0107768	-0.0472291	-0.0406629	0.71209	0.929524	0.122204	0.778957
3681	ENSG00000116273.5	protein_coding	PHF13	3.32304	-0.0706498	3.59423	-1.36141	0.179205	0.612862	-5.37641	0.928755	-0.130027	-0.698048	-1.05196	0.0207911	-0.00358096	-0.0158852	-0.0576455	0.730706	0.978998	0.728474	0.784798
4072	ENSG00000041988.15	protein_coding	THAP3	2.62755	-0.0236028	3.39873	-0.652366	0.517014	0.847645	-6.03428	1.22284	-0.196196	-1.85391	1.8453	0.0223084	-0.00483088	-0.0328233	0.0843083	0.622246	0.967668	0.239245	0.546541
5083	ENSG00000007923.15	protein_coding	DNAJC11	8.46875	-0.0146578	5.41261	-0.406017	0.686382	0.916196	-6.40303	-2.05409	-1.83687	0.269975	-0.219175	-0.0209362	-0.0253544	0.0028163	-0.00425246	0.326176	0.494011	0.909335	0.969357
10033	ENSG00000171735.18	protein_coding	CAMTA1	21.2091	0.16357	7.6652	2.49811	0.015658	0.274269	-3.62668	-3.2847	0.516951	5.53136	-1.38613	-0.0336987	0.0107531	0.0900932	-0.0338057	0.0711194	0.901104	7.12777e-06	0.6818
365	ENSG00000237402.1	sense_intronic	CAMTA1-IT1	1.95964	0.0173674	-0.542751	0.147589	0.883233	0.973101	-5.43765	-0.0155646	1.08671	1.65915	0.659369	-0.000947295	0.075368	0.120472	0.0482832	0.997302	0.744009	0.307467	0.88147
1721	ENSG00000270171.1	lincRNA	RP11-338N10.1	0.463744	-0.141209	-0.466623	-0.995378	0.324123	0.737724	-5.06462	-1.81352	0.0510795	NA	NA	-0.153047	0.00432327	NA	NA	0.404374	0.991937	NA	NA
570	ENSG00000270035.1	lincRNA	RP11-338N10.2	0.773799	-0.351214	-1.27752	-2.41875	0.0190786	0.295342	-3.18034	-2.60558	-1.48017	NA	NA	-0.220004	-0.148408	NA	NA	0.178033	0.617985	NA	NA
267	ENSG00000269978.1	lincRNA	RP11-338N10.3	1.91382	-0.160316	-1.12479	-0.950705	0.346115	0.755899	-4.98903	-1.0161	-0.160308	NA	-0.698818	-0.0736737	-0.0138026	NA	-0.138422	0.697476	0.974082	NA	0.871993
2760	ENSG00000049245.12	protein_coding	VAMP3	23.3777	0.0471412	5.9205	0.971534	0.335742	0.747765	-6.05033	-1.30968	0.664434	-2.58241	1.25161	-0.0288775	0.0144049	-0.0634278	0.0382812	0.590791	0.860273	0.0726882	0.727189
393	ENSG00000269925.1	sense_intronic	RP3-467L1.6	2.65206	0.185766	-0.0375069	1.74359	0.0870905	0.491286	-4.27509	-1.0652	0.415882	NA	-0.121314	-0.0430559	0.0203514	NA	-0.00989431	0.678241	0.922881	NA	0.982011
8099	ENSG00000049246.14	protein_coding	PER3	9.78709	-0.160051	6.28322	-2.50139	0.0155293	0.273338	-3.59449	-1.49568	0.906868	-3.82964	1.73164	-0.0416987	0.03212	-0.104458	0.105664	0.523549	0.797264	0.00359244	0.587912
2397	ENSG00000116288.12	protein_coding	PARK7	32.6105	0.0194959	6.24181	0.550288	0.584458	0.876373	-6.37994	-0.428376	-2.3284	2.02697	-0.826217	-0.00403514	-0.0310336	0.0209512	-0.0233411	0.900604	0.343007	0.186448	0.844704
4186	ENSG00000116285.12	protein_coding	ERRFI1	6.92347	0.253194	4.82111	3.60803	0.000688598	0.0984541	-0.669325	0.639344	1.25347	0.925353	1.07597	0.0146275	0.0660051	0.0227653	0.0823442	0.831245	0.688646	0.62386	0.777197
2888	ENSG00000162426.14	protein_coding	SLC45A1	4.92833	-0.0152737	3.69257	-0.307641	0.759574	0.940094	-6.24242	-1.56326	-0.263861	-0.763774	-1.34383	-0.0299501	-0.00786398	-0.0157867	-0.0609355	0.49777	0.952884	0.69682	0.696674
11503	ENSG00000142599.17	protein_coding	RERE	14.087	-0.0199638	7.32294	-0.536937	0.593582	0.879896	-6.42406	1.50018	2.04709	-2.74619	2.01628	0.0159591	0.0309334	-0.0304106	0.0432292	0.521726	0.42633	0.0523937	0.500879
703	ENSG00000224315.2	processed_pseudogene	RPL7P7	2.35206	0.0541508	0.58538	0.618123	0.53917	0.857657	-5.48624	0.301325	-1.9566	2.08533	-0.277699	0.0121794	-0.0834037	0.0915522	-0.0191497	0.932543	0.453245	0.171173	0.960311
103	ENSG00000222511.2	misc_RNA	Y_RNA	3.85534	0.0840044	-1.60142	0.510361	0.61194	0.88845	-5.16083	-1.0225	0.0867177	NA	1.56173	-0.0654325	0.00641002	NA	0.19115	0.694675	0.985365	NA	0.630713
353	ENSG00000228423.2	lincRNA	RP4-633I8.4	3.09173	0.146815	-0.0433074	1.3359	0.187351	0.622997	-4.78224	-2.07632	-1.01795	NA	-1.81183	-0.0934508	-0.0488229	NA	-0.137056	0.319266	0.7692	NA	0.557852
3958	ENSG00000074800.13	protein_coding	ENO1	100.638	-0.00847225	8.61495	-0.173286	0.863094	0.969147	-6.55492	3.27636	-0.0655588	1.39733	-0.467888	0.0404368	-0.00122545	0.0300765	-0.0175984	0.0715349	0.989051	0.412772	0.925652
744	ENSG00000236269.1	sense_intronic	ENO1-IT1	0.972377	-0.279027	-0.737925	-1.61927	0.111388	0.530948	-4.37436	-2.01549	-0.480238	0.361452	-0.901939	-0.0994354	-0.0255501	0.020029	-0.0813861	0.338437	0.907962	0.873861	0.82438
6693	ENSG00000142583.17	protein_coding	SLC2A5	1.82541	-0.078413	3.36181	-0.408503	0.684568	0.915765	-6.1644	-1.62928	-0.200758	-1.13888	NA	-0.118719	-0.0154952	-0.056651	NA	0.469545	0.966881	0.525571	NA
5372	ENSG00000180758.11	protein_coding	GPR157	0.378747	0.558252	0.265835	2.25634	0.0282436	0.337204	-3.47964	NA	NA	3.77588	NA	NA	NA	0.196897	NA	NA	NA	0.00416751	NA
4571	ENSG00000228526.5	lincRNA	MIR34A	0.720467	0.534043	1.50163	4.11003	0.00013957	0.0567154	0.92642	-1.40393	-1.88775	5.13944	NA	-0.0514854	-0.114078	0.20539	NA	0.55861	0.474212	3.80298e-05	NA
1764	ENSG00000281937.1	lincRNA	RP3-510D11.4	0.602937	0.664147	-0.441325	2.79798	0.00717636	0.21616	-2.43738	-0.0834152	0.232284	NA	NA	-0.0044603	0.0265724	NA	NA	0.98252	0.961102	NA	NA
9321	ENSG00000049239.12	protein_coding	H6PD	4.64693	-0.0577224	5.33174	-0.988845	0.327279	0.741125	-5.98973	-1.07755	0.122879	-0.5472	-1.92515	-0.0229346	0.0034187	-0.0103766	-0.0813171	0.674291	0.979283	0.795102	0.523045
3403	ENSG00000171621.13	protein_coding	SPSB1	2.9491	0.150744	3.17376	1.61017	0.113365	0.534771	-4.96416	1.24952	0.204454	2.69076	-2.95486	0.0483529	0.0108976	0.0968375	-0.345966	0.612187	0.966492	0.0585603	0.258025
3854	ENSG00000171612.6	protein_coding	SLC25A33	7.73391	-0.077738	4.86837	-0.981154	0.331021	0.745016	-5.95951	-1.36891	-0.154948	-2.25105	-0.931417	-0.0317846	-0.0050594	-0.0644572	-0.0444252	0.569539	0.974531	0.131658	0.814954
559	ENSG00000231181.1	processed_pseudogene	RP13-15M17.1	1.87861	-0.254416	-0.105232	-1.49294	0.141445	0.571212	-4.58769	-0.478381	-2.11031	NA	-2.1362	-0.0274969	-0.139381	NA	-0.231699	0.883779	0.406183	NA	0.467786
6966	ENSG00000188807.12	protein_coding	TMEM201	2.45865	-0.0683097	4.0167	-1.61624	0.112044	0.53229	-5.07197	0.26053	0.858816	-2.52009	-1.05355	0.00467354	0.0184761	-0.0494227	-0.0456049	0.941805	0.810038	0.0818545	0.784193
6332	ENSG00000171608.15	protein_coding	PIK3CD	2.65529	-0.0555205	3.94064	-0.463362	0.645022	0.901882	-6.21908	-0.860061	-1.87372	-1.05567	0.332323	-0.0224653	-0.0697799	-0.0304364	0.0313228	0.755822	0.477872	0.563765	0.951082
5559	ENSG00000171603.16	protein_coding	CLSTN1	97.479	-0.0469067	8.96619	-1.0716	0.288806	0.709267	-5.99987	-0.553109	1.82768	0.217108	0.314739	-0.00770387	0.0340238	0.0030882	0.00838682	0.857345	0.49595	0.928362	0.953912
3339	ENSG00000178585.14	protein_coding	CTNNBIP1	13.9892	-0.0883948	5.49281	-1.67065	0.10075	0.513438	-5.13316	1.69864	0.614285	-1.81455	-1.126	0.0253581	0.0184538	-0.0356087	-0.0461456	0.446439	0.8756	0.252802	0.762259
2794	ENSG00000162441.11	protein_coding	LZIC	11.0283	0.0471949	4.92918	1.33441	0.187834	0.623066	-5.56931	-2.47645	-2.73944	-1.8807	-1.11922	-0.0303273	-0.0420685	-0.0253211	-0.0315676	0.207235	0.261354	0.230272	0.764829
4610	ENSG00000173614.13	protein_coding	NMNAT1	2.66387	0.00259668	3.5722	0.0452867	0.964051	0.994086	-6.26506	0.432877	-0.865296	2.26435	-1.40779	0.00738462	-0.0209249	0.036762	-0.0638797	0.899365	0.808006	0.128632	0.674959
319	ENSG00000202415.1	misc_RNA	RN7SKP269	0.98864	0.0688965	-1.76353	0.430939	0.668279	0.911001	-5.14086	-1.1872	0.987625	NA	-1.91402	-0.08588	0.0917581	NA	-0.27541	0.633667	0.776253	NA	0.525853
861	ENSG00000162444.11	protein_coding	RBP7	4.32877	0.0130192	1.64514	0.107363	0.91491	0.980951	-5.90228	-1.55235	1.07531	-2.33316	NA	-0.11189	0.0755812	-0.15952	NA	0.501816	0.747515	0.114229	NA
9128	ENSG00000130939.18	protein_coding	UBE4B	10.3676	0.0450761	6.56316	1.6442	0.106117	0.523064	-5.23548	-1.23579	0.713046	0.384557	0.803069	-0.0125353	0.00974182	0.00444188	0.0142428	0.617586	0.847943	0.86276	0.851031
680	ENSG00000233623.2	processed_pseudogene	PGAM1P11	0.819215	0.0146951	-1.02263	0.101744	0.919348	0.982198	-5.35781	-2.33954	-1.48879	-0.712996	0.689059	-0.150151	-0.099919	-0.0474487	0.0622631	0.242143	0.614798	0.721719	0.874994
17720	ENSG00000054523.17	protein_coding	KIF1B	50.5028	-0.0281003	9.81456	-0.903497	0.370394	0.770663	-6.15744	1.25427	1.1749	-3.66871	-0.861805	0.0144226	0.0166878	-0.0385716	-0.0153483	0.609825	0.716583	0.00565403	0.835881
107	ENSG00000199562.1	snRNA	RNU6-37P	6.75324	-0.103992	-0.695301	-0.797608	0.428695	0.806444	-5.15995	-0.244774	0.157836	0.228567	0.803243	-0.0112548	0.00859147	0.0144542	0.0499998	0.946083	0.974152	0.924288	0.851031
2966	ENSG00000142657.20	protein_coding	PGD	17.8734	-0.0830606	5.69409	-2.29419	0.0258138	0.324446	-4.00694	-1.65329	-1.73094	-1.33839	-0.365671	-0.0270101	-0.0318256	-0.0272612	-0.0116284	0.461886	0.530489	0.438405	0.944082
1739	ENSG00000175279.21	protein_coding	APITD1	0.31431	0.0198942	-0.995902	0.137745	0.89097	0.97499	-5.38986	-1.09737	1.11415	2.02738	-0.118857	-0.0494609	0.0658725	0.0956397	-0.0122189	0.66707	0.735513	0.186408	0.982164
6622	ENSG00000160049.11	protein_coding	DFFA	9.19205	0.0497681	5.92586	1.31455	0.194381	0.631003	-5.6731	-0.973646	-1.36584	-1.80579	-0.251144	-0.0138367	-0.0232689	-0.0254091	-0.00762613	0.713165	0.652313	0.25557	0.964996
2995	ENSG00000142655.12	protein_coding	PEX14	4.8801	-0.0601035	3.83656	-1.55339	0.126343	0.549832	-5.14513	-2.32683	0.184068	-0.875368	0.914984	-0.0358645	0.00351961	-0.0134892	0.0263765	0.246098	0.969982	0.64784	0.819978
11336	ENSG00000130940.14	protein_coding	CASZ1	0.166123	0.32014	0.387038	1.62159	0.110888	0.53025	-4.50591	NA	NA	0.535421	NA	NA	NA	0.0213208	NA	NA	NA	0.800347	NA
7923	ENSG00000272078.1	antisense	RP4-734G22.3	0.0391416	0.617965	-2.17628	1.83012	0.0729175	0.466754	-4.05145	NA	NA	NA	NA	NA	NA	NA	NA	NA	NA	NA	NA
3573	ENSG00000175262.14	protein_coding	C1orf127	0.376747	-0.825736	-0.146114	-3.26795	0.00191469	0.138508	-1.3805	NA	NA	-1.70327	NA	NA	NA	-0.117613	NA	NA	NA	0.291339	NA
6071	ENSG00000120948.15	protein_coding	TARDBP	9.8177	0.00399899	5.89775	0.171113	0.864793	0.969818	-6.50479	0.299075	0.877772	-1.78125	0.825194	0.00333411	0.0164361	-0.0326416	0.0252123	0.932543	0.804677	0.263754	0.84495
870	ENSG00000271895.2	antisense	RP4-635E18.8	2.35041	-0.138163	0.996998	-1.68273	0.098373	0.508998	-4.48826	-1.6103	0.652635	NA	1.08064	-0.0408203	0.0254134	NA	0.0502568	0.478688	0.863135	NA	0.775993
1898	ENSG00000116649.9	protein_coding	SRM	10.5067	-0.17385	4.25294	-3.38588	0.00135099	0.121514	-1.24844	1.4296	-1.6257	-1.37118	-1.41824	0.0251547	-0.0398605	-0.0268397	-0.0571506	0.550363	0.562406	0.423997	0.66998
6003	ENSG00000171824.13	protein_coding	EXOSC10	7.08947	-0.0822769	5.39404	-1.9667	0.0545192	0.421092	-4.62511	-0.601541	-0.841693	-1.53233	1.20905	-0.0086125	-0.0134715	-0.0252082	0.039488	0.843219	0.8154	0.357067	0.738284
2682	ENSG00000226849.1	antisense	RP4-635E18.7	0.319241	-0.170208	-0.335567	-1.40772	0.165114	0.598016	-4.66871	NA	NA	NA	-1.64272	NA	NA	NA	-0.189593	NA	NA	NA	0.607092
12119	ENSG00000198793.12	protein_coding	MTOR	14.5126	-0.072952	7.42534	-2.00834	0.0497699	0.408363	-4.62616	0.235063	-0.640703	-0.236124	-1.44055	0.00229496	-0.00843608	-0.00276637	-0.0308511	0.949034	0.86674	0.921021	0.661093
2238	ENSG00000171819.4	protein_coding	ANGPTL7	0.698341	-0.468544	0.0121353	-1.78982	0.0792572	0.479141	-4.23913	NA	NA	NA	NA	NA	NA	NA	NA	NA	NA	NA	NA
5082	ENSG00000120942.13	protein_coding	UBIAD1	3.32667	-0.072286	4.05862	-2.36297	0.0218709	0.308936	-3.71919	-1.09571	-2.09856	-3.45092	0.826697	-0.0181538	-0.0354631	-0.0543806	0.0287339	0.667546	0.410333	0.0102257	0.844387
6142	ENSG00000204624.7	protein_coding	DISP3	2.70219	-0.115848	3.95686	-1.3923	0.169709	0.603703	-5.38184	-0.197231	-0.928831	-3.53893	-0.261685	-0.00700024	-0.0591443	-0.115644	-0.0245378	0.95672	0.790167	0.00810475	0.962602
2333	ENSG00000116661.9	protein_coding	FBXO2	34.3014	-0.0747612	6.26429	-1.28529	0.204337	0.639957	-5.71805	0.629355	-2.49195	-3.84123	1.24649	0.0107703	-0.0676888	-0.0829463	0.0753614	0.834424	0.302823	0.003474	0.72779
3527	ENSG00000132879.13	protein_coding	FBXO44	20.4238	-0.0307938	6.10778	-0.864953	0.391004	0.783035	-6.153	2.18461	0.0153832	-0.01751	1.91932	0.0282518	0.000253373	-0.000302179	0.0465101	0.287177	0.997337	0.995768	0.523856
1811	ENSG00000116663.10	protein_coding	FBXO6	2.41513	-0.201098	2.08237	-2.99284	0.00420747	0.18678	-2.05886	1.60827	-1.53681	-0.535873	0.733839	0.0418712	-0.0543003	-0.0122243	0.039266	0.479464	0.59711	0.800266	0.867575
3324	ENSG00000116670.14	protein_coding	MAD2L2	2.00225	-0.0536837	2.69794	-1.02935	0.308037	0.723861	-5.61428	2.26252	-1.33584	-1.66374	-0.50174	0.0518379	-0.0361348	-0.0394723	-0.0268997	0.262978	0.662448	0.305743	0.918202
7346	ENSG00000162490.6	protein_coding	DRAXIN	0.299957	0.182472	0.508198	0.555273	0.581068	0.875105	-5.54503	2.92947	-0.908333	-1.58009	NA	0.194245	-0.0886555	-0.0981481	NA	0.119277	0.797238	0.337725	NA
2435	ENSG00000177674.15	protein_coding	AGTRAP	3.15929	-0.0456536	2.73166	-0.35526	0.72382	0.927984	-6.06217	1.52089	0.152096	-1.38374	0.904852	0.0586897	0.00604269	-0.0443934	0.0756029	0.515268	0.974953	0.418566	0.823296
10214	ENSG00000177000.10	protein_coding	MTHFR	3.97163	0.000760996	5.31042	0.022625	0.982035	0.997008	-6.47243	0.668498	-0.809708	-3.44209	-0.835087	0.00931875	-0.016785	-0.047742	-0.0358627	0.82165	0.822388	0.0105094	0.843596
6938	ENSG00000011021.21	protein_coding	CLCN6	15.4242	-0.0485693	6.71845	-1.29342	0.201534	0.636687	-5.73118	1.11713	1.25242	-1.34357	0.0761871	0.013336	0.0221908	-0.0161666	0.00262107	0.660621	0.689162	0.436328	0.988306
1427	ENSG00000242349.5	antisense	NPPA-AS1	0.203098	-0.0755695	-1.9181	-0.374519	0.709529	0.924956	-5.15706	NA	NA	NA	NA	NA	NA	NA	NA	NA	NA	NA	NA
120	ENSG00000199347.1	snRNA	RNU5E-1	6.12721	-0.3963	-0.788324	-1.62746	0.109633	0.527777	-4.35562	0.394233	0.434624	0.143768	2.01158	0.0402174	0.0476755	0.0154858	0.484278	0.908184	0.918977	0.955166	0.502094
3281	ENSG00000116685.15	protein_coding	KIAA2013	7.31998	-0.112224	4.54432	-2.56696	0.0131507	0.259321	-3.3221	-1.7268	-0.128377	-1.23364	-1.18567	-0.0261407	-0.0024336	-0.0214105	-0.0451237	0.437227	0.979161	0.483814	0.744897
5320	ENSG00000083444.16	protein_coding	PLOD1	8.98367	0.062302	5.50101	0.915602	0.364067	0.76691	-6.07091	0.589495	0.0950805	0.202597	0.760415	0.013045	0.00283788	0.00480321	0.0509798	0.846732	0.984411	0.934345	0.859999
4973	ENSG00000116688.16	protein_coding	MFN2	38.2503	-0.0432401	7.55402	-1.42093	0.161256	0.593697	-5.5784	-0.118628	0.00943255	-3.57495	0.797248	-0.00111186	0.00011856	-0.0391056	0.017382	0.975096	0.998515	0.00736823	0.852017
2821	ENSG00000116691.10	protein_coding	MIIP	4.04216	0.0075843	3.45482	0.134905	0.893204	0.975708	-6.24002	2.2386	-0.537593	2.08859	-1.1315	0.0543742	-0.0160848	0.0503207	-0.0519367	0.269419	0.893969	0.170029	0.760919
3826	ENSG00000028137.17	protein_coding	TNFRSF1B	2.58492	0.0917795	3.1087	0.556196	0.580442	0.875105	-6.05444	-1.54593	-1.66107	-0.663838	NA	-0.103987	-0.129745	-0.0342101	NA	0.504064	0.551329	0.742769	NA
20023	ENSG00000048707.13	protein_coding	VPS13D	18.0435	0.0129723	8.49237	0.503338	0.616834	0.890496	-6.44528	2.71448	2.7176	3.67647	0.292218	0.0299415	0.0360785	0.0376759	0.0123801	0.157007	0.263005	0.00552947	0.957613
152	ENSG00000239149.1	snoRNA	SNORA59A	3.56435	0.0607277	-0.921786	0.485065	0.629651	0.895653	-5.29458	1.90577	0.197361	-0.751966	0.921604	0.122435	0.0164575	-0.0513484	0.136401	0.374066	0.967655	0.702394	0.817403
3036	ENSG00000162496.8	protein_coding	DHRS3	5.4602	-0.072793	3.8673	-0.644874	0.52182	0.849941	-6.102	0.99211	1.08007	1.06364	0.393215	0.027127	0.0417257	0.0322644	0.0392585	0.707206	0.746651	0.559497	0.940404
4118	ENSG00000157330.9	protein_coding	C1orf158	0.311305	-0.488142	-1.69457	-0.812732	0.420046	0.802389	-5.04645	NA	NA	2.72536	NA	NA	NA	0.643581	NA	NA	NA	0.0546611	NA
3707	ENSG00000162493.16	protein_coding	PDPN	4.70686	-0.139596	3.96926	-1.22977	0.224272	0.66108	-5.58332	0.155772	-0.99303	1.77573	NA	0.00732635	-0.0585675	0.106906	NA	0.967752	0.774635	0.265548	NA
10923	ENSG00000116731.22	protein_coding	PRDM2	8.5242	0.0280609	6.51481	0.533818	0.595723	0.880386	-6.40763	-0.728282	1.45618	0.427718	1.18834	-0.0101215	0.0306838	0.00670995	0.0359977	0.801053	0.625018	0.843993	0.744284
13841	ENSG00000189337.16	protein_coding	KAZN	5.3675	0.000613616	6.17032	0.0109027	0.991342	0.998705	-6.53168	-1.38496	0.513443	-1.38165	2.28752	-0.0226344	0.0129326	-0.0253614	0.149678	0.564526	0.901464	0.419562	0.419401
7100	ENSG00000175147.11	antisense	TMEM51-AS1	0.409626	0.103501	1.39246	0.656126	0.514612	0.846603	-5.63988	1.78207	2.00528	0.917662	NA	0.0915458	0.107074	0.0527834	NA	0.416451	0.438876	0.627775	NA
2240	ENSG00000171729.13	protein_coding	TMEM51	1.13214	0.0150939	1.29524	0.161604	0.872239	0.971103	-5.8272	1.43502	-0.564563	-0.947961	NA	0.0512602	-0.0260033	-0.0356958	NA	0.548506	0.889014	0.613259	NA
12805	ENSG00000142621.19	protein_coding	FHAD1	0.278966	-0.239417	0.757543	-0.646949	0.520486	0.849583	-5.56215	1.3694	-0.679073	1.97162	NA	0.0733566	-0.0624565	0.210604	NA	0.569539	0.85631	0.201148	NA
2531	ENSG00000142634.12	protein_coding	EFHD2	7.11021	0.089356	4.09074	1.02491	0.310108	0.72489	-5.83174	-2.25946	-1.62181	2.47969	-1.70108	-0.0567546	-0.0934804	0.0740875	-0.351008	0.264373	0.562822	0.087966	0.592676
5269	ENSG00000132906.17	protein_coding	CASP9	2.81837	-0.0525139	3.87612	-1.41004	0.164431	0.597304	-5.34884	-0.358857	-2.04004	0.52525	-0.332638	-0.00571529	-0.0407351	0.00912107	-0.0129682	0.917602	0.428626	0.804183	0.951047
8563	ENSG00000116138.12	protein_coding	DNAJC16	5.46516	0.00990337	5.53646	0.333727	0.739916	0.934077	-6.43724	-1.49219	1.88446	1.45491	-0.832185	-0.0138774	0.0252302	0.016318	-0.0169939	0.524443	0.475016	0.388407	0.843708
2500	ENSG00000116771.5	protein_coding	AGMAT	0.766637	-0.259698	0.823668	-2.2688	0.0274225	0.332437	-3.49996	-2.06682	-1.06587	6.8745	NA	-0.0717528	-0.0512364	0.380603	NA	0.322534	0.752819	1.23172e-08	NA
2845	ENSG00000237301.1	antisense	RP4-680D5.2	0.107139	-0.176846	-1.7766	-1.00715	0.318488	0.733324	-4.88334	NA	NA	NA	NA	NA	NA	NA	NA	NA	NA	NA	NA
12136	ENSG00000197312.11	protein_coding	DDI2	3.22901	0.00215154	5.28121	0.0570587	0.954715	0.991966	-6.47273	0.237591	0.815003	4.17607	0.0385991	0.00291188	0.0147427	0.0512163	0.00118179	0.948516	0.821798	0.00125168	0.994165
4122	ENSG00000116786.11	protein_coding	PLEKHM2	22.2182	0.00347429	6.46937	0.106101	0.915907	0.981368	-6.536	0.178961	0.589606	1.70605	0.347038	0.00298968	0.0120094	0.0250488	0.0121684	0.9619	0.883541	0.290222	0.948362
3195	ENSG00000162461.7	protein_coding	SLC25A34	0.830933	0.0930919	1.29466	1.10683	0.273417	0.698351	-5.24577	0.948768	1.75795	1.2897	0.85632	0.0371074	0.0850669	0.0571728	0.0755271	0.723138	0.521096	0.459108	0.837941
4716	ENSG00000162458.12	protein_coding	FBLIM1	0.580788	0.472745	1.17334	2.33136	0.0236111	0.31709	-3.41159	1.49857	0.373414	-2.03837	NA	0.0786083	0.0379521	-0.124894	NA	0.522029	0.931308	0.184195	NA
2180	ENSG00000233954.6	protein_coding	UQCRHL	4.15835	0.186209	3.06198	2.96882	0.00449864	0.188876	-2.22204	-1.44325	0.325348	0.996967	0.598154	-0.0357903	0.0111327	0.0257369	0.0296088	0.545364	0.941332	0.591144	0.895855
2473	ENSG00000179743.4	antisense	FLJ37453	1.32937	-0.0670733	1.64364	-0.79129	0.432339	0.808473	-5.60906	-0.604687	0.902571	NA	2.80962	-0.019258	0.0344559	NA	0.183881	0.841951	0.798534	NA	0.29458
13294	ENSG00000065526.10	protein_coding	SPEN	13.2336	0.0486872	7.42351	1.13643	0.260943	0.688284	-5.93154	0.539568	1.30315	1.01657	2.11763	0.0097978	0.0264601	0.0150613	0.0747728	0.863519	0.67451	0.582343	0.469907
4240	ENSG00000116809.11	protein_coding	ZBTB17	4.52609	0.0046818	4.22939	0.144487	0.885669	0.973524	-6.34746	-0.0857587	-1.5545	-1.52055	0.712819	-0.00146118	-0.028816	-0.0240032	0.0244067	0.981937	0.590993	0.361599	0.871766
3039	ENSG00000183888.4	protein_coding	C1orf64	1.60605	0.546588	2.05175	4.69871	1.93072e-05	0.0313825	2.71524	0.0589105	3.06469	-1.08335	NA	0.00376683	0.228184	-0.0535814	NA	0.98764	0.19468	0.550552	NA
3910	ENSG00000173641.17	protein_coding	HSPB7	0.33842	0.477119	-0.226378	1.56825	0.122837	0.546315	-4.50156	NA	NA	-0.948847	NA	NA	NA	-0.0622132	NA	NA	NA	0.612844	NA
3476	ENSG00000186510.11	protein_coding	CLCNKA	0.2531	0.527526	-1.59797	1.60316	0.114905	0.536381	-4.33757	NA	NA	NA	NA	NA	NA	NA	NA	NA	NA	NA	NA
704	ENSG00000232456.1	unprocessed_pseudogene	RP11-5P18.10	1.14851	-0.00111584	-0.5578	-0.00626445	0.995025	0.999275	-5.45252	-1.32414	0.54801	NA	NA	-0.150498	0.0725022	NA	NA	0.585477	0.891937	NA	NA
1701	ENSG00000185519.8	protein_coding	FAM131C	3.9127	-0.0358059	2.57386	-0.284788	0.776928	0.946303	-6.04511	0.61908	1.91182	-1.51915	NA	0.0266227	0.12532	-0.122398	NA	0.838239	0.466758	0.362161	NA
4159	ENSG00000142627.12	protein_coding	EPHA2	1.14251	0.605003	1.8735	3.18708	0.00242269	0.148842	-1.56092	0.731409	-0.0713751	-1.24545	NA	0.0582199	-0.00642523	-0.0867106	NA	0.799682	0.988153	0.478899	NA
3745	ENSG00000142632.16	protein_coding	ARHGEF19	0.25064	0.234796	-0.203587	1.85758	0.0688472	0.457914	-4.09514	NA	NA	1.20153	NA	NA	NA	0.0698693	NA	NA	NA	0.497456	NA
1990	ENSG00000237276.8	transcribed_unprocessed_pseudogene	ANO7P1	0.291995	0.317762	-0.96476	2.02934	0.0475119	0.402975	-3.79372	NA	NA	-0.0288205	NA	NA	NA	-0.00139597	NA	NA	NA	0.991926	NA
1545	ENSG00000132881.11	protein_coding	RSG1	5.48773	-0.11553	3.02478	-1.83231	0.0725864	0.466386	-4.59221	2.72754	0.563232	0.143694	0.266351	0.0715941	0.0225122	0.00342612	0.0212025	0.153715	0.889325	0.955166	0.96201
8984	ENSG00000037637.10	protein_coding	FBXO42	4.2175	0.0182812	5.24286	0.491052	0.625439	0.893743	-6.35014	-0.324858	0.872999	-0.376637	0.284343	-0.00365915	0.0123611	-0.00492706	0.00707585	0.926932	0.805562	0.866367	0.959044
4747	ENSG00000055070.16	protein_coding	SZRD1	8.96727	-0.0371041	5.36737	-0.882465	0.381553	0.776871	-6.09283	0.418786	-0.463584	-1.71308	0.901498	0.00617602	-0.0083969	-0.0227527	0.0355918	0.903374	0.911993	0.287608	0.824417
5559	ENSG00000157191.19	protein_coding	NECAP2	3.6723	-0.0418355	4.3015	-0.591172	0.556944	0.865568	-6.19355	-0.264081	-0.334516	-0.522706	1.13169	-0.00584612	-0.00824513	-0.0102992	0.059983	0.941198	0.939285	0.805253	0.76089
3245	ENSG00000226029.1	lincRNA	RP4-798A10.2	0.422395	0.238727	0.235845	1.66089	0.102703	0.51577	-4.41439	0.514426	1.69239	NA	NA	0.0338126	0.104735	NA	NA	0.871517	0.542581	NA	NA
6813	ENSG00000080947.14	transcribed_unprocessed_pseudogene	CROCCP3	3.13422	0.0365281	4.35409	0.968454	0.337263	0.748318	-5.914	-0.873576	-1.55387	-2.06085	-1.16824	-0.0164843	-0.0331728	-0.0417603	-0.0602151	0.751472	0.59114	0.177809	0.751399
164	ENSG00000206652.1	snRNA	RNU1-1	1.48225	-0.365141	-2.38462	-1.1441	0.257779	0.685653	-4.70192	1.67499	-1.18344	-0.125788	0.368735	0.200971	-0.17292	-0.0154096	0.0879028	0.455892	0.714484	0.960514	0.943406
2068	ENSG00000233421.4	lincRNA	RP5-875O13.1	0.396729	0.246495	-1.26512	0.825913	0.412595	0.797978	-5.07116	0.24594	0.0867702	NA	NA	0.0307049	0.0107979	NA	NA	0.945724	0.985365	NA	NA
12212	ENSG00000219481.10	protein_coding	NBPF1	3.07048	-0.00736169	5.17338	-0.096148	0.923769	0.98309	-6.45605	0.815855	-0.582653	0.00191992	-0.198488	0.0312545	-0.0243364	7.87963e-05	-0.0123303	0.771507	0.88447	0.99947	0.973261
3943	ENSG00000215908.9	transcribed_unprocessed_pseudogene	CROCCP2	5.5018	0.00447604	4.34889	0.0575835	0.954299	0.991966	-6.36539	0.36837	-1.29546	0.0616329	0.956675	0.0158193	-0.0627231	0.0023965	0.0651633	0.915101	0.67707	0.982613	0.8087
2291	ENSG00000186301.8	unprocessed_pseudogene	MST1P2	0.787224	-0.0639661	0.791016	-0.587576	0.559338	0.866932	-5.55762	-0.392099	0.374288	0.0967894	-0.506412	-0.0240324	0.0232731	0.00542417	-0.0519346	0.908888	0.930997	0.971179	0.916851
435	ENSG00000236698.1	processed_pseudogene	EIF1AXP1	12.2179	-0.0225659	2.36201	-0.418081	0.677595	0.913252	-5.97199	-1.70629	-1.88797	-1.1548	-0.545159	-0.0420413	-0.0552442	-0.0319118	-0.0297131	0.443368	0.474136	0.518605	0.90859
8871	ENSG00000058453.16	protein_coding	CROCC	2.65695	0.00148614	4.38701	0.0166924	0.986745	0.997751	-6.37616	-1.59759	-2.29571	-0.235129	0.0443464	-0.0505789	-0.0896159	-0.00762968	0.00266223	0.483298	0.352039	0.921622	0.992982
164	ENSG00000207389.1	snRNA	RNU1-4	13.0068	-0.678163	0.802848	-3.64755	0.00060945	0.0984541	-0.370253	0.555645	-1.23365	0.163841	0.25173	0.0464266	-0.158498	0.0139458	0.0390522	0.856511	0.697161	0.948481	0.964822
5180	ENSG00000186715.10	transcribed_unprocessed_pseudogene	MST1L	0.106195	-0.304669	-1.2736	-0.846344	0.401206	0.790443	-5.04755	NA	NA	1.1356	NA	NA	NA	0.128747	NA	NA	NA	0.527402	NA
2963	ENSG00000228549.3	lincRNA	RP11-108M9.3	0.360416	0.17833	-0.537691	0.678892	0.500191	0.840402	-5.26959	1.60969	0.061339	NA	NA	0.208095	0.00764228	NA	NA	0.478688	0.989873	NA	NA
508	ENSG00000238142.1	lincRNA	RP11-108M9.4	3.21126	-0.121643	0.604872	-0.929869	0.3567	0.762324	-5.30014	0.345921	1.25378	NA	0.609164	0.0226374	0.0887767	NA	0.0743371	0.92154	0.688524	NA	0.894506
164	ENSG00000207005.1	snRNA	RNU1-2	43.4847	0.719702	1.79979	1.93275	0.0586756	0.430856	-4.23979	0.070965	-1.58134	0.887258	2.20513	0.0141338	-0.362259	0.110981	0.631896	0.984838	0.580772	0.641874	0.444056
5253	ENSG00000159363.17	protein_coding	ATP13A2	36.0854	-0.027008	7.44407	-0.560344	0.57763	0.874663	-6.4063	-0.0939658	-0.245105	5.05124	-1.1437	-0.00164858	-0.00620744	0.0766329	-0.0474483	0.980838	0.958344	5.30481e-05	0.757361
2462	ENSG00000117118.9	protein_coding	SDHB	15.7696	0.0414855	5.2366	0.884863	0.38027	0.776021	-6.07869	-1.24307	0.593453	-0.45359	0.742126	-0.0127948	0.00822071	-0.00558914	0.0198211	0.615113	0.881906	0.834234	0.865745
5984	ENSG00000117115.12	protein_coding	PADI2	48.461	-0.158163	8.07423	-2.19282	0.0327786	0.356061	-4.27358	-1.29629	-0.854901	-2.77153	0.158308	-0.057604	-0.0409676	-0.113295	0.0162021	0.595746	0.811423	0.0498564	0.976921
4903	ENSG00000142623.9	protein_coding	PADI1	1.0197	0.208371	1.83733	1.18421	0.241668	0.673779	-5.31122	NA	NA	-0.998237	NA	NA	NA	-0.08628	NA	NA	NA	0.590814	NA
4126	ENSG00000179051.13	protein_coding	RCC2	12.9105	-0.10356	5.66853	-2.09891	0.0406567	0.386036	-4.38992	-2.62123	-1.52118	0.789665	-0.551463	-0.0402462	-0.0394886	0.0136398	-0.02963	0.175422	0.602378	0.685149	0.906552
7817	ENSG00000074964.16	protein_coding	ARHGEF10L	8.71193	-0.0363817	6.02014	-0.666859	0.507786	0.843133	-6.30123	-0.722262	-0.650585	3.61869	-0.129687	-0.0129959	-0.0165739	0.0664858	-0.00690086	0.80281	0.864051	0.00651695	0.980086
3085	ENSG00000117154.11	protein_coding	IGSF21	6.13359	-0.0731891	4.15009	-0.72078	0.474246	0.827735	-6.09766	-0.182623	-0.59879	-1.33629	1.33714	-0.0037642	-0.0220101	-0.0404845	0.180789	0.961128	0.880208	0.439141	0.698849
6473	ENSG00000280222.1	TEC	RP11-174G17.3	0.755436	0.0166149	2.18013	0.18518	0.853802	0.966735	-6.00394	-3.14726	-2.69303	NA	0.337386	-0.107079	-0.131359	NA	0.052042	0.0860317	0.267582	NA	0.949852
5145	ENSG00000179023.8	protein_coding	KLHDC7A	0.338151	1.32579	-2.19348	2.32019	0.0242543	0.318667	-3.39533	NA	NA	NA	NA	NA	NA	NA	NA	NA	NA	NA	NA
6313	ENSG00000009709.11	protein_coding	PAX7	0.593728	0.157095	1.67455	0.952238	0.345344	0.755264	-5.48148	-1.92528	0.914516	1.24326	NA	-0.0883723	0.0657105	0.0708516	NA	0.36849	0.79494	0.479902	NA
3689	ENSG00000159423.16	protein_coding	ALDH4A1	12.1396	-0.0361233	5.36119	-0.405331	0.686883	0.916332	-6.39552	1.55227	0.970006	-0.0939455	0.999377	0.0491275	0.0445715	-0.00299169	0.0642687	0.501816	0.780465	0.971992	0.798221
6188	ENSG00000169991.10	protein_coding	IFFO2	4.24002	0.128832	4.66002	1.82491	0.0737125	0.468548	-4.81253	0.889766	2.11845	1.9484	0.124494	0.0160032	0.0616876	0.0670489	0.00422791	0.745481	0.401897	0.208306	0.981567
3402	ENSG00000272084.1	3prime_overlapping_ncRNA	RP5-1126H10.2	0.513051	0.105306	0.722158	0.943448	0.349778	0.758919	-5.29629	0.790309	1.60023	NA	0.391643	0.0329796	0.0822954	NA	0.0240882	0.780529	0.572043	NA	0.940404
24675	ENSG00000127481.14	protein_coding	UBR4	16.9892	-0.0553615	8.70045	-2.11124	0.0395355	0.381651	-4.4343	0.728702	0.147305	0.703429	-0.0937488	0.00855181	0.00239231	0.00663535	-0.00180451	0.800989	0.975636	0.726304	0.985156
507	ENSG00000230424.1	antisense	RP1-43E13.2	1.49791	-0.0155052	-0.454651	-0.143205	0.886677	0.973754	-5.46149	-1.13599	-1.49426	NA	2.39122	-0.0654798	-0.108735	NA	0.383617	0.653596	0.612733	NA	0.392236
10650	ENSG00000127463.13	protein_coding	EMC1	8.68061	-0.0533566	6.52569	-2.30272	0.0252926	0.322951	-4.02827	-0.195999	0.309775	0.777832	2.23862	-0.00228039	0.00384841	0.00923018	0.0447308	0.95699	0.944177	0.69075	0.432922
2822	ENSG00000053372.4	protein_coding	MRTO4	7.54509	-0.0775616	4.39103	-1.91674	0.0607262	0.436891	-4.6256	-0.023264	-0.864253	0.0317854	-0.504143	-0.000378539	-0.017876	0.000546865	-0.0152583	0.996053	0.808172	0.991217	0.917507
2768	ENSG00000211454.13	polymorphic_pseudogene	AKR7L	0.591029	-0.0593586	0.623815	-0.60663	0.546713	0.860101	-5.51531	0.628546	1.79318	-2.06149	0.625403	0.0261937	0.0806905	-0.0990255	0.0438401	0.834617	0.509925	0.177673	0.890855
1710	ENSG00000162482.4	protein_coding	AKR7A3	2.19125	0.0825907	1.66612	0.629214	0.53194	0.855109	-5.72153	-0.71486	-0.399544	-0.652557	0.441435	-0.029154	-0.020183	-0.0260451	0.0336046	0.805068	0.926692	0.748027	0.932528
1781	ENSG00000053371.12	protein_coding	AKR7A2	15.0353	-0.131937	4.67002	-1.94771	0.0568114	0.426648	-4.59312	2.83806	0.100004	0.0215046	0.816773	0.0476843	0.0019191	0.000452592	0.0329572	0.133674	0.983564	0.994201	0.847422
2686	ENSG00000040487.12	protein_coding	PQLC2	3.4207	-0.10452	3.16924	-2.69446	0.00944952	0.233732	-2.88648	-2.16987	-4.13341	-3.45171	-0.990908	-0.0472392	-0.102551	-0.0636232	-0.045561	0.291437	0.0355201	0.0102114	0.799688
3238	ENSG00000077549.17	protein_coding	CAPZB	23.0301	-0.0681443	6.19611	-1.79005	0.0792194	0.479064	-4.9808	-0.281931	-0.128582	0.220715	-1.54071	-0.00293555	-0.00194165	0.00255343	-0.0450474	0.936268	0.979129	0.92703	0.636122
5227	ENSG00000173436.13	protein_coding	MINOS1	5.09446	0.113624	4.70071	2.17425	0.0342202	0.36069	-4.17351	-1.09637	-0.16459	0.0638742	-0.830132	-0.0174023	-0.00355967	0.00125867	-0.0270581	0.667285	0.973248	0.981853	0.843711
455	ENSG00000226396.1	processed_pseudogene	RP5-1056L3.3	1.18543	-0.0858997	-0.959987	-0.628757	0.532237	0.855109	-5.21517	0.76436	-0.394061	NA	0.412366	0.0348816	-0.0223169	NA	0.0256805	0.789898	0.927838	NA	0.939336
3465	ENSG00000158747.13	protein_coding	NBL1	3.22691	-0.0492579	3.39638	-0.536947	0.593575	0.879896	-6.10232	2.50955	0.92061	-0.146935	1.14111	0.0604845	0.0331842	-0.00349797	0.0684754	0.199603	0.792387	0.954415	0.757849
4054	ENSG00000162542.13	protein_coding	TMCO4	1.02966	0.134157	1.79031	0.933789	0.354692	0.761364	-5.52624	0.742413	0.103722	0.0868833	NA	0.0333925	0.00581292	0.00283448	NA	0.795401	0.982329	0.974638	NA
6767	ENSG00000169914.5	protein_coding	OTUD3	4.43193	0.157781	4.88871	3.25363	0.00199664	0.138508	-1.65835	0.89783	3.35248	1.41016	2.67662	0.0163515	0.0894215	0.0306753	0.153039	0.742537	0.146824	0.407801	0.330688
2607	ENSG00000127472.10	protein_coding	PLA2G5	2.74567	0.0253274	2.63301	0.177998	0.85941	0.968326	-6.08361	-2.13849	-2.07092	0.703056	NA	-0.131558	-0.151261	0.0386787	NA	0.300426	0.419198	0.726414	NA
3298	ENSG00000187980.6	protein_coding	PLA2G2C	0.0846017	-0.030073	-2.09254	-0.14622	0.884308	0.973316	-5.18127	NA	NA	NA	NA	NA	NA	NA	NA	NA	NA	NA	NA
510	ENSG00000225986.1	antisense	UBXN10-AS1	1.48221	-0.149453	-0.516235	-0.916448	0.363627	0.76691	-5.1226	-0.359881	-2.18345	0.240369	-0.188247	-0.0232891	-0.178531	0.0196831	-0.0236979	0.917569	0.380273	0.919631	0.973697
5571	ENSG00000162543.5	protein_coding	UBXN10	2.60217	-0.294866	3.61146	-2.00206	0.0504625	0.409924	-4.37626	-0.397209	-0.764839	2.15708	-2.47901	-0.0108941	-0.0440463	0.143593	-0.203398	0.908081	0.835858	0.153558	0.377398
6377	ENSG00000158816.15	protein_coding	VWA5B1	0.946323	0.0813464	1.12753	0.219349	0.82723	0.960712	-5.79293	2.19431	-0.50926	1.00143	NA	0.170286	-0.0675402	0.20191	NA	0.284263	0.902167	0.589401	NA
3394	ENSG00000236963.6	lincRNA	LINC01141	1.33792	-0.430943	1.92227	-3.37835	0.00138168	0.121866	-1.08751	-1.33086	-2.93602	-0.749167	-0.709507	-0.0651813	-0.250169	-0.0471971	-0.0811065	0.583102	0.220857	0.703562	0.871766
376	ENSG00000226487.1	lincRNA	RP4-749H3.2	0.686636	-0.331076	-2.1821	-1.35185	0.182226	0.615959	-4.56628	-0.203078	-0.213295	NA	NA	-0.0225453	-0.0292149	NA	NA	0.955848	0.964746	NA	NA
2615	ENSG00000162545.5	protein_coding	CAMK2N1	56.5121	-0.0697064	7.17405	-1.0201	0.312365	0.72718	-6.05053	-0.7397	-1.01532	-1.81859	-1.66187	-0.0158107	-0.0384602	-0.0467781	-0.0775123	0.795954	0.769446	0.251201	0.601574
2438	ENSG00000090432.6	protein_coding	MUL1	8.1564	-0.0333037	4.26693	-0.815133	0.418683	0.801509	-6.0348	0.740522	-0.205888	-0.575144	0.412503	0.0113513	-0.00443148	-0.0107389	0.013769	0.795818	0.966453	0.782338	0.939336
2572	ENSG00000183114.7	protein_coding	FAM43B	5.40393	0.03107	3.5895	0.247665	0.805361	0.954301	-6.23896	-2.96345	-2.23806	1.67036	0.0688016	-0.108774	-0.116679	0.0604642	0.0110997	0.112709	0.365467	0.303645	0.989376
963	ENSG00000158825.5	protein_coding	CDA	0.474678	0.24838	-1.29284	1.4329	0.157821	0.591034	-4.54248	NA	NA	-0.466435	NA	NA	NA	-0.0457401	NA	NA	NA	0.828433	NA
4836	ENSG00000158828.6	protein_coding	PINK1	55.9192	-0.039073	8.0339	-0.816594	0.417854	0.800908	-6.23845	0.697833	0.359063	0.360842	0.0209836	0.00798063	0.00510696	0.00474584	0.000572642	0.810779	0.933969	0.874202	0.997056
4443	ENSG00000117242.7	antisense	PINK1-AS	0.796161	-0.0792235	1.73458	-0.889188	0.377963	0.774648	-5.54465	0.831559	-0.179426	-0.218249	1.66218	0.0381443	-0.00925293	-0.0117086	0.127917	0.765373	0.970646	0.927597	0.601557
2721	ENSG00000244038.9	protein_coding	DDOST	14.1931	-0.0229889	5.22519	-0.454658	0.651232	0.903459	-6.35904	1.92529	-0.250065	0.91582	1.05002	0.0238164	-0.00380726	0.0129869	0.036008	0.36849	0.956387	0.628838	0.785638
4470	ENSG00000117245.12	protein_coding	KIF17	1.7583	-0.31748	2.73387	-2.34318	0.0229463	0.315439	-3.60385	1.13623	0.295184	0.615721	-0.250081	0.0323458	0.0105984	0.0190341	-0.0134492	0.653596	0.945922	0.764114	0.965025
4423	ENSG00000189410.11	protein_coding	SH2D5	6.52213	-0.297022	4.60257	-2.22297	0.0305514	0.349299	-4.06294	0.907348	-1.33084	-2.01007	0.719119	0.0225696	-0.0376791	-0.0583205	0.0296476	0.738923	0.664218	0.191007	0.87143
7442	ENSG00000127483.17	protein_coding	HP1BP3	21.888	0.0253	7.34644	1.14837	0.256026	0.685293	-5.91663	-1.39434	-0.883714	-1.62344	-0.351261	-0.0133376	-0.0121654	-0.0173963	-0.00949789	0.560954	0.803259	0.32134	0.947706
9596	ENSG00000075151.20	protein_coding	EIF4G3	26.4578	-0.0100936	7.95101	-0.254634	0.800001	0.953116	-6.53871	-2.75905	-1.08257	-0.119819	-2.08845	-0.0243852	-0.0146929	-0.00111866	-0.0435057	0.148864	0.745598	0.962932	0.477724
119	ENSG00000221808.1	miRNA	MIR1256	3.03793	0.0310428	-1.52086	0.217881	0.828368	0.961075	-5.25898	0.420935	-0.218102	-1.70199	-0.234188	0.0219333	-0.0167352	-0.1255	-0.0231529	0.902606	0.963544	0.291667	0.967124
385	ENSG00000233072.1	processed_pseudogene	RPS15AP6	2.01548	-0.0596977	-0.50128	-0.412177	0.68189	0.914897	-5.38775	-0.525503	0.0900451	-0.850854	-1.57966	-0.0220869	0.00444272	-0.0494596	-0.111615	0.867443	0.98529	0.658093	0.628126
115	ENSG00000236073.2	processed_pseudogene	RP11-487E1.2	3.27931	0.0524194	-1.54396	0.316107	0.753176	0.938264	-5.23583	-1.65643	-0.773786	NA	-0.652425	-0.099662	-0.0587	NA	-0.0531153	0.461117	0.833598	NA	0.884124
7265	ENSG00000117298.14	protein_coding	ECE1	6.59649	0.0138054	5.50333	0.211752	0.833122	0.962215	-6.46635	2.6075	2.04142	1.22839	-3.00701	0.0517664	0.0702181	0.0261517	-0.203267	0.177767	0.428105	0.486693	0.245016
661	ENSG00000227001.3	unprocessed_pseudogene	NBPF2P	0.873218	-0.520822	-1.10916	-1.66205	0.10247	0.51577	-4.28603	-0.234651	0.132441	0.231788	-0.239035	-0.0324406	0.0218075	0.0320838	-0.0553779	0.949034	0.977974	0.9231	0.966632
1234	ENSG00000187952.9	processed_pseudogene	HS6ST1P1	1.05046	-0.212251	-0.371767	-0.577248	0.566242	0.8704	-5.35271	1.12153	1.05941	-0.15368	-0.508139	0.135379	0.143214	-0.0153743	-0.092745	0.65898	0.754988	0.951691	0.916395
6812	ENSG00000142794.18	protein_coding	NBPF3	1.4057	0.131173	3.20281	1.27303	0.20862	0.643518	-5.4282	1.89317	0.773143	1.56218	0.407097	0.0693215	0.0300067	0.0713419	0.019629	0.379015	0.833598	0.345925	0.939784
3007	ENSG00000162551.13	protein_coding	ALPL	2.7251	0.120674	2.92063	0.897004	0.373816	0.772485	-5.77752	0.347613	1.26894	0.744554	NA	0.0153468	0.0804257	0.0318966	NA	0.92098	0.684512	0.706154	NA
5755	ENSG00000076864.19	protein_coding	RAP1GAP	14.9871	0.0891288	6.38357	1.69298	0.0963925	0.505099	-5.14612	0.878825	0.310694	0.939664	1.66127	0.0131651	0.0090151	0.0260369	0.0964995	0.750037	0.944096	0.617092	0.601831
9497	ENSG00000090686.15	protein_coding	USP48	7.87105	0.00688898	6.22297	0.272627	0.786211	0.948471	-6.50068	-2.25256	0.600927	1.47691	3.15362	-0.0191264	0.00780648	0.0161942	0.0761436	0.265966	0.879887	0.379557	0.215292
4490	ENSG00000187942.11	protein_coding	LDLRAD2	0.114127	-0.0264086	-2.03888	-0.0619869	0.950809	0.990959	-5.20774	NA	NA	2.8314	NA	NA	NA	0.401469	NA	NA	NA	0.0440565	NA
17684	ENSG00000142798.17	protein_coding	HSPG2	1.60528	0.416302	4.47142	2.26244	0.0278386	0.335538	-3.96741	-0.314141	-1.11408	0.198928	NA	-0.0152179	-0.0832083	0.0064894	NA	0.929772	0.735513	0.935187	NA
2406	ENSG00000218510.6	lincRNA	LINC00339	2.18495	0.00885186	2.37705	0.125689	0.900459	0.977395	-6.04912	2.1135	1.19404	0.819468	0.639464	0.0767659	0.0459115	0.0351223	0.0399591	0.309936	0.709907	0.672766	0.887616
3598	ENSG00000070831.15	protein_coding	CDC42	42.0967	-0.0215149	7.20932	-0.573201	0.568958	0.871303	-6.39971	-2.25072	0.806582	-1.02175	-0.705221	-0.0220853	0.0108856	-0.0163196	-0.0197332	0.266572	0.82301	0.579793	0.871766
692	ENSG00000230068.2	sense_intronic	CDC42-IT1	1.31555	-0.0776483	-0.196106	-0.755402	0.453387	0.819161	-5.26875	-1.90823	1.74044	1.13248	0.286093	-0.0711488	0.0843987	0.0594257	0.0221858	0.373801	0.52812	0.528706	0.958629
748	ENSG00000271840.1	lincRNA	RP1-224A6.9	1.04628	0.399342	-0.412621	4.27219	8.17692e-05	0.0465185	0.936678	-0.361014	1.81374	NA	0.594557	-0.0162752	0.107572	NA	0.0579508	0.917097	0.502182	NA	0.896678
4527	ENSG00000162552.14	protein_coding	WNT4	1.05257	-0.289496	2.0246	-2.43702	0.0182364	0.291075	-3.30759	1.39366	0.223212	1.46369	0.266742	0.06054	0.0135686	0.100802	0.0277693	0.561136	0.9632	0.384288	0.96201
8992	ENSG00000184677.16	protein_coding	ZBTB40	5.69915	0.0272239	5.65109	0.647294	0.520265	0.849583	-6.29114	0.148407	-0.374361	-0.715595	-0.835172	0.00206956	-0.00798475	-0.0140074	-0.0348461	0.968717	0.930997	0.720285	0.843596
273	ENSG00000237200.1	sense_intronic	ZBTB40-IT1	1.1756	0.14127	-1.75632	0.762294	0.4493	0.816963	-5.01864	-1.66112	1.77299	-0.645862	0.157553	-0.118375	0.132399	-0.0523442	0.0187735	0.459949	0.518824	0.750497	0.976921
5358	ENSG00000070886.11	protein_coding	EPHA8	1.70765	-0.0157865	2.85761	-0.0998922	0.920811	0.982444	-6.13203	4.30242	1.84862	0.343686	NA	0.212772	0.172482	0.0180985	NA	0.0114622	0.48854	0.88078	NA
1272	ENSG00000173372.16	protein_coding	C1QA	7.80284	0.100478	2.7804	0.413876	0.680653	0.914625	-6.07399	-1.33114	-0.223806	1.98276	0.736068	-0.131584	-0.0205585	0.10049	0.152806	0.583092	0.962935	0.198442	0.866854
1335	ENSG00000159189.11	protein_coding	C1QC	9.58671	0.0674383	3.24169	0.280104	0.7805	0.947168	-6.18746	-1.80887	0.0442064	0.649564	0.134206	-0.170852	0.00380695	0.0320794	0.027861	0.406391	0.993631	0.748947	0.979689
1601	ENSG00000173369.15	protein_coding	C1QB	10.3498	0.0898245	3.55212	0.348422	0.728918	0.930239	-6.20577	-1.63155	0.520497	1.80032	0.121478	-0.159803	0.0473701	0.0912785	0.0258618	0.46887	0.900181	0.257481	0.982011
12516	ENSG00000133216.16	protein_coding	EPHB2	1.35939	-0.0802317	4.03433	-1.19087	0.239067	0.672377	-5.64027	-2.21508	-2.37581	-3.49847	-1.24582	-0.0448443	-0.0689675	-0.108591	-0.0722761	0.277387	0.333129	0.00901274	0.72779
5435	ENSG00000004487.15	protein_coding	KDM1A	9.4556	-0.00441465	5.68052	-0.16979	0.865828	0.97012	-6.49071	2.25183	0.33911	0.770862	1.20263	0.02001	0.00411477	0.00707026	0.0283242	0.266062	0.938051	0.693845	0.739551
9658	ENSG00000169641.13	protein_coding	LUZP1	12.6377	0.267948	6.82843	4.70837	1.8676e-05	0.0313825	2.64307	-2.6643	-0.863424	3.03468	-0.0563409	-0.0420355	-0.0195998	0.0522652	-0.00172351	0.167939	0.808505	0.0277969	0.99047
2835	ENSG00000179546.4	protein_coding	HTR1D	0.23873	0.329973	-0.935246	1.20526	0.233513	0.668617	-4.79648	1.96973	1.07003	1.77213	NA	0.134166	0.116699	0.0621348	NA	0.352542	0.750661	0.267049	NA
5444	ENSG00000261326.2	lincRNA	LINC01355	1.56652	0.11724	3.00797	2.24685	0.0288838	0.341002	-3.8212	0.540967	2.25202	1.06046	0.867223	0.0145742	0.0759903	0.0343068	0.0552003	0.862849	0.363962	0.5612	0.835545
8676	ENSG00000125944.18	protein_coding	HNRNPR	12.0211	-0.0170062	6.69509	-0.498159	0.620455	0.892078	-6.43064	-1.01459	1.48315	-0.971899	1.77118	-0.00851434	0.0177693	-0.00997568	0.0420537	0.698119	0.617104	0.601997	0.573456
4392	ENSG00000125945.14	protein_coding	ZNF436	6.20931	-0.012051	4.73795	-0.161122	0.872617	0.971103	-6.40348	3.61896	-0.24464	1.54647	-1.07415	0.0717444	-0.00737693	0.0318961	-0.0754388	0.0403677	0.958398	0.351555	0.77821
2655	ENSG00000249087.6	antisense	ZNF436-AS1	1.75442	-0.0142113	2.15711	-0.210909	0.833776	0.962324	-5.97923	3.58763	3.47277	0.360243	1.71924	0.0909717	0.111415	0.0107782	0.102032	0.0428151	0.122014	0.874281	0.58947
3515	ENSG00000204219.9	protein_coding	TCEA3	1.70503	0.265731	2.44807	2.70021	0.0093076	0.232735	-2.78107	3.19391	2.50425	2.15617	NA	0.130002	0.12463	0.0786387	NA	0.081368	0.302633	0.153714	NA
4988	ENSG00000088280.18	protein_coding	ASAP3	7.53058	0.139153	5.14263	2.01373	0.0491813	0.407691	-4.52031	2.23844	3.06403	0.465404	1.95354	0.0629436	0.118858	0.0130379	0.162835	0.269419	0.19468	0.828669	0.519931
1797	ENSG00000117318.8	protein_coding	ID3	13.0817	-0.167241	4.3395	-1.10555	0.273969	0.698978	-5.77106	-2.13845	-0.699525	-0.321517	0.553908	-0.097142	-0.039508	-0.017007	0.080715	0.300426	0.851191	0.889355	0.906346
1987	ENSG00000142676.12	protein_coding	RPL11	60.1994	0.0341469	6.8735	0.758322	0.451653	0.818132	-6.27422	-0.943359	0.0174377	-0.410205	1.20116	-0.0101013	0.000263206	-0.00502252	0.0305175	0.725256	0.99724	0.851872	0.739652
5391	ENSG00000011007.12	protein_coding	TCEB3	7.6437	-0.00695903	5.36454	-0.200302	0.842019	0.964268	-6.45945	0.905968	-1.76724	-1.32478	2.20869	0.00964338	-0.0269135	-0.0198397	0.065829	0.739348	0.521096	0.444262	0.442055
1347	ENSG00000236810.5	antisense	TCEB3-AS1	2.08629	-0.00890985	1.46426	-0.138026	0.890749	0.974935	-5.84009	-0.0256639	-0.702529	-2.64547	-0.335034	-0.000813432	-0.0294196	-0.0810894	-0.0241243	0.995343	0.851079	0.0642988	0.950588
2186	ENSG00000057757.9	protein_coding	PITHD1	32.6641	-0.0685971	6.11022	-1.40816	0.164985	0.597958	-5.55339	-0.680127	-1.02028	-1.79028	0.677288	-0.00698134	-0.0144308	-0.0239945	0.0161519	0.817283	0.768992	0.26081	0.87693
2196	ENSG00000011009.10	protein_coding	LYPLA2	8.49742	0.0466784	4.02128	0.595036	0.554378	0.86418	-6.15508	1.93537	-1.61378	-5.85451	-2.01725	0.0314479	-0.0434983	-0.109736	-0.0829568	0.364529	0.567873	1.72195e-06	0.500483
3978	ENSG00000117308.14	protein_coding	GALE	2.13415	0.0156039	3.05389	0.302398	0.763545	0.940711	-6.14579	0.401929	-0.901743	1.21923	-0.694611	0.00738528	-0.0257435	0.0273226	-0.0328166	0.906809	0.798734	0.49009	0.87357
5658	ENSG00000117305.14	protein_coding	HMGCL	3.20919	-0.103662	4.13212	-1.71612	0.0920417	0.497861	-4.92989	-0.574561	0.667896	-2.27427	0.670265	-0.0101105	0.0149931	-0.0405268	0.0393334	0.850462	0.859434	0.126414	0.878119
2047	ENSG00000179163.11	protein_coding	FUCA1	5.81729	-0.0637596	3.43011	-0.742363	0.461179	0.821912	-5.97581	0.0463384	1.58705	-0.81337	2.14288	0.000718709	0.0450337	-0.0179124	0.100142	0.990757	0.57707	0.67485	0.46736
2564	ENSG00000189266.11	protein_coding	PNRC2	20.1941	0.0930308	5.66714	1.98264	0.0526573	0.417499	-4.61565	2.87286	0.283623	0.866992	0.298042	0.0430365	0.00542278	0.0124273	0.0120936	0.127669	0.949006	0.651121	0.957144
10277	ENSG00000188529.14	protein_coding	SRSF10	6.17723	0.0385803	5.98225	1.42088	0.161271	0.593697	-5.5359	-0.475666	0.111948	0.226713	0.709297	-0.0059401	0.00182544	0.00272437	0.0227683	0.884975	0.980885	0.924914	0.871766
4923	ENSG00000185436.11	protein_coding	IFNLR1	0.629549	-0.082663	1.49692	-0.750941	0.456044	0.819927	-5.60796	0.872689	-0.140601	1.3797	NA	0.0448045	-0.00888364	0.0582353	NA	0.751743	0.976587	0.420358	NA
3940	ENSG00000158055.15	protein_coding	GRHL3	0.297341	-0.200286	-0.443852	-0.746427	0.458742	0.821656	-5.27842	NA	NA	2.49084	NA	NA	NA	0.328387	NA	NA	NA	0.0863454	NA
8511	ENSG00000001460.17	protein_coding	STPG1	2.67755	-0.0484408	4.39805	-0.811992	0.420466	0.802389	-6.0551	0.101724	1.28871	-1.2358	NA	0.00181718	0.0469966	-0.0275594	NA	0.978938	0.679527	0.482828	NA
9404	ENSG00000001461.16	protein_coding	NIPAL3	25.7184	0.00663274	7.88151	0.116023	0.908078	0.978876	-6.56361	-1.42921	1.2283	-2.15139	1.01327	-0.0246293	0.0353631	-0.0459121	0.0628667	0.550369	0.698291	0.154958	0.796467
7077	ENSG00000117602.11	protein_coding	RCAN3	4.32714	-0.207056	4.85213	-1.78178	0.080576	0.481292	-4.89936	-1.25793	-0.792484	-2.78207	NA	-0.0362255	-0.034795	-0.0594113	NA	0.60818	0.825875	0.0488772	NA
4122	ENSG00000184454.6	protein_coding	NCMAP	0.203591	0.00914937	-0.521846	0.0455851	0.963814	0.994042	-5.49399	NA	NA	-1.36868	NA	NA	NA	-0.125071	NA	NA	NA	0.424961	NA
8168	ENSG00000133226.16	protein_coding	SRRM1	9.04942	0.00568729	6.1741	0.167257	0.867811	0.970305	-6.52448	-0.649893	0.989355	-1.03022	2.36441	-0.00985101	0.0177489	-0.0146389	0.0618541	0.828331	0.775351	0.576468	0.40068
4495	ENSG00000169504.14	protein_coding	CLIC4	38.3498	0.0957461	7.32927	1.16107	0.25087	0.681159	-5.90047	-1.61274	0.122785	-2.01951	0.665444	-0.0646112	0.00450538	-0.0714037	0.0753186	0.478155	0.979283	0.188327	0.879959
4523	ENSG00000020633.18	protein_coding	RUNX3	0.173281	0.477914	-0.59626	2.55728	0.0134794	0.260167	-2.90424	NA	NA	-1.03991	NA	NA	NA	-0.0848817	NA	NA	NA	0.572386	NA
3370	ENSG00000117614.9	protein_coding	SYF2	6.66683	-0.0290986	4.47912	-0.715543	0.477447	0.829464	-6.13771	0.737461	0.726484	-0.188572	1.67184	0.00940241	0.0121534	-0.00250655	0.0562818	0.79685	0.844658	0.938729	0.598821
6804	ENSG00000117616.17	protein_coding	RSRP1	8.26647	0.0495897	5.77661	0.794757	0.430337	0.806742	-6.20028	-1.66211	-2.17207	-1.47274	-1.07059	-0.0440064	-0.0627558	-0.043772	-0.0627151	0.459757	0.385028	0.380753	0.779504
459	ENSG00000261349.1	unprocessed_pseudogene	RP3-465N24.5	1.0917	0.0235431	-1.48039	0.0641946	0.949059	0.990829	-5.31649	0.493054	-0.197741	NA	-0.634454	0.0618323	-0.0287097	NA	-0.152354	0.878002	0.967484	NA	0.888737
3410	ENSG00000183726.10	protein_coding	TMEM50A	11.7153	-0.00640979	5.31158	-0.14257	0.887176	0.973809	-6.4653	-3.00281	-1.39281	-1.98815	-1.65438	-0.0415099	-0.0262031	-0.0277077	-0.0571433	0.106312	0.645221	0.197093	0.605539
2433	ENSG00000188672.17	protein_coding	RHCE	0.392658	-0.117698	-0.200094	-0.860654	0.393346	0.785122	-5.19849	0.0379074	-1.02505	-0.811933	NA	0.00209508	-0.0656149	-0.0445737	NA	0.991977	0.767547	0.675751	NA
3979	ENSG00000204178.9	protein_coding	TMEM57	7.98368	0.030098	4.9775	0.783183	0.437042	0.811006	-6.1405	0.732017	1.06111	-1.28119	2.23416	0.00809095	0.0172017	-0.0164849	0.062161	0.799515	0.754333	0.462247	0.434981
5397	ENSG00000157978.11	protein_coding	LDLRAP1	4.85066	0.0665329	4.49064	0.642453	0.523378	0.850654	-6.17489	-1.65386	-0.218318	-2.47504	2.12391	-0.0890349	-0.0104657	-0.0861738	0.25141	0.461699	0.963544	0.0888265	0.469907
9026	ENSG00000117643.14	protein_coding	MAN1C1	3.89488	-0.139036	4.99586	-1.28997	0.202721	0.638584	-5.62622	1.48146	-0.12315	-1.4798	0.612943	0.0227636	-0.00378809	-0.0590779	0.0308835	0.530046	0.979283	0.378602	0.894002
4424	ENSG00000162430.16	protein_coding	SEPN1	11.5233	-0.0546161	5.55075	-0.849887	0.399251	0.789063	-6.13538	1.28483	-0.0270742	-1.78393	-1.48192	0.022342	-0.000669754	-0.0269228	-0.0560678	0.598948	0.995998	0.262818	0.653467
2793	ENSG00000228172.5	antisense	RP1-317E23.3	0.250373	-0.00725763	-0.567043	-0.058339	0.9537	0.991966	-5.43806	NA	NA	NA	NA	NA	NA	NA	NA	NA	NA	NA	NA
5817	ENSG00000117640.17	protein_coding	MTFR1L	8.57799	0.0441029	5.62725	1.4355	0.157082	0.590348	-5.49311	1.15823	1.2803	0.631149	1.36673	0.0127721	0.018487	0.0076928	0.0302568	0.644834	0.681717	0.756798	0.687542
2408	ENSG00000127423.10	protein_coding	AUNIP	0.169658	-0.21061	-1.54243	-1.20787	0.232517	0.667445	-4.74916	-1.20658	-1.30808	NA	-0.236647	-0.0445305	-0.0736203	NA	-0.0273049	0.627687	0.672811	NA	0.967078
3297	ENSG00000182749.5	protein_coding	PAQR7	3.39271	-0.210683	3.44153	-3.22109	0.00219526	0.142701	-1.61589	-0.948412	-0.209574	0.364071	-0.131701	-0.0166992	-0.0054356	0.00841423	-0.00975409	0.723333	0.965	0.872376	0.97992
6288	ENSG00000117632.21	protein_coding	STMN1	51.5824	-0.0894145	8.27909	-1.04953	0.298749	0.717883	-6.02609	-0.945425	1.0197	-3.73648	0.993552	-0.0168485	0.036009	-0.127774	0.0669303	0.72497	0.769152	0.00467476	0.799535
3835	ENSG00000158006.13	protein_coding	PAFAH2	3.02648	-0.0375049	3.48821	-0.649688	0.518729	0.848693	-6.04597	-1.45576	-1.35917	-1.41779	-0.602701	-0.033105	-0.0349098	-0.0260435	-0.0305492	0.540539	0.65437	0.404945	0.895284
4537	ENSG00000158008.9	protein_coding	EXTL1	4.4531	0.00339973	4.20411	0.0523917	0.958416	0.992388	-6.35551	-1.18972	-0.858174	-1.26168	-1.66676	-0.0269972	-0.0282449	-0.0330965	-0.0907542	0.633334	0.810202	0.471069	0.599484
4535	ENSG00000175087.9	protein_coding	PDIK1L	3.81926	0.0470771	4.09142	0.923261	0.3601	0.765048	-5.92558	-2.39215	-0.186922	-0.411091	0.16732	-0.0365653	-0.00404558	-0.00686978	0.00645159	0.227481	0.969982	0.85134	0.976494
2858	ENSG00000197245.5	protein_coding	FAM110D	0.370397	0.0249222	-0.00517537	0.176287	0.860747	0.96851	-5.54852	NA	NA	-1.5214	NA	NA	NA	-0.109219	NA	NA	NA	0.361277	NA
769	ENSG00000142684.8	protein_coding	ZNF593	5.85568	-0.104417	2.09099	-1.42001	0.161522	0.593697	-5.06239	-0.821569	-3.61223	-0.262707	0.294931	-0.0237727	-0.136164	-0.00847176	0.0186378	0.769552	0.095976	0.911679	0.957456
4043	ENSG00000142675.17	protein_coding	CNKSR1	0.632168	0.216418	1.17405	2.00827	0.0497775	0.408363	-3.99592	-0.134409	1.08241	1.45886	1.30292	-0.0063533	0.0571295	0.0691706	0.0968227	0.972572	0.745598	0.386612	0.711323
3191	ENSG00000236155.6	transcribed_unprocessed_pseudogene	RP11-231P20.2	0.330523	0.0607704	-0.0266216	0.546222	0.58723	0.878163	-5.42112	NA	NA	NA	NA	NA	NA	NA	NA	NA	NA	NA	NA
5422	ENSG00000130695.13	protein_coding	CEP85	4.10411	0.100753	4.38087	1.69243	0.0964967	0.505099	-4.99187	-0.635852	1.53464	-2.74878	-1.6869	-0.0143135	0.0436903	-0.06192	-0.0689979	0.832053	0.597358	0.0521971	0.593887
1786	ENSG00000142669.14	protein_coding	SH3BGRL3	16.7073	-0.00213938	4.86065	-0.0424182	0.966326	0.994559	-6.43024	-0.437633	-2.17638	-0.380417	-2.11929	-0.00952408	-0.0647565	-0.00829924	-0.130652	0.897854	0.383138	0.86449	0.469907
4704	ENSG00000158062.20	protein_coding	UBXN11	3.43967	-0.135615	3.88771	-1.87286	0.0666657	0.452794	-4.64119	2.75214	0.582561	0.574284	1.85484	0.0601771	0.018372	0.0131672	0.0611269	0.149392	0.88447	0.782624	0.54332
935	ENSG00000169442.8	protein_coding	CD52	0.36794	-0.0888265	-1.85356	-0.341608	0.734011	0.931532	-5.20441	-1.18866	-2.49621	-0.261734	NA	-0.0926059	-0.25026	-0.0150766	NA	0.633334	0.302633	0.912147	NA
5596	ENSG00000117682.16	protein_coding	DHDDS	5.51282	-0.0408686	4.92079	-1.1797	0.243445	0.675755	-5.75661	-0.59478	-0.445261	-0.0145634	-0.0768841	-0.00686967	-0.00858884	-0.000189946	-0.00214546	0.845959	0.916418	0.996541	0.988188
529	ENSG00000225891.1	antisense	RP3-476K8.3	1.65509	0.0549489	-0.255298	0.561816	0.576634	0.874663	-5.37422	-1.3151	-0.0168156	NA	-0.110348	-0.0736354	-0.00110925	NA	-0.015408	0.588801	0.997275	NA	0.982895
2509	ENSG00000198830.10	protein_coding	HMGN2	24.9154	0.0195539	5.91898	0.281256	0.779621	0.947158	-6.48156	1.19447	-0.21508	-0.829816	1.21148	0.0281177	-0.00530344	-0.0187502	0.0474247	0.631648	0.96438	0.668355	0.737669
5884	ENSG00000117676.13	protein_coding	RPS6KA1	2.73838	-0.118368	3.90713	-1.28985	0.202763	0.638626	-5.50504	-3.52736	-1.73378	-3.55007	NA	-0.124236	-0.0678448	-0.106531	NA	0.0485502	0.529675	0.00788038	NA
15922	ENSG00000117713.18	protein_coding	ARID1A	7.4032	-0.0918305	6.85477	-2.91603	0.00520565	0.196465	-2.6289	-0.764237	0.544628	-0.128069	0.302681	-0.0117616	0.00894598	-0.00156865	0.00880892	0.789931	0.892673	0.959564	0.956397
3382	ENSG00000060642.10	protein_coding	PIGV	3.79732	-0.0604389	3.65801	-1.13331	0.26224	0.689365	-5.6541	1.99505	1.20392	-0.76882	-0.942135	0.0327762	0.0250809	-0.0133546	-0.0424709	0.345105	0.706031	0.694796	0.813269
5436	ENSG00000204160.11	protein_coding	ZDHHC18	2.69954	0.141546	3.81608	2.1309	0.0378045	0.374774	-4.16093	2.04608	-0.00633488	1.96521	2.16827	0.0397631	-0.000147434	0.0373777	0.091069	0.329379	0.998917	0.203303	0.460365
4979	ENSG00000142751.14	protein_coding	GPN2	4.35185	-0.0271562	4.42956	-0.817971	0.417074	0.800361	-6.05267	0.690957	0.996532	-1.02667	1.60754	0.00877816	0.0172016	-0.0143347	0.0589468	0.813639	0.774049	0.578028	0.617698
2225	ENSG00000198746.12	protein_coding	GPATCH3	4.24811	-0.0962277	3.23687	-2.40913	0.0195363	0.298367	-3.52303	1.60954	-0.0387379	-2.40795	-0.562158	0.028532	-0.000960527	-0.046786	-0.026029	0.478688	0.99473	0.0998506	0.90434
2856	ENSG00000090273.13	protein_coding	NUDC	20.5449	0.0706261	5.8387	1.53888	0.129846	0.5552	-5.35626	1.07115	-0.472677	-0.0622374	1.49639	0.0154997	-0.0107604	-0.00100279	0.0525782	0.67642	0.910134	0.982592	0.650304
1976	ENSG00000253368.3	protein_coding	TRNP1	14.1327	0.144933	4.55388	1.87505	0.0663583	0.451975	-4.71551	-0.18291	-1.32735	5.07996	1.02331	-0.00305433	-0.0389692	0.125576	0.0463259	0.960919	0.666066	4.80036e-05	0.793377
2368	ENSG00000158246.7	protein_coding	FAM46B	0.199648	0.525822	-1.48051	2.06891	0.0434995	0.392496	-3.73045	NA	NA	NA	NA	NA	NA	NA	NA	NA	NA	NA	NA
5974	ENSG00000090020.10	protein_coding	SLC9A1	5.65604	0.0549608	4.89771	0.840465	0.404463	0.792545	-6.08593	-1.96019	0.411382	1.84641	-2.40276	-0.0430314	0.0126479	0.0568295	-0.120174	0.35626	0.924343	0.241913	0.390123
6024	ENSG00000142784.15	protein_coding	WDTC1	10.3106	0.0638514	5.9194	1.61216	0.112929	0.534042	-5.25211	-0.683791	0.393607	1.00597	0.0894863	-0.0104403	0.00760747	0.0146863	0.00273976	0.815825	0.928016	0.587191	0.98583
282	ENSG00000243659.1	processed_pseudogene	RP11-4K3__A.3	2.97279	0.208927	-0.289521	1.94315	0.0573747	0.428246	-3.9539	-0.109357	0.863927	NA	-0.96238	-0.00437986	0.047975	NA	-0.0850743	0.97707	0.808319	NA	0.807122
4476	ENSG00000186501.14	protein_coding	TMEM222	6.2588	-0.0754455	4.77493	-2.07742	0.0426758	0.390744	-4.36305	0.867224	1.4717	-2.04504	2.17982	0.0116194	0.0266759	-0.0353423	0.0673247	0.753081	0.621352	0.182194	0.455841
468	ENSG00000241547.1	processed_pseudogene	ACTG1P20	1.20013	-0.0434622	-0.928091	-0.281114	0.779729	0.947168	-5.35891	-0.734545	-0.950103	1.40924	-0.39352	-0.0382111	-0.0574851	0.0758727	-0.0294437	0.798165	0.78488	0.407994	0.940404
5584	ENSG00000142765.17	protein_coding	SYTL1	0.126064	0.103298	-0.886709	0.465215	0.643703	0.901546	-5.33564	NA	NA	-1.16489	NA	NA	NA	-0.104569	NA	NA	NA	0.513783	NA
4951	ENSG00000142733.14	protein_coding	MAP3K6	2.5555	0.249475	3.53183	2.79054	0.00732122	0.216647	-2.69993	1.37219	2.99416	1.3336	2.7718	0.044237	0.151006	0.0565323	0.255285	0.568379	0.208738	0.440335	0.303022
2115	ENSG00000181773.6	protein_coding	GPR3	1.34476	0.341782	1.33998	2.7591	0.0079633	0.220738	-2.53624	-1.83672	-1.67485	0.49664	1.14313	-0.130891	-0.150188	0.0489871	0.263941	0.397063	0.547179	0.816381	0.757623
5676	ENSG00000158195.10	protein_coding	WASF2	14.6949	0.0264998	6.29461	0.634487	0.528521	0.853358	-6.33878	-0.74149	1.87225	0.608264	2.47715	-0.0183873	0.0474328	0.010392	0.0870351	0.79576	0.478689	0.767923	0.377398
7157	ENSG00000126705.13	protein_coding	AHDC1	6.42904	-0.0147344	5.41	-0.314991	0.754018	0.938473	-6.43101	0.0512473	-1.68106	0.388749	-0.350246	0.00114707	-0.047798	0.00821874	-0.0205411	0.98913	0.546057	0.860745	0.947946
3474	ENSG00000000938.12	protein_coding	FGR	1.01152	0.394833	1.65346	2.8924	0.00555452	0.202234	-2.25823	-0.888584	1.18468	-2.53073	NA	-0.0554614	0.084365	-0.128174	NA	0.745972	0.71372	0.0802207	NA
192	ENSG00000235912.1	processed_pseudogene	RP1-159A19.3	2.81099	-0.0313068	-1.17021	-0.23346	0.816313	0.957765	-5.33553	-1.04558	-0.283775	NA	0.893193	-0.0543752	-0.016139	NA	0.0904483	0.685205	0.948911	NA	0.827122
865	ENSG00000126709.14	protein_coding	IFI6	34.1611	-0.162584	4.33441	-0.795943	0.429653	0.806533	-6.06268	-0.377075	-1.80941	-0.339811	-0.0251092	-0.0223521	-0.130365	-0.0197558	-0.0021453	0.913204	0.503326	0.882249	0.996011
4034	ENSG00000009780.15	protein_coding	FAM76A	3.47555	-0.20566	3.79855	-4.33556	6.62022e-05	0.0430428	1.57126	-1.25789	-0.718151	-1.7919	-1.51441	-0.0217606	-0.0154591	-0.03391	-0.0798123	0.60818	0.846767	0.260105	0.643282
3846	ENSG00000117758.13	protein_coding	STX12	25.2617	0.0148421	6.59816	0.499773	0.619325	0.891846	-6.42603	-0.119647	0.0672161	3.30087	-1.02713	-0.00112552	0.00101721	0.0422478	-0.0365912	0.974904	0.988993	0.0146962	0.792621
184	ENSG00000269971.1	sense_intronic	RP3-426I6.5	2.15067	0.25679	-1.42729	1.71177	0.0928473	0.499513	-4.21065	-1.34604	-0.400563	NA	0.664822	-0.07783	-0.0305188	NA	0.0746187	0.577667	0.926497	NA	0.880159
359	ENSG00000270031.1	sense_intronic	RP3-426I6.6	0.970135	0.124221	-1.67943	0.709987	0.480857	0.830928	-5.07848	-0.891352	0.255735	NA	2.27002	-0.0520338	0.01826	NA	0.318734	0.744701	0.954687	NA	0.422038
2819	ENSG00000117751.17	protein_coding	PPP1R8	10.6129	-0.0149678	4.89718	-0.462538	0.645609	0.901912	-6.3265	0.410232	-1.49592	-1.59236	1.84732	0.00423573	-0.0203173	-0.0204121	0.0445556	0.90493	0.612498	0.333562	0.546541
166	ENSG00000252947.1	scaRNA	SCARNA1	2.90715	0.122415	-1.13395	0.800134	0.427243	0.806118	-5.1004	0.435929	-2.36451	1.56113	-0.83565	0.0300332	-0.181063	0.0847086	-0.114242	0.898566	0.334457	0.346143	0.843596
4621	ENSG00000130775.15	protein_coding	THEMIS2	2.0335	-0.0317182	3.02106	-0.230666	0.818472	0.958286	-6.15905	-2.89649	-2.34289	-2.04387	-0.689356	-0.126753	-0.114595	-0.110791	-0.0662304	0.124426	0.340352	0.182425	0.874994
2019	ENSG00000117748.9	protein_coding	RPA2	11.3727	-0.17266	4.49136	-2.36995	0.0215024	0.306509	-3.74917	1.00786	-0.0807282	0.235289	0.712908	0.0199663	-0.00196452	0.00457592	0.028904	0.70128	0.986406	0.921528	0.871766
2670	ENSG00000130768.14	protein_coding	SMPDL3B	0.182922	-0.615962	-1.6487	-1.92941	0.0590976	0.432698	-3.92481	NA	NA	4.77852	NA	NA	NA	0.449262	NA	NA	NA	0.000154951	NA
2743	ENSG00000158156.7	protein_coding	XKR8	1.5809	0.102226	1.9922	1.09361	0.279123	0.701885	-5.41638	-2.56085	-2.02648	-2.3573	0.0849545	-0.0793315	-0.0723794	-0.0483171	0.0075942	0.187674	0.433408	0.109568	0.986274
6483	ENSG00000158161.15	protein_coding	EYA3	5.09706	0.0520754	5.0351	1.45472	0.151707	0.583287	-5.42007	-1.267	-1.71601	2.04589	0.332919	-0.0162046	-0.0287279	0.0279203	0.010112	0.604022	0.535198	0.181965	0.951007
297	ENSG00000240750.3	misc_RNA	RN7SL559P	1.20108	0.15937	-1.55415	1.18424	0.241658	0.673779	-4.74629	-0.409239	1.29349	NA	1.00581	-0.0277894	0.103424	NA	0.0965012	0.90493	0.678012	NA	0.797185
681	ENSG00000228589.3	processed_pseudogene	SPCS2P4	5.94396	0.0118522	1.85669	0.0916975	0.927288	0.983947	-5.89646	0.112589	-1.64213	0.193631	-0.446654	0.00577578	-0.124715	0.0117788	-0.0616453	0.976194	0.558019	0.937005	0.931246
4706	ENSG00000169403.11	protein_coding	PTAFR	1.09706	0.0400406	2.10526	0.224728	0.823064	0.960047	-6.01988	-3.11618	-1.70846	2.59046	NA	-0.231482	-0.141214	0.119368	NA	0.0898207	0.537197	0.0715845	NA
2888	ENSG00000126698.10	protein_coding	DNAJC8	19.0198	-0.0250871	5.76847	-0.839607	0.40494	0.792571	-6.16272	-0.550026	0.60607	-0.948184	-0.843909	-0.00514956	0.00770791	-0.010806	-0.0224391	0.858284	0.878845	0.613192	0.841475
2225	ENSG00000130770.17	protein_coding	ATPIF1	21.6319	0.0647187	5.52842	1.39901	0.167697	0.600867	-5.53356	-0.867326	0.0532949	1.04468	0.62623	-0.0145535	0.00101066	0.0190665	0.018954	0.753081	0.991018	0.569964	0.890528
1945	ENSG00000270605.1	antisense	RP5-1092A3.4	0.255385	-0.111102	-1.2783	-0.61788	0.539328	0.857657	-5.19117	-0.297712	0.671637	NA	-1.81029	-0.051762	0.108265	NA	-0.664063	0.932901	0.858658	NA	0.558112
3453	ENSG00000130766.4	protein_coding	SESN2	3.01928	0.0565396	3.31111	0.826256	0.412402	0.79787	-5.8958	0.944843	-1.31832	1.02778	1.2146	0.0308253	-0.0611241	0.0464879	0.117432	0.72498	0.669582	0.577541	0.736754
2019	ENSG00000130772.13	protein_coding	MED18	2.81022	0.0418755	2.48874	0.874374	0.385901	0.778825	-5.70512	-0.00744377	-2.34055	-2.07181	-2.14772	-0.000166366	-0.0714699	-0.0520041	-0.113522	0.998236	0.34134	0.17512	0.466428
7322	ENSG00000204138.12	protein_coding	PHACTR4	3.80782	0.059917	4.7486	1.48806	0.142725	0.572305	-5.34293	-1.71222	0.302225	-1.73071	1.89576	-0.0400155	0.00722882	-0.0295696	0.0719055	0.441622	0.944947	0.28144	0.532086
394	ENSG00000229820.2	processed_pseudogene	RP1-308E4.1	0.886879	0.0909416	-1.6465	0.532362	0.596723	0.880727	-5.14979	-0.314602	-1.46914	NA	0.524447	-0.0223028	-0.108074	NA	0.0659303	0.929662	0.622527	NA	0.913358
3888	ENSG00000180198.15	protein_coding	RCC1	1.19038	0.155311	2.15105	2.47928	0.0164149	0.280551	-3.23349	-1.70439	-1.24427	0.440738	0.149014	-0.0482458	-0.0504802	0.0140283	0.0139151	0.444226	0.692552	0.838814	0.978183
4088	ENSG00000242125.3	sense_intronic	SNHG3	1.65512	0.170511	2.71746	2.45455	0.0174599	0.287033	-3.35309	0.634923	0.374205	2.03185	0.610416	0.0166232	0.0130352	0.0599583	0.029881	0.832422	0.930997	0.185256	0.894446
204	ENSG00000200087.1	snoRNA	SNORA73B	300.487	-0.0988311	5.59586	-0.905907	0.369128	0.769925	-6.07378	-0.185602	-0.907534	2.68635	0.44208	-0.0101999	-0.0586717	0.119975	0.0544415	0.96043	0.797238	0.0590337	0.93248
4311	ENSG00000180098.9	protein_coding	TRNAU1AP	3.16987	-0.0235394	3.77388	-0.655685	0.514893	0.846795	-6.08717	-0.864797	1.97881	-1.55304	0.742727	-0.0131123	0.0366252	-0.0252775	0.0244399	0.753756	0.448621	0.348907	0.865689
3377	ENSG00000197989.13	antisense	SNHG12	1.4659	-0.0568878	2.30646	-1.02288	0.311059	0.725815	-5.53371	-1.95152	-0.41571	-0.560319	-1.01889	-0.0481384	-0.0134627	-0.017288	-0.0433941	0.357853	0.922936	0.788507	0.794394
2337	ENSG00000120656.11	protein_coding	TAF12	3.70049	0.0282052	3.10078	0.663911	0.509655	0.843962	-5.97367	-1.82574	-1.16114	-0.54883	-0.204094	-0.0266528	-0.0245539	-0.0104479	-0.0111211	0.40108	0.721176	0.794476	0.972047
978	ENSG00000229388.1	lincRNA	RP11-442N24__B.1	0.767713	0.022165	-0.535827	0.175791	0.861135	0.968612	-5.4379	-1.02663	1.1794	NA	NA	-0.0562651	0.0749839	NA	NA	0.692371	0.715157	NA	NA
6459	ENSG00000162419.12	protein_coding	GMEB1	2.04703	-0.0233518	3.72183	-0.581781	0.563207	0.869043	-6.12322	-1.39744	0.198571	-0.159436	0.185141	-0.0209757	0.00392515	-0.00239625	0.00806758	0.560169	0.967102	0.949961	0.973697
3859	ENSG00000198492.15	protein_coding	YTHDF2	10.5486	0.0124768	5.31553	0.362081	0.718746	0.926684	-6.40603	-0.426584	0.326703	0.167828	0.192718	-0.00453488	0.00496478	0.00216535	0.00599243	0.901051	0.940987	0.946728	0.97367
9345	ENSG00000116329.10	protein_coding	OPRD1	0.297389	0.149221	0.115262	0.560585	0.577468	0.874663	-5.48596	-1.92481	-2.75095	7.13397	-0.78795	-0.0432579	-0.132542	0.233155	-0.0417575	0.36849	0.258149	3.14865e-09	0.856087
10739	ENSG00000159023.19	protein_coding	EPB41	3.23069	0.131558	5.07039	1.64182	0.106612	0.523535	-5.15067	-0.209907	0.61251	4.17842	2.58454	-0.00438992	0.028106	0.103634	0.161396	0.954479	0.87601	0.00124124	0.349109
2639	ENSG00000253304.1	protein_coding	TMEM200B	0.391622	0.35896	-0.628628	1.42253	0.160794	0.59327	-4.6395	-1.34197	0.792311	1.65801	NA	-0.0670163	0.074541	0.0462688	NA	0.578623	0.825875	0.307853	NA
8893	ENSG00000116350.16	protein_coding	SRSF4	5.33085	-0.0107758	5.56312	-0.423658	0.673547	0.911916	-6.40838	-2.4683	-0.0397404	-2.99019	1.08969	-0.0294096	-0.000626542	-0.0375214	0.031109	0.209215	0.994495	0.0308223	0.772853
3922	ENSG00000116353.15	protein_coding	MECR	4.88999	-0.025685	4.24638	-0.542803	0.589565	0.878624	-6.21868	1.10987	0.665575	3.51345	-0.568655	0.0154436	0.0117079	0.0650836	-0.0157328	0.662627	0.859865	0.00868572	0.903284
6682	ENSG00000060656.19	protein_coding	PTPRU	6.23868	-0.298901	5.24715	-2.47671	0.016521	0.281313	-3.58114	0.823606	2.38829	3.97229	NA	0.0193802	0.115917	0.160506	NA	0.76833	0.328486	0.00235179	NA
4606	ENSG00000162510.5	protein_coding	MATN1	0.078918	-0.418149	-1.55254	-2.21116	0.0314073	0.352486	-3.5237	NA	NA	0.011611	NA	NA	NA	0.00108821	NA	NA	NA	0.996984	NA
4024	ENSG00000186056.9	antisense	MATN1-AS1	0.550076	-0.140363	0.916634	-0.848996	0.399742	0.789151	-5.42728	-0.944945	1.80474	-1.20584	NA	-0.0617697	0.125988	-0.072878	NA	0.72498	0.505685	0.495753	NA
3274	ENSG00000162511.7	protein_coding	LAPTM5	8.11333	-0.202063	4.40596	-1.03757	0.304232	0.722118	-5.84848	-2.80369	-2.26902	0.745207	-0.276814	-0.206461	-0.156325	0.0318966	-0.0485576	0.14238	0.358664	0.705735	0.960353
1646	ENSG00000223382.4	lincRNA	RP5-1125N11.2	0.255002	-0.140229	-1.37445	-0.771917	0.443628	0.812849	-5.09292	NA	NA	NA	NA	NA	NA	NA	NA	NA	NA	NA	NA
7067	ENSG00000162512.15	protein_coding	SDC3	48.0814	-0.127921	8.34853	-2.3203	0.0242484	0.318667	-4.01279	0.771098	-0.0726469	1.11493	0.6965	0.0129111	-0.00192236	0.024134	0.0457242	0.787302	0.988144	0.536098	0.872698
6621	ENSG00000134644.15	protein_coding	PUM1	22.2267	-0.0423188	7.19899	-1.65133	0.104647	0.519376	-5.23723	2.43927	1.13998	0.495148	1.61115	0.0200485	0.0137995	0.00510906	0.0327807	0.215538	0.726327	0.817017	0.617696
2987	ENSG00000084628.9	protein_coding	NKAIN1	2.06237	-0.0114834	2.47587	-0.0796441	0.936823	0.987413	-6.06273	0.300595	0.819941	0.0411729	0.611999	0.0159685	0.054317	0.0039632	0.0588576	0.932543	0.820406	0.988244	0.894061
3881	ENSG00000060688.12	protein_coding	SNRNP40	5.37164	-0.0133331	4.37026	-0.383096	0.703197	0.922148	-6.30354	-2.86824	1.34523	-2.81935	1.24715	-0.035585	0.0235563	-0.0473728	0.0383554	0.128813	0.660079	0.0451061	0.72779
437	ENSG00000229447.2	processed_pseudogene	RP11-490K7.4	1.32406	0.0108436	-0.935553	0.0708833	0.94376	0.989049	-5.38623	-1.04329	-0.390275	NA	-0.925762	-0.0497372	-0.0218521	NA	-0.0853019	0.686201	0.92872	NA	0.81625
1921	ENSG00000121766.15	protein_coding	ZCCHC17	25.3295	-0.0589549	5.59153	-1.38574	0.171692	0.606154	-5.56026	2.70021	0.325135	-0.684849	0.959069	0.0343693	0.00557464	-0.00751611	0.0385613	0.160303	0.941342	0.733956	0.8085
1026	ENSG00000121769.7	protein_coding	FABP3	30.3894	0.0656607	4.80308	0.57364	0.568663	0.871238	-6.26738	-1.93187	-1.54159	1.97088	-1.90661	-0.0504512	-0.06132	0.0521751	-0.141624	0.366412	0.59613	0.201347	0.529027
3549	ENSG00000168528.11	protein_coding	SERINC2	0.456463	0.0206601	0.481927	0.141694	0.887865	0.974085	-5.63937	NA	NA	0.0538301	1.46993	NA	NA	0.00459895	0.205838	NA	NA	0.984634	0.653623
5281	ENSG00000142910.15	protein_coding	TINAGL1	1.43189	0.489125	2.74723	3.62511	0.000653259	0.0984541	-0.462391	0.5161	0.432559	-2.68986	NA	0.0287634	0.0308695	-0.114327	NA	0.871339	0.919443	0.058647	NA
2558	ENSG00000121764.11	protein_coding	HCRTR1	0.199076	-0.365856	-1.64793	-1.16298	0.250103	0.680214	-4.76642	-1.45394	-0.967169	NA	NA	-0.113599	-0.104023	NA	NA	0.541291	0.78104	NA	NA
2227	ENSG00000162517.12	protein_coding	PEF1	17.768	-0.0153713	5.27443	-0.444529	0.658489	0.906662	-6.36863	-1.07779	-0.269533	-1.08204	-0.834111	-0.0131121	-0.00466413	-0.0144757	-0.0265619	0.674291	0.951751	0.551178	0.843596
9269	ENSG00000084636.17	protein_coding	COL16A1	13.1231	-0.170949	6.80171	-1.71822	0.0916553	0.497717	-5.11939	-1.35423	-1.75372	-1.51859	0.124555	-0.0543064	-0.0729413	-0.0527862	0.0116546	0.57464	0.523015	0.362321	0.981567
7756	ENSG00000121753.12	protein_coding	ADGRB2	10.8736	-0.164581	6.30289	-2.65248	0.0105468	0.24211	-3.24148	0.139967	-1.05025	1.57559	-1.19761	0.00285166	-0.0307499	0.0329426	-0.0595106	0.970965	0.757586	0.339552	0.740377
7085	ENSG00000134668.12	protein_coding	SPOCD1	0.367557	-0.163517	1.22208	-1.16934	0.247555	0.677995	-5.17791	NA	NA	0.725188	0.397066	NA	NA	0.0732433	0.0665105	NA	NA	0.715219	0.940215
587	ENSG00000269967.1	lincRNA	RP11-84A19.4	2.25027	0.118955	0.176149	1.21371	0.230298	0.665909	-4.95592	-0.449285	0.319668	NA	-0.184488	-0.0201037	0.0146887	NA	-0.0176375	0.894321	0.94235	NA	0.973697
6267	ENSG00000184007.18	protein_coding	PTP4A2	40.5454	0.0174492	7.93003	0.356107	0.723189	0.927984	-6.50785	-0.808665	1.46497	-3.51341	-0.58075	-0.016559	0.0348328	-0.0740731	-0.0203638	0.773774	0.62253	0.00868572	0.900035
3588	ENSG00000121774.17	protein_coding	KHDRBS1	20.9686	0.00985343	6.23905	0.318609	0.751289	0.937361	-6.48611	-1.31463	-1.73316	-1.34245	-0.607076	-0.0151008	-0.0272227	-0.0161953	-0.0176522	0.588801	0.529675	0.436839	0.894602
2820	ENSG00000121775.17	protein_coding	TMEM39B	2.20451	-0.0435282	2.60135	-0.845106	0.40189	0.790853	-5.75376	-0.880872	-1.19135	-3.24462	0.129933	-0.0169112	-0.0326552	-0.0595262	0.00672357	0.749493	0.711062	0.0169784	0.980051
7480	ENSG00000025800.13	protein_coding	KPNA6	17.8759	0.01041	7.04917	0.404169	0.687732	0.916332	-6.48018	0.991268	0.975804	1.19873	0.0198321	0.00830497	0.0114013	0.0118948	0.000547622	0.707541	0.779024	0.498755	0.997179
5103	ENSG00000084652.15	protein_coding	TXLNA	10.4876	0.0292503	5.70056	0.748068	0.457761	0.820802	-6.22545	-1.01229	-1.45528	0.582946	-1.00334	-0.0106087	-0.0213928	0.00796043	-0.0460336	0.69897	0.625405	0.778818	0.797738
2818	ENSG00000160050.14	protein_coding	CCDC28B	2.1473	-0.0192057	2.52965	-0.308058	0.759259	0.940094	-6.04408	-1.45702	-0.525161	-0.681277	-0.580261	-0.0332182	-0.0158996	-0.0160146	-0.0301525	0.540143	0.898606	0.735203	0.900129
1357	ENSG00000224066.1	antisense	RP4-622L5.7	1.28875	-0.0842552	0.650407	-0.859576	0.393935	0.785345	-5.3578	-0.745699	-0.823549	NA	-0.0350696	-0.0272945	-0.0361746	NA	-0.00194097	0.794528	0.81973	NA	0.995105
2478	ENSG00000160051.11	protein_coding	IQCC	1.30688	-0.059847	1.65262	-0.910674	0.366634	0.768243	-5.52303	-1.71972	-1.32177	0.508994	-1.08205	-0.0434678	-0.0421572	0.0132201	-0.0583492	0.439808	0.668038	0.81114	0.775993
3571	ENSG00000160055.19	protein_coding	TMEM234	3.17602	-0.124651	3.44255	-2.22582	0.0303484	0.34844	-3.92759	-2.28475	-0.874095	-2.05205	-2.94898	-0.0411404	-0.0213398	-0.0426191	-0.111877	0.25654	0.805349	0.180336	0.25862
1725	ENSG00000084623.11	protein_coding	EIF3I	29.4016	0.0236093	5.62705	0.730696	0.468217	0.825117	-6.22975	1.25323	-0.0675407	-0.762333	0.485431	0.0134223	-0.000879711	-0.0107548	0.0135451	0.610172	0.988993	0.697634	0.923075
2961	ENSG00000220785.7	transcribed_unprocessed_pseudogene	MTMR9LP	1.91509	-0.00734614	2.39684	-0.10562	0.916287	0.981455	-6.05263	-2.30834	-1.41545	-2.92495	NA	-0.0972163	-0.0584056	-0.0950441	NA	0.249648	0.63835	0.0358218	NA
936	ENSG00000183615.5	protein_coding	FAM167B	0.341497	0.45883	-1.81793	2.15138	0.0360719	0.368591	-3.63014	-0.347147	0.332039	NA	NA	-0.0374031	0.0365634	NA	NA	0.921201	0.939579	NA	NA
3963	ENSG00000116478.11	protein_coding	HDAC1	5.28215	0.000844337	4.34398	0.0159876	0.987305	0.998063	-6.37064	-0.417956	-0.463853	-1.80245	0.740711	-0.00892107	-0.0122307	-0.033006	0.0292931	0.903646	0.911988	0.256566	0.866019
1699	ENSG00000175130.6	protein_coding	MARCKSL1	89.3255	-0.0988838	7.13221	-1.44637	0.154023	0.586897	-5.53664	-1.25469	-0.35549	-3.94105	2.93597	-0.0414331	-0.011679	-0.129831	0.185855	0.609675	0.934632	0.0025771	0.26298
2191	ENSG00000162526.6	protein_coding	TSSK3	0.576617	0.0815858	0.151712	0.705457	0.483648	0.832917	-5.36557	2.42199	0.9947	-0.470028	-0.848422	0.112456	0.0480539	-0.0233127	-0.0992514	0.219821	0.774464	0.827242	0.84009
2845	ENSG00000225828.1	protein_coding	FAM229A	1.0425	0.108788	1.47127	1.56999	0.122433	0.546075	-4.72601	0.543019	2.06054	-0.376808	3.05377	0.0201766	0.0934542	-0.0127571	0.196189	0.861695	0.42252	0.866297	0.231468
6271	ENSG00000160058.18	protein_coding	BSDC1	12.7063	-0.0483218	6.31097	-1.86808	0.0673427	0.45379	-4.85342	2.23263	-0.14908	-2.44126	1.54647	0.0221187	-0.00172744	-0.0259124	0.0401276	0.270863	0.975237	0.0940275	0.633961
12834	ENSG00000273274.1	protein_coding	ZBTB8B	0.7228	0.129211	3.14575	1.37636	0.174558	0.608437	-5.28071	1.03381	1.7667	-0.44599	NA	0.0332051	0.0810696	-0.0180452	NA	0.690654	0.521096	0.836391	NA
7075	ENSG00000160062.14	protein_coding	ZBTB8A	0.52202	0.0229227	1.80997	0.265817	0.791422	0.950658	-5.90884	2.41046	2.40688	2.64324	-0.00150126	0.060327	0.0856599	0.0599817	-9.20695e-05	0.222597	0.32452	0.0646186	0.999875
3531	ENSG00000176261.15	protein_coding	ZBTB8OS	4.4519	0.0727069	3.97204	2.22283	0.0305614	0.349299	-4.00001	-0.934802	2.65677	0.653749	0.997104	-0.0108092	0.0397272	0.00951012	0.0269411	0.728586	0.271584	0.747432	0.798673
9470	ENSG00000162521.18	protein_coding	RBBP4	14.8923	-0.00522798	7.13745	-0.188264	0.851397	0.966543	-6.54642	0.03456	1.95125	-1.8306	2.09765	0.000313731	0.0208892	-0.0203109	0.0350432	0.992705	0.455135	0.24756	0.475736
3487	ENSG00000162520.14	protein_coding	SYNC	2.79407	-0.198252	3.22166	-1.93389	0.0585306	0.430069	-4.44495	1.81663	-1.80147	1.86595	0.822236	0.0547377	-0.0747885	0.0953561	0.0849386	0.404094	0.507236	0.235053	0.845782
5965	ENSG00000162522.10	protein_coding	KIAA1522	3.55249	0.20006	4.1231	2.09224	0.0412742	0.387284	-4.26906	1.86179	2.4615	3.07514	1.68043	0.0431062	0.0850633	0.0746757	0.106039	0.38983	0.308228	0.0254377	0.595702
8212	ENSG00000134684.10	protein_coding	YARS	11.2445	0.0338995	6.46198	0.849512	0.399458	0.789063	-6.18225	0.0297147	0.611283	2.04912	0.684621	0.000403497	0.0147664	0.0507217	0.0266994	0.994025	0.876552	0.181118	0.876176
9194	ENSG00000116497.17	protein_coding	S100PBP	4.59021	-0.0691948	5.39599	-1.657	0.103491	0.516909	-5.1524	0.587015	0.803463	0.356241	0.24309	0.00938747	0.0138374	0.00482392	0.00847146	0.846993	0.823698	0.876003	0.965766
3139	ENSG00000160097.15	protein_coding	FNDC5	18.9	0.177041	5.6548	2.0146	0.0490868	0.407374	-4.54756	-1.21973	0.204932	-0.900803	-1.33652	-0.0263024	0.00899157	-0.0275591	-0.104066	0.623619	0.966475	0.635895	0.699176
1991	ENSG00000121905.9	protein_coding	HPCA	12.3141	-0.133767	4.11223	-0.788565	0.433917	0.809384	-6.03181	0.893495	0.410414	-1.63971	-1.08102	0.0199725	0.0188878	-0.0569894	-0.0841462	0.743908	0.924653	0.314725	0.775993
1417	ENSG00000121900.18	protein_coding	TMEM54	5.03891	-0.208753	2.73834	-3.40495	0.00127613	0.119242	-1.06416	1.83808	1.88814	-1.13142	-0.355845	0.0507141	0.0785136	-0.036638	-0.0229111	0.396294	0.474107	0.529199	0.946879
2610	ENSG00000116514.16	protein_coding	RNF19B	9.11211	0.0301462	4.53372	0.731101	0.467971	0.825028	-6.13257	-0.861627	-2.10129	-0.915034	0.215346	-0.0119145	-0.0394582	-0.0148698	0.00729589	0.755292	0.408805	0.628903	0.970262
5727	ENSG00000004455.16	protein_coding	AK2	7.63195	0.0493878	5.42917	1.61092	0.113201	0.534771	-5.22593	-1.69456	1.03342	0.117217	1.55624	-0.0208232	0.0147249	0.00167931	0.0370912	0.44744	0.763951	0.963726	0.632209
6559	ENSG00000142920.16	protein_coding	AZIN2	4.68674	-0.0973385	4.92196	-1.32271	0.19167	0.627483	-5.58064	-0.859241	-0.680265	-2.66053	-0.57219	-0.017563	-0.019111	-0.0568062	-0.024694	0.755859	0.855593	0.0622834	0.902724
1360	ENSG00000278997.1	TEC	RP11-131M11.2	1.18325	0.0635363	0.584374	0.764495	0.447998	0.815927	-5.39888	0.454469	1.44051	NA	NA	0.0292283	0.0959605	NA	NA	0.89253	0.627559	NA	NA
3646	ENSG00000116525.13	protein_coding	TRIM62	4.58144	0.0302112	3.99517	0.602104	0.549699	0.861557	-6.14748	-0.937215	0.00368669	-2.91116	-1.60714	-0.0281988	0.000113939	-0.0744589	-0.10177	0.727744	0.999512	0.0370249	0.617698
3448	ENSG00000279179.1	TEC	RP11-131M11.3	0.337179	0.0308133	0.0891363	0.268919	0.789047	0.949716	-5.53784	NA	NA	NA	NA	NA	NA	NA	NA	NA	NA	NA	NA
3331	ENSG00000160094.14	protein_coding	ZNF362	6.38106	-0.00592805	4.37958	-0.141358	0.888129	0.974085	-6.36575	0.29858	0.745574	0.151573	0.510459	0.00424945	0.0141299	0.00228724	0.0172736	0.932649	0.838659	0.952322	0.91627
469	ENSG00000270115.1	lincRNA	RP11-415J8.7	2.47913	-0.0962546	0.105427	-0.813319	0.419712	0.802389	-5.28037	1.57167	0.631258	NA	0.23191	0.0758079	0.0367109	NA	0.0182619	0.494328	0.870093	NA	0.967548
5063	ENSG00000134686.17	protein_coding	PHC2	12.2549	0.0765651	5.89883	1.13872	0.259993	0.687306	-5.87685	-0.0661237	0.0169004	-0.520884	-1.20814	-0.00102209	0.00040095	-0.0101463	-0.0341362	0.986039	0.997275	0.80604	0.73882
299	ENSG00000222112.1	misc_RNA	RN7SKP16	3.61407	0.31701	0.0162527	2.78212	0.00748837	0.217707	-2.44952	-0.365485	-1.37374	-0.570668	-1.54897	-0.0181134	-0.0812092	-0.0249045	-0.10275	0.915554	0.65024	0.783976	0.633446
5308	ENSG00000121903.14	protein_coding	ZSCAN20	2.44026	0.0360012	3.68185	0.894689	0.375041	0.773257	-5.89203	-0.664216	-1.45348	-1.01052	-1.00918	-0.0128096	-0.0360711	-0.0196279	-0.0555189	0.823708	0.626046	0.584939	0.796831
18157	ENSG00000121904.17	protein_coding	CSMD2	1.86573	0.0806456	4.92352	1.0476	0.299626	0.718193	-5.89534	2.09178	-1.73246	-0.087022	1.95999	0.0388102	-0.0547601	-0.00193963	0.0909297	0.315608	0.529675	0.974595	0.517509
2576	ENSG00000142698.14	protein_coding	C1orf94	0.23363	-0.552168	-0.965514	-2.73652	0.00845611	0.226919	-2.59779	NA	NA	-0.210487	NA	NA	NA	-0.0204709	NA	NA	NA	0.931369	NA
8091	ENSG00000163866.8	protein_coding	SMIM12	3.75152	0.117982	4.89712	3.09047	0.0031957	0.166144	-2.08882	-0.261856	1.49025	1.28294	2.02542	-0.00350171	0.0372323	0.0329572	0.141398	0.941582	0.614643	0.461595	0.498948
1717	ENSG00000187513.8	protein_coding	GJA4	1.14335	0.106879	0.714876	0.559459	0.57823	0.874811	-5.55009	0.508711	-0.869087	-1.89188	NA	0.0383841	-0.0773408	-0.13204	NA	0.873932	0.806807	0.226302	NA
3977	ENSG00000116544.11	protein_coding	DLGAP3	24.8693	0.0707969	6.09947	0.515612	0.608292	0.886566	-6.37604	1.42722	-0.386899	-0.91779	-0.688382	0.037922	-0.0163027	-0.0261866	-0.0504784	0.550939	0.929524	0.627706	0.874994
3346	ENSG00000241014.1	processed_transcript	RP11-244H3.1	0.603126	-0.0998705	0.914016	-0.849235	0.39961	0.789085	-5.4136	0.400273	2.57686	NA	1.31694	0.0153433	0.136179	NA	0.140527	0.907375	0.283936	NA	0.707403
9591	ENSG00000163867.16	protein_coding	ZMYM6	1.75812	0.0645203	4.06711	1.8052	0.0767845	0.47199	-4.7782	0.493117	0.165202	1.3591	-0.319225	0.00648897	0.00275057	0.0191157	-0.00954165	0.878002	0.973248	0.429949	0.953274
4828	ENSG00000197056.9	protein_coding	ZMYM1	2.42133	0.027026	3.50483	0.730977	0.468047	0.825028	-5.99284	-0.761154	0.0735893	-0.806733	-0.0474953	-0.0140956	0.00148075	-0.0141418	-0.00249857	0.791139	0.988047	0.678265	0.992336
7426	ENSG00000116560.10	protein_coding	SFPQ	26.7149	0.0243408	7.62169	0.822375	0.414587	0.798708	-6.23508	-1.12749	0.101978	-1.33444	0.860376	-0.0154013	0.00166769	-0.0191552	0.0253836	0.656998	0.982872	0.439906	0.836137
7647	ENSG00000146463.11	protein_coding	ZMYM4	15.5489	0.0234961	6.88922	0.949899	0.34652	0.756105	-6.11317	-0.498707	-0.938918	-0.54313	0.314732	-0.00445856	-0.0124482	-0.00611154	0.00678336	0.876497	0.788512	0.796966	0.953912
886	ENSG00000229994.1	processed_pseudogene	RPL5P4	1.25801	0.00601857	0.037601	0.0635682	0.949556	0.990944	-5.55522	-0.747464	0.0179045	-1.5481	-0.00851801	-0.0257767	0.00070756	-0.0728788	-0.000499594	0.793852	0.997174	0.350911	0.999629
9629	ENSG00000142687.17	protein_coding	KIAA0319L	12.0129	-0.0862193	6.82889	-3.2222	0.00218819	0.142701	-1.83358	3.21206	2.0674	-0.548331	0.481081	0.0277811	0.0261332	-0.00548501	0.013087	0.0796601	0.420228	0.794706	0.923463
4917	ENSG00000020129.15	protein_coding	NCDN	108.134	0.04647	8.81575	0.750876	0.456084	0.819927	-6.28496	-0.381893	-0.544742	-0.821908	0.787133	-0.00724263	-0.0150274	-0.0266105	0.026655	0.911583	0.892673	0.67184	0.856467
1030	ENSG00000239636.1	antisense	RP4-728D4.2	0.323475	0.137553	-1.76415	0.67077	0.50531	0.841913	-5.07345	0.643154	0.347513	NA	0.824632	0.0462844	0.0327388	NA	0.112161	0.830414	0.935973	NA	0.845022
2189	ENSG00000116819.6	protein_coding	TFAP2E	1.49411	0.0489552	1.66148	0.686456	0.495449	0.83863	-5.68037	0.797976	0.814428	-1.66899	2.15683	0.0310984	0.0395084	-0.0696161	0.179548	0.777643	0.821855	0.304074	0.466056
4843	ENSG00000126067.11	protein_coding	PSMB2	9.87511	-0.0126749	5.56613	-0.3535	0.725131	0.928467	-6.43278	-0.310705	-1.38558	0.500604	-1.52566	-0.00320253	-0.0221585	0.00694187	-0.0493622	0.930705	0.646591	0.814903	0.640281
3629	ENSG00000142686.7	protein_coding	C1orf216	20.4832	0.0393346	6.09048	0.59973	0.551269	0.862568	-6.33948	-1.75285	-1.90401	3.51671	-0.294646	-0.0184558	-0.0379634	0.0616116	-0.00838035	0.427353	0.469382	0.00862668	0.957535
5411	ENSG00000092853.13	protein_coding	CLSPN	0.263707	0.239051	0.3525	2.09815	0.0407261	0.386293	-3.75796	1.12686	-1.48544	1.77421	0.188109	0.04578	-0.0918228	0.0991135	0.0114094	0.65703	0.615988	0.266054	0.973697
7267	ENSG00000134698.10	protein_coding	AGO4	5.44875	-0.0689026	5.29638	-2.33214	0.0235664	0.316948	-3.90402	-0.371659	0.797656	1.65833	-0.165844	-0.00439877	0.0150858	0.019099	-0.00749161	0.914274	0.824825	0.307737	0.976494
13886	ENSG00000092847.11	protein_coding	AGO1	8.77676	-0.0443017	6.90543	-1.51979	0.13457	0.560785	-5.43157	-0.961634	0.768324	-1.00854	0.76659	-0.00912044	0.0121771	-0.0107735	0.0152266	0.717286	0.835557	0.585893	0.859342
21157	ENSG00000126070.19	protein_coding	AGO3	5.16862	0.0310521	6.7563	1.08941	0.280956	0.702943	-5.97192	-3.08864	0.16904	0.276961	1.2744	-0.0401084	0.00236985	0.00343812	0.0393986	0.0928153	0.973084	0.906854	0.720776
1978	ENSG00000092850.11	protein_coding	TEKT2	0.861427	-0.343378	0.299977	-1.46944	0.147688	0.578351	-4.69521	0.595991	-0.857596	0.401408	1.55883	0.0271251	-0.0645925	0.0363326	0.124896	0.845535	0.810388	0.855657	0.631845
1668	ENSG00000116863.10	protein_coding	ADPRHL2	8.14686	-0.091664	3.72508	-2.21434	0.0311752	0.351541	-3.98329	-0.771774	0.126243	-3.55206	0.979234	-0.0117191	0.00251546	-0.0688939	0.0392058	0.787078	0.979283	0.00785128	0.802551
4670	ENSG00000171812.11	protein_coding	COL8A2	1.42086	0.111271	1.79177	0.443931	0.658919	0.906805	-5.88175	-2.50886	-1.3702	0.240527	NA	-0.154137	-0.111165	0.0124382	NA	0.199819	0.651576	0.919631	NA
3527	ENSG00000054116.11	protein_coding	TRAPPC3	8.56362	0.00180396	4.88638	0.0527121	0.958162	0.992388	-6.43364	-1.88369	-0.538945	1.17576	-1.06686	-0.018513	-0.00752742	0.0138866	-0.0286578	0.382305	0.893773	0.508856	0.780949
5271	ENSG00000116871.15	protein_coding	MAP7D1	26.456	-0.0311472	7.09297	-0.917667	0.362994	0.766645	-6.14267	-1.74754	-2.91067	-4.00853	-0.525347	-0.0270366	-0.0662777	-0.070482	-0.0150643	0.429727	0.22393	0.0021102	0.913358
4736	ENSG00000054118.13	protein_coding	THRAP3	25.7007	-0.068725	6.91632	-1.88654	0.0647638	0.447817	-4.84124	-0.579179	0.453542	-2.08049	1.17113	-0.00571275	0.0057349	-0.0276913	0.029094	0.848988	0.914485	0.172538	0.750364
4474	ENSG00000214193.9	protein_coding	SH3D21	2.36154	0.129155	3.31762	2.1051	0.0400902	0.383962	-4.1426	-0.966766	0.701597	0.926668	1.95634	-0.0226955	0.0220465	0.0265809	0.149004	0.715415	0.851079	0.623246	0.518624
1211	ENSG00000142694.6	protein_coding	EVA1B	0.783169	0.134972	-0.38706	0.929854	0.356707	0.762324	-5.14749	0.131708	-0.859142	0.996213	NA	0.00857433	-0.0644663	0.0463169	NA	0.97322	0.809965	0.591461	NA
1838	ENSG00000116883.8	antisense	RP11-268J15.5	2.28215	0.130471	2.01104	2.05577	0.0447978	0.395693	-4.04118	-1.64158	0.769539	NA	2.36218	-0.041397	0.0283272	NA	0.198622	0.466448	0.835327	NA	0.40068
5590	ENSG00000196182.10	protein_coding	STK40	3.94928	0.0249699	4.42304	0.621838	0.536743	0.857013	-6.19153	-0.0846237	-1.65304	0.757531	-0.169089	-0.0018982	-0.0510538	0.0216427	-0.0130456	0.982364	0.554436	0.699569	0.976353
1496	ENSG00000181817.5	protein_coding	LSM10	4.52367	-0.0467812	2.72931	-0.922037	0.360732	0.765356	-5.71643	-2.38354	-2.90648	0.117093	-0.378066	-0.052251	-0.0864446	0.0024955	-0.0197664	0.231025	0.22473	0.963726	0.941828
2788	ENSG00000116885.18	protein_coding	OSCP1	4.25521	-0.019994	3.45888	-0.306917	0.760122	0.940098	-6.2082	1.08911	0.68615	0.628144	1.98777	0.0173223	0.0163948	0.0128863	0.0550219	0.670013	0.853464	0.758025	0.510114
129	ENSG00000201448.1	snoRNA	SNORA63	5.14336	0.0149688	-0.816896	0.111242	0.911849	0.979913	-5.4268	-0.318915	0.168456	NA	-0.811443	-0.0156015	0.0103323	NA	-0.0882712	0.928974	0.973137	NA	0.848679
2916	ENSG00000116898.11	protein_coding	MRPS15	7.5335	0.0607416	4.41549	1.362	0.179021	0.612841	-5.48136	-0.697709	-1.04728	-0.428464	-0.345921	-0.00888245	-0.0176002	-0.00597279	-0.010497	0.810798	0.758914	0.843759	0.948583
8429	ENSG00000119535.17	protein_coding	CSF3R	1.19817	-0.0537001	3.16757	-0.354243	0.724577	0.928467	-6.15072	-2.79005	-1.08101	-1.47443	NA	-0.182329	-0.0795858	-0.0726979	NA	0.144412	0.746513	0.380239	NA
10111	ENSG00000163873.9	protein_coding	GRIK3	8.50478	-0.193672	6.35043	-1.75955	0.0843163	0.487228	-5.04246	-0.65287	0.714189	0.119356	NA	-0.0168512	0.0400808	0.00344997	NA	0.827899	0.84776	0.963017	NA
1395	ENSG00000233621.1	antisense	LINC01137	1.29938	0.0930874	0.733767	0.643619	0.522627	0.850239	-5.5236	-0.416447	0.204524	-0.352133	0.168241	-0.0214151	0.0129856	-0.0206246	0.0180762	0.90404	0.966475	0.87751	0.976494
3117	ENSG00000163874.9	protein_coding	ZC3H12A	0.586873	0.0200772	0.728269	0.133269	0.894491	0.975708	-5.68786	-0.0283113	0.512966	-0.507759	NA	-0.00242933	0.0511769	-0.0439848	NA	0.994474	0.901632	0.811772	NA
3487	ENSG00000163875.15	protein_coding	MEAF6	14.972	0.0305584	5.67098	0.745583	0.459248	0.821851	-6.22527	-1.06964	0.252692	0.872924	0.7948	-0.0111566	0.00324667	0.0120051	0.0219508	0.676949	0.955615	0.648702	0.852834
60	ENSG00000263675.1	miRNA	MIR5581	6.54177	0.253441	-1.45465	1.70577	0.0939681	0.500632	-4.21442	-0.13954	-0.44586	-0.62636	0.895176	-0.00913703	-0.0372154	-0.0520172	0.105019	0.970965	0.916418	0.75893	0.826169
4888	ENSG00000163877.9	protein_coding	SNIP1	2.81798	-0.0401877	3.78285	-1.17702	0.244503	0.676647	-5.62535	0.533859	0.6919	-0.403038	2.41439	0.00867382	0.0133375	-0.00678642	0.0923337	0.865006	0.852357	0.854656	0.388228
4456	ENSG00000163879.10	protein_coding	DNALI1	3.83859	-0.160051	3.8612	-1.13864	0.260028	0.687306	-5.67423	0.460808	-1.02097	0.356938	-0.858313	0.0124827	-0.0511883	0.0207332	-0.0773827	0.890283	0.768757	0.875755	0.837261
5745	ENSG00000134697.12	protein_coding	GNL2	3.67588	-0.0675965	4.38144	-1.78507	0.0800342	0.479719	-4.84701	-1.4449	-1.54889	-0.43473	0.663886	-0.0201137	-0.0282781	-0.00702895	0.027112	0.5448	0.592904	0.841222	0.88016
3089	ENSG00000169218.13	protein_coding	RSPO1	0.196726	0.332163	-2.65029	0.742799	0.460918	0.821912	-4.94946	NA	NA	NA	NA	NA	NA	NA	NA	NA	NA	NA	NA
4434	ENSG00000116922.14	protein_coding	C1orf109	3.68223	-0.1528	3.95822	-2.11183	0.0394831	0.381357	-4.21263	0.8967	0.38439	1.29093	1.13407	0.0138368	0.00837969	0.0253265	0.0436017	0.742967	0.929524	0.45881	0.759946
2469	ENSG00000134690.10	protein_coding	CDCA8	0.313631	0.159204	-0.457642	1.22674	0.225398	0.661645	-4.84149	0.177647	-2.74196	-0.745818	NA	0.00930205	-0.212852	-0.0399861	NA	0.962325	0.259952	0.705448	NA
8152	ENSG00000183317.16	protein_coding	EPHA10	2.44291	-0.191602	4.22412	-2.40872	0.0195557	0.298464	-3.63915	0.443178	-0.226729	-1.38375	1.92855	0.00965384	-0.00812126	-0.0400574	0.265219	0.896011	0.962469	0.418566	0.523045
3018	ENSG00000185090.14	protein_coding	MANEAL	6.96386	-0.159773	4.3504	-3.0108	0.00400129	0.181743	-2.24553	-0.239507	-1.0514	-0.517158	0.352893	-0.00367727	-0.0230766	-0.00854243	0.0175655	0.948016	0.75691	0.80755	0.947455
1826	ENSG00000196449.3	protein_coding	YRDC	3.43772	-0.00784628	2.61384	-0.15918	0.874139	0.971103	-6.09373	-1.62914	-0.507095	-0.405124	1.19171	-0.0340147	-0.015371	-0.00970601	0.073405	0.469545	0.902759	0.853632	0.742954
2231	ENSG00000197982.13	protein_coding	C1orf122	11.635	0.0427736	4.63704	0.906489	0.368823	0.769655	-5.99982	-0.249057	-2.33001	-3.41097	-0.224001	-0.00504714	-0.0529068	-0.0712482	-0.0137111	0.94449	0.342908	0.0113403	0.968537
8024	ENSG00000188786.9	protein_coding	MTF1	3.68278	-0.0288277	4.85318	-0.655105	0.515263	0.8469	-6.2171	-0.531784	-0.186644	-1.50729	1.64792	-0.00717736	-0.00304635	-0.0194416	0.0534849	0.865684	0.969982	0.366949	0.607092
8930	ENSG00000204084.12	protein_coding	INPP5B	3.73225	-0.0114861	5.03273	-0.330883	0.742051	0.934486	-6.39465	0.25415	0.535695	-2.19606	1.72602	0.00390124	0.0107714	-0.0371177	0.145121	0.943215	0.894639	0.14407	0.587912
4740	ENSG00000183431.11	protein_coding	SF3A3	8.57965	0.03286	5.33454	1.35973	0.179732	0.613575	-5.57343	-2.98752	0.870488	-0.0799398	1.18062	-0.0287703	0.0115935	-0.000924804	0.0302481	0.108964	0.806276	0.976366	0.746773
2004	ENSG00000183386.9	protein_coding	FHL3	1.74007	0.166093	1.73212	2.11305	0.0393733	0.38062	-3.89804	-0.497422	0.333538	-0.987454	0.212662	-0.0146184	0.0144283	-0.0437465	0.0213518	0.876898	0.939467	0.595425	0.970948
3385	ENSG00000183520.11	protein_coding	UTP11	5.35776	0.00371412	4.15892	0.119746	0.905142	0.978314	-6.34673	-1.04403	-0.552835	0.607647	-0.627475	-0.0123925	-0.0090009	0.00938681	-0.0229707	0.685809	0.891506	0.767923	0.890476
2184	ENSG00000185668.7	protein_coding	POU3F1	0.350235	0.292635	-0.953714	1.19587	0.237127	0.671269	-4.83183	-1.07198	-1.52746	-3.41546	-2.91671	-0.0592689	-0.134864	-0.121802	-0.504129	0.67642	0.59916	0.0112067	0.270098
684	ENSG00000224592.5	lincRNA	RP5-884C9.2	0.814786	-0.0268043	-1.12246	-0.143287	0.886612	0.973754	-5.36267	0.911289	-1.04436	NA	-0.815602	0.0481947	-0.0781673	NA	-0.116981	0.737365	0.759971	NA	0.847795
5167	ENSG00000116954.7	protein_coding	RRAGC	2.70876	-0.0587138	3.79734	-1.45512	0.151596	0.583287	-5.27768	-1.47845	-0.490081	0.648755	-1.48481	-0.0240594	-0.0097656	0.0105807	-0.0518206	0.531241	0.906082	0.749223	0.653389
976	ENSG00000228436.2	antisense	RP5-864K19.4	3.56845	-0.0724275	1.73444	-1.04916	0.298913	0.717943	-5.38858	-1.24141	-1.08529	NA	-1.22209	-0.0344985	-0.0368911	NA	-0.0627042	0.615987	0.744375	NA	0.734955
3039	ENSG00000214114.8	protein_coding	MYCBP	0.559636	0.23231	0.598515	1.6075	0.113949	0.535417	-4.55856	-0.370862	0.211336	2.20425	NA	-0.0163653	0.0114246	0.115283	NA	0.914593	0.96485	0.142562	NA
2795	ENSG00000158315.10	protein_coding	RHBDL2	2.78995	-0.0205868	2.76044	-0.19613	0.845266	0.965205	-6.10202	-1.16314	-0.837037	-3.64564	NA	-0.0687658	-0.0460928	-0.172043	NA	0.64322	0.816777	0.00603722	NA
2741	ENSG00000174574.15	protein_coding	AKIRIN1	25.875	-0.0525194	6.1453	-1.67057	0.100765	0.513438	-5.17497	0.296557	-0.203625	0.966831	0.14929	0.00406583	-0.00433882	0.0156515	0.00562246	0.933337	0.966542	0.604049	0.978183
548	ENSG00000168653.10	protein_coding	NDUFS5	148.43	0.0552316	6.28971	1.18527	0.241252	0.673537	-5.84575	-0.977401	-0.774725	1.79692	-0.248179	-0.0145091	-0.013767	0.026912	-0.0109545	0.711751	0.832956	0.258593	0.965169
43102	ENSG00000127603.23	protein_coding	MACF1	38.8077	0.0126298	10.6896	0.292821	0.770814	0.943433	-6.50835	0.427616	0.132413	2.42757	1.61707	0.00613408	0.00229753	0.0346632	0.0360503	0.900726	0.977974	0.0964153	0.614978
446	ENSG00000270040.1	sense_intronic	RP11-416A14.1	0.801409	-0.156101	-1.69383	-0.801821	0.426275	0.805272	-5.00275	-1.33769	-1.11601	NA	-0.282248	-0.0819536	-0.0947372	NA	-0.0362157	0.580236	0.735401	NA	0.959792
1692	ENSG00000183682.7	protein_coding	BMP8A	0.794048	0.374517	-0.0740424	1.92569	0.0595718	0.433658	-4.00521	2.63585	-0.25645	-0.816261	-1.54194	0.13383	-0.0174849	-0.0359827	-0.130913	0.171783	0.954548	0.673494	0.635809
1535	ENSG00000237624.1	unprocessed_pseudogene	OXCT2P1	0.259391	0.517913	-1.61377	2.70389	0.00921804	0.232042	-2.73073	2.67866	0.538417	-0.483722	-0.549072	0.220612	0.0600541	-0.0467984	-0.0826293	0.16423	0.893898	0.821341	0.907359
3059	ENSG00000182109.7	antisense	RP11-69E11.4	1.76379	-0.0527808	2.38951	-0.786504	0.435112	0.81013	-5.74894	-0.129393	1.05014	NA	1.3544	-0.00473182	0.0369379	NA	0.0819094	0.973518	0.757586	NA	0.69255
813	ENSG00000243970.1	unprocessed_pseudogene	PPIEL	3.2338	0.146331	1.31605	1.74089	0.0875678	0.491633	-4.44749	0.426687	1.27234	-0.590106	1.96881	0.0145094	0.0468237	-0.0199954	0.12006	0.901048	0.683608	0.775945	0.51601
6782	ENSG00000090621.13	protein_coding	PABPC4	5.45846	-0.0205843	5.18987	-0.544923	0.588117	0.878514	-6.31578	-2.21163	0.0339879	-1.06471	0.937724	-0.0291573	0.000531471	-0.0141553	0.0340964	0.278446	0.995129	0.559175	0.813508
135	ENSG00000201457.1	snoRNA	SNORA55	2.48086	-0.0971637	-1.66443	-0.585529	0.560703	0.867536	-5.11977	-0.550058	1.59446	-0.396701	0.437663	-0.0405047	0.129794	-0.0321632	0.0480305	0.858284	0.575031	0.857406	0.933845
3661	ENSG00000163909.7	protein_coding	HEYL	5.36384	-0.185104	4.06156	-1.37427	0.175203	0.609033	-5.42204	1.827	0.887582	5.29515	NA	0.115127	0.0668286	0.317393	NA	0.400678	0.802206	1.9319e-05	NA
1107	ENSG00000116981.3	protein_coding	NT5C1A	4.88258	-0.300542	2.31948	-3.05318	0.00355172	0.175829	-1.9298	-2.52493	-0.767465	2.58125	0.147214	-0.0734837	-0.0352366	0.133017	0.0104089	0.195424	0.835557	0.0728846	0.978218
4962	ENSG00000116983.12	protein_coding	HPCAL4	33.312	-0.323888	7.26295	-2.99058	0.00423404	0.18678	-2.44378	1.75491	-1.00326	1.41623	0.683153	0.0365999	-0.032212	0.0582711	0.0295444	0.426736	0.771238	0.405391	0.876346
8071	ENSG00000084072.16	protein_coding	PPIE	2.47887	-0.0161551	4.29816	-0.245582	0.806964	0.954929	-6.338	-0.282183	0.336881	-1.31139	0.289504	-0.0058588	0.0100305	-0.0264548	0.00982815	0.936252	0.938853	0.449634	0.958072
4822	ENSG00000116985.11	protein_coding	BMP8B	0.771321	0.106202	1.78216	0.977213	0.33295	0.745468	-5.47919	1.01831	-0.840975	-1.8444	-1.48543	0.0514574	-0.0448494	-0.0858397	-0.116822	0.696907	0.8154	0.242797	0.653389
1826	ENSG00000198754.5	protein_coding	OXCT2	0.335666	0.677954	-1.08032	3.15668	0.00264457	0.152281	-1.80754	0.898501	-0.295404	-0.426529	NA	0.0527047	-0.0252987	-0.0369636	NA	0.74228	0.945922	0.844249	NA
2663	ENSG00000043514.15	protein_coding	TRIT1	5.32433	-0.0273329	3.80956	-0.66262	0.510476	0.844305	-6.0876	1.60151	1.11965	1.25054	1.68174	0.0270869	0.0271698	0.0227821	0.05866	0.48186	0.733974	0.476069	0.595702
113	ENSG00000202222.1	misc_RNA	Y_RNA	3.88444	-0.0319796	-1.25466	-0.240549	0.810843	0.955741	-5.30236	1.12127	0.337222	NA	0.411514	0.063307	0.021968	NA	0.0278962	0.65898	0.938817	NA	0.939605
5063	ENSG00000116990.10	protein_coding	MYCL	0.255169	-0.0138028	0.265771	-0.108869	0.913722	0.980462	-5.62382	0.888806	-1.62946	4.30214	-1.26861	0.0426993	-0.0818533	0.168651	-0.0851981	0.745972	0.562166	0.000824459	0.721942
4007	ENSG00000168389.17	protein_coding	MFSD2A	4.35296	0.14147	3.97526	1.00078	0.32153	0.735729	-5.84409	-1.80317	-0.202731	0.496891	-0.167797	-0.0957204	-0.00964385	0.0214525	-0.0180111	0.40864	0.96671	0.816242	0.976494
725	ENSG00000228477.1	processed_pseudogene	RP3-342P20.2	0.858253	0.358663	-1.01188	1.56062	0.124629	0.548029	-4.42037	-1.24944	-0.212031	NA	-0.43182	-0.115302	-0.01779	NA	-0.0632405	0.612187	0.96485	NA	0.9353
3814	ENSG00000131236.16	protein_coding	CAP1	29.4873	0.0176132	6.80197	0.619589	0.538211	0.857622	-6.36355	0.403178	-0.434718	1.08576	-2.37949	0.00338814	-0.00769811	0.024852	-0.0872691	0.906648	0.918977	0.549155	0.394817
3306	ENSG00000131238.16	protein_coding	PPT1	33.5845	-0.00642409	6.76175	-0.169999	0.865665	0.970111	-6.53944	-1.42981	-1.78814	1.11154	-0.896834	-0.0144733	-0.026642	0.0166589	-0.0238147	0.550307	0.512358	0.537457	0.825954
6246	ENSG00000117000.8	protein_coding	RLF	9.99051	0.0117772	5.96078	0.316837	0.752625	0.937869	-6.47279	2.2554	1.0247	0.607659	0.804332	0.0307453	0.0195198	0.0102526	0.0444646	0.26505	0.767547	0.767923	0.851031
1541	ENSG00000259943.1	antisense	RP1-39G22.7	4.62112	-0.0742607	2.82318	-1.44944	0.153169	0.585161	-5.14147	0.95017	2.16979	NA	0.934681	0.0227235	0.0620486	NA	0.0607888	0.722318	0.38551	NA	0.814315
3572	ENSG00000084073.8	protein_coding	ZMPSTE24	12.2238	0.00489199	5.43116	0.114976	0.908904	0.979075	-6.47645	-2.37027	-1.71469	1.7112	-2.52182	-0.0303469	-0.027902	0.0240556	-0.0804061	0.2345	0.535198	0.288292	0.367821
4151	ENSG00000049089.13	protein_coding	COL9A2	15.8135	-0.0663071	5.91613	-0.829171	0.410766	0.796865	-6.17451	-1.14325	-0.334622	-2.05244	NA	-0.0519637	-0.0141614	-0.0706763	NA	0.65074	0.939285	0.180206	NA
3631	ENSG00000084070.11	protein_coding	SMAP2	17.2375	0.0323512	5.93479	0.610429	0.544214	0.858882	-6.33198	-0.921494	-0.159209	-1.3712	0.205166	-0.010878	-0.00285897	-0.0272304	0.00726421	0.73305	0.974082	0.423997	0.971894
2386	ENSG00000187801.14	protein_coding	ZFP69B	2.55982	0.111553	2.55875	1.51209	0.136513	0.564507	-5.00092	-1.43815	-0.83377	1.81981	0.234279	-0.0289363	-0.0204019	0.0441498	0.0111254	0.547436	0.818024	0.250847	0.967124
2449	ENSG00000260920.2	sense_overlapping	RP1-228H13.5	1.51832	0.132347	1.83722	1.60159	0.115254	0.537158	-4.74179	-1.36038	-0.10023	NA	0.299689	-0.0342255	-0.00314658	NA	0.0146153	0.572958	0.983458	NA	0.957144
3248	ENSG00000187815.9	protein_coding	ZFP69	1.086	-0.258435	1.76061	-3.44279	0.00113911	0.114416	-0.898496	-0.656321	-0.396998	2.55068	2.78457	-0.0206287	-0.0160792	0.0694142	0.361301	0.826874	0.927206	0.0770592	0.30013
605	ENSG00000238287.1	antisense	RP11-656D10.3	1.23948	0.0300892	-0.459783	0.247117	0.805782	0.954423	-5.43202	0.555185	-0.194665	NA	-2.36182	0.0295351	-0.0118687	NA	-0.243322	0.856617	0.968261	NA	0.40068
3092	ENSG00000164002.11	protein_coding	EXO5	1.37973	-0.0857399	2.04745	-1.19915	0.23586	0.670569	-5.30923	-2.00773	-1.53876	1.0947	0.426075	-0.0535533	-0.0525365	0.0291365	0.0218656	0.34178	0.596816	0.544868	0.93598
3039	ENSG00000117010.15	protein_coding	ZNF684	1.99068	0.0790405	2.56989	1.47679	0.145712	0.575843	-5.04835	1.25028	-0.202581	2.35334	-0.0912848	0.0268939	-0.00524927	0.0498496	-0.0070339	0.611729	0.96671	0.110233	0.98551
7235	ENSG00000117016.9	protein_coding	RIMS3	97.1902	0.0399604	9.1075	0.20114	0.841367	0.963862	-6.54259	0.498499	3.30882	5.11299	3.19554	0.00965391	0.149942	0.147026	0.394999	0.876497	0.153406	4.27244e-05	0.207746
1687	ENSG00000272145.1	antisense	NFYC-AS1	1.54349	0.0681846	1.33108	0.941487	0.350772	0.76	-5.42321	-1.40831	0.540162	-0.678653	0.0148727	-0.042101	0.0190826	-0.0225323	0.000837373	0.557356	0.893492	0.736246	0.998569
5990	ENSG00000066136.20	protein_coding	NFYC	4.0915	0.0406624	4.59242	1.06074	0.293667	0.713581	-5.84984	-0.381661	-0.827333	0.603054	1.69571	-0.0044994	-0.0133006	0.0081027	0.044851	0.911687	0.818951	0.770159	0.593286
4183	ENSG00000117013.14	protein_coding	KCNQ4	0.626944	0.225756	1.10671	1.23652	0.221776	0.658842	-5.09745	0.6932	2.40315	-5.039	NA	0.0179132	0.121319	-0.14385	NA	0.813149	0.325471	5.59271e-05	NA
1316	ENSG00000179862.6	protein_coding	CITED4	1.59706	-0.092609	0.922168	-0.7774	0.440415	0.812298	-5.4811	-0.0301688	0.444815	0.126645	NA	-0.0011462	0.0303844	0.00572367	NA	0.994025	0.916418	0.960095	NA
5462	ENSG00000171793.13	protein_coding	CTPS1	3.33489	0.142716	4.15673	2.80509	0.00704049	0.215673	-2.73672	0.99332	1.90263	-0.189906	-3.12903	0.0151217	0.0541678	-0.0038042	-0.167527	0.706668	0.469883	0.938042	0.218505
4800	ENSG00000281207.1	antisense	SLFNL1-AS1	0.322022	0.27413	0.464639	2.91373	0.00523881	0.19694	-2.15996	-0.295534	2.95505	-1.32484	-0.995311	-0.0123132	0.144674	-0.056706	-0.0802671	0.933542	0.215842	0.444262	0.798831
4310	ENSG00000171790.15	protein_coding	SLFNL1	0.244908	0.237607	-0.205109	1.6911	0.0967529	0.505559	-4.33372	NA	NA	-1.41755	1.32151	NA	NA	-0.0829713	0.146426	NA	NA	0.404989	0.705153
4447	ENSG00000010803.16	protein_coding	SCMH1	6.62789	0.000182697	4.86468	0.00640595	0.994913	0.999275	-6.43376	3.78083	1.08946	-1.51832	2.55006	0.0456849	0.0188495	-0.021418	0.0856464	0.0324972	0.743162	0.362428	0.359678
1468	ENSG00000235358.1	lincRNA	RP11-399E6.1	0.409328	0.402231	-1.03113	1.81621	0.0750553	0.471253	-4.09431	NA	NA	NA	NA	NA	NA	NA	NA	NA	NA	NA	NA
2398	ENSG00000204060.6	protein_coding	FOXO6	0.319631	-0.0422212	-0.567533	-0.297773	0.767053	0.941839	-5.43138	0.476195	-2.18129	-0.795182	-3.04519	0.0302493	-0.142768	-0.0349304	-0.415795	0.884752	0.381737	0.683352	0.231468
14218	ENSG00000127124.14	protein_coding	HIVEP3	2.90935	-0.0268092	5.32398	-0.528901	0.599106	0.881853	-6.33737	0.0220791	-1.38533	0.199841	1.08838	0.000440396	-0.0313194	0.00482134	0.0542085	0.996167	0.646591	0.93502	0.773761
6893	ENSG00000198815.8	protein_coding	FOXJ3	9.71454	0.00402457	6.06146	0.10997	0.912853	0.980223	-6.5231	0.643202	0.925501	1.76363	0.223226	0.00616194	0.0123714	0.0206653	0.00540436	0.830414	0.791376	0.269955	0.96855
8981	ENSG00000177181.14	protein_coding	RIMKLA	10.1108	0.245662	6.30803	2.65884	0.0103734	0.240113	-3.22647	-3.92093	-2.01139	3.24364	-2.33082	-0.0685505	-0.0687951	0.0706014	-0.0904234	0.0263344	0.437619	0.0169959	0.409504
2195	ENSG00000066185.12	protein_coding	ZMYND12	1.49335	-0.157459	1.61591	-1.53031	0.13195	0.558112	-4.81739	1.02448	-0.671497	0.270423	NA	0.0403831	-0.0365748	0.0136712	NA	0.693449	0.858658	0.909319	NA
2590	ENSG00000127125.8	protein_coding	PPCS	5.62369	0.0241614	3.83603	0.612237	0.543026	0.858789	-6.1239	-0.286047	-0.745968	1.38952	-0.261473	-0.00394222	-0.0122656	0.0234311	-0.00946828	0.935118	0.838659	0.415719	0.962602
13504	ENSG00000186409.14	protein_coding	CCDC30	1.76308	-0.0241939	4.50234	-0.388293	0.699371	0.920592	-6.31896	0.202081	0.183533	2.48902	0.723345	0.00302243	0.00463056	0.055178	0.026744	0.955909	0.970118	0.0866145	0.870303
755	ENSG00000230116.1	processed_pseudogene	RP11-163G10.2	0.335915	-0.0827984	-2.21454	-0.465477	0.643517	0.901494	-5.09926	1.37679	-0.585804	NA	0.270981	0.0973135	-0.0519324	NA	0.0275969	0.567147	0.88447	NA	0.96201
135	ENSG00000236876.3	processed_pseudogene	TMSB4XP1	19.5057	-0.0131244	1.31194	-0.124607	0.901311	0.977395	-5.83444	-0.921466	0.429961	-3.19063	-0.429484	-0.0357241	0.0209442	-0.101875	-0.0662051	0.73305	0.920193	0.0194411	0.935434
1444	ENSG00000171960.10	protein_coding	PPIH	4.50215	-0.0578657	2.66601	-1.1179	0.268703	0.693896	-5.51357	-0.226968	-1.22657	0.803618	1.21934	-0.00370871	-0.0252041	0.0132223	0.0416178	0.950294	0.698341	0.679707	0.735668
601	ENSG00000234917.2	lincRNA	RP5-994D16.3	0.658435	0.120781	-1.3962	0.813221	0.419768	0.802389	-5.04696	1.83957	0.956965	NA	1.03171	0.0987526	0.0706063	NA	0.111828	0.395994	0.783351	NA	0.791423
1930	ENSG00000065978.18	protein_coding	YBX1	28.3315	0.0125748	5.74773	0.238087	0.812742	0.956497	-6.47887	-3.13404	-2.42173	-0.273256	1.00016	-0.0526549	-0.0469955	-0.00476941	0.0389513	0.087348	0.320367	0.908081	0.797893
6766	ENSG00000117385.15	protein_coding	P3H1	1.26787	-0.0325194	3.03539	-0.517496	0.606986	0.885535	-6.05044	-1.25059	-1.04818	-1.44614	0.588558	-0.0248035	-0.0252059	-0.0312077	0.0318915	0.611485	0.758424	0.392592	0.89821
1522	ENSG00000164008.14	protein_coding	C1orf50	1.26355	0.163663	0.907414	2.08881	0.0415945	0.388397	-3.8262	1.64512	-1.24525	-1.32275	1.49358	0.0460345	-0.0439607	-0.0406184	0.0888772	0.465994	0.692462	0.445118	0.652005
4373	ENSG00000274386.5	protein_coding	RP5-994D16.11	0.0845922	0.305583	-1.63628	1.63846	0.107313	0.524938	-4.28603	NA	NA	NA	NA	NA	NA	NA	NA	NA	NA	NA	NA
1208	ENSG00000177868.11	protein_coding	SVBP	5.79033	0.0259298	2.80255	0.474035	0.637443	0.898567	-6.02934	-4.08303	-1.59173	0.275184	1.10365	-0.0772382	-0.0398765	0.00589936	0.0485489	0.0202105	0.5759	0.907424	0.768363
4631	ENSG00000164010.13	protein_coding	ERMAP	2.37862	-0.172903	3.4258	-2.81458	0.0068628	0.21511	-2.63632	-2.74895	-2.18861	-2.53114	-2.68246	-0.0608781	-0.0624026	-0.0576643	-0.139966	0.149816	0.377934	0.0801767	0.327996
1617	ENSG00000228192.7	antisense	RP11-342M1.3	0.330768	0.218062	-1.07337	1.35928	0.179875	0.613575	-4.6416	NA	NA	NA	NA	NA	NA	NA	NA	NA	NA	NA	NA
2036	ENSG00000164011.17	protein_coding	ZNF691	2.90524	-0.018243	2.54965	-0.354704	0.724234	0.928383	-6.02538	-0.368783	-1.31616	-0.762591	-0.384558	-0.0087391	-0.0395845	-0.0180458	-0.0197272	0.914974	0.670074	0.697556	0.941137
4927	ENSG00000117394.19	protein_coding	SLC2A1	20.1383	0.251949	6.50123	2.60844	0.0118222	0.250489	-3.35685	0.119276	2.30326	-0.671063	0.609624	0.00431358	0.0999332	-0.0194163	0.0363506	0.974904	0.350621	0.739417	0.894506
3364	ENSG00000227533.5	lincRNA	SLC2A1-AS1	1.04549	0.163926	1.63349	1.57153	0.122073	0.545648	-4.75896	0.369635	1.72716	-1.23166	-0.502404	0.0145496	0.0804795	-0.0458306	-0.0370376	0.914778	0.53216	0.484702	0.91805
843	ENSG00000186973.10	protein_coding	FAM183A	1.23235	-0.260172	-1.94792	-0.377711	0.707169	0.924267	-5.18567	0.395093	-0.989107	2.02723	NA	0.050885	-0.165286	0.463728	NA	0.908184	0.775351	0.186408	NA
3561	ENSG00000117395.11	protein_coding	EBNA1BP2	7.5175	-0.0136001	4.71183	-0.361319	0.719313	0.926998	-6.35134	1.53843	-1.21291	1.96002	-1.1123	0.018116	-0.0203238	0.0278179	-0.0363595	0.506659	0.702467	0.204935	0.766053
5764	ENSG00000243710.7	protein_coding	CFAP57	0.556797	-0.19883	0.658213	-0.589339	0.558164	0.866242	-5.56425	1.03551	-1.58782	0.00157313	-2.55022	0.0375266	-0.10679	8.51327e-05	-0.177893	0.689983	0.576639	0.999529	0.359678
2127	ENSG00000179178.10	protein_coding	TMEM125	6.04243	-0.0576672	3.40579	-0.508004	0.613581	0.889116	-6.10554	-2.15387	-1.59639	-4.16293	NA	-0.14554	-0.093857	-0.223331	NA	0.295186	0.574097	0.00130903	NA
6694	ENSG00000066056.13	protein_coding	TIE1	2.07556	0.221346	3.67284	2.07244	0.0431562	0.391352	-4.26159	-1.1478	-1.17281	-4.0004	NA	-0.0567445	-0.0630061	-0.160457	NA	0.648002	0.717447	0.0021621	NA
2128	ENSG00000117400.15	protein_coding	MPL	0.156993	0.02131	-1.8221	0.0970355	0.923068	0.983033	-5.22495	NA	NA	-0.390473	NA	NA	NA	-0.0356048	NA	NA	NA	0.85991	NA
661	ENSG00000234694.1	antisense	RP1-92O14.3	0.606705	-0.0344181	-1.36841	-0.243282	0.808736	0.955355	-5.28042	1.06851	1.63429	NA	NA	0.0834803	0.151351	NA	NA	0.677637	0.560968	NA	NA
2038	ENSG00000117399.13	protein_coding	CDC20	0.414844	-0.212548	-0.738359	-1.07983	0.285157	0.706481	-4.97364	-0.390418	-1.84531	-1.68015	NA	-0.0323911	-0.167861	-0.131836	NA	0.909095	0.4903	0.300237	NA
2507	ENSG00000066322.13	protein_coding	ELOVL1	19.4307	-0.0210597	5.36141	-0.229357	0.819483	0.958965	-6.43897	-2.59054	-0.96348	-3.85666	0.326695	-0.127003	-0.043259	-0.179576	0.0218866	0.181635	0.781417	0.00330303	0.951764
2704	ENSG00000159479.16	protein_coding	MED8	7.29969	-0.0126193	4.29043	-0.302952	0.763125	0.940664	-6.32045	-0.48611	-1.28535	1.46686	-2.62143	-0.00655676	-0.02554	0.0247559	-0.0987264	0.880568	0.680384	0.382901	0.343601
17401	ENSG00000198198.14	protein_coding	SZT2	5.01253	-0.086108	6.4137	-2.61594	0.0115954	0.248171	-3.33654	-1.30012	0.303125	-1.19666	-0.318608	-0.0216394	0.00531499	-0.0156887	-0.0114661	0.594163	0.944947	0.499705	0.953329
699	ENSG00000229372.1	antisense	SZT2-AS1	0.454394	0.182645	-1.84941	0.722921	0.47294	0.82713	-5.04025	1.05029	0.51511	NA	NA	0.100595	0.0580161	NA	NA	0.683777	0.901252	NA	NA
2740	ENSG00000178922.16	protein_coding	HYI	3.9155	-0.135447	3.36894	-2.05988	0.0443882	0.395625	-4.23643	-0.467941	0.274647	-2.81457	0.453475	-0.0140871	0.00856315	-0.0817599	0.0292286	0.88677	0.950868	0.0456098	0.928498
545	ENSG00000229348.1	antisense	HYI-AS1	1.02038	0.0792232	-0.931754	0.573653	0.568654	0.871238	-5.23935	-1.2197	-0.66306	0.308652	-1.56701	-0.077244	-0.0468319	0.0215723	-0.139536	0.623619	0.860351	0.894382	0.630689
10712	ENSG00000142949.16	protein_coding	PTPRF	19.5742	-0.183144	7.67485	-3.10259	0.0030874	0.164536	-2.15984	3.20203	1.44914	-1.49607	-0.316118	0.0525712	0.037789	-0.0267764	-0.0142466	0.0809495	0.626332	0.371975	0.953612
5172	ENSG00000066135.12	protein_coding	KDM4A	9.25018	0.000799132	5.56792	0.0285426	0.977338	0.996435	-6.49338	-0.0514899	-1.02346	-3.44167	-0.01854	-0.000587188	-0.013211	-0.0445904	-0.000453021	0.989123	0.767949	0.0105178	0.997277
1931	ENSG00000236200.5	antisense	KDM4A-AS1	0.19102	0.0598693	-1.60275	0.315323	0.753768	0.938385	-5.2237	NA	NA	-0.640823	NA	NA	NA	-0.0505324	NA	NA	NA	0.752886	NA
4443	ENSG00000126091.19	protein_coding	ST3GAL3	7.22769	-0.00377001	4.94145	-0.0833839	0.933864	0.986806	-6.43689	2.16107	-0.331839	-1.24188	-0.0101342	0.0299426	-0.00585651	-0.0181718	-0.000289409	0.29324	0.939579	0.480598	0.999601
271	ENSG00000233674.2	processed_pseudogene	RP11-184I16.3	1.74831	0.00173341	-1.20769	0.0112374	0.991077	0.998705	-5.32049	0.13009	1.21612	NA	0.0629535	0.00777665	0.0792625	NA	0.00627576	0.973384	0.701737	NA	0.989989
2658	ENSG00000117407.16	protein_coding	ARTN	0.399521	0.589642	-0.545542	2.63157	0.0111357	0.245546	-2.76396	NA	NA	-0.0759991	NA	NA	NA	-0.00520421	NA	NA	NA	0.977881	NA
557	ENSG00000237950.1	antisense	RP11-7O11.3	2.6946	0.0943041	0.521891	0.930923	0.356159	0.76194	-5.26537	-0.116	1.01821	NA	-1.71859	-0.00512045	0.0565088	NA	-0.149426	0.975506	0.7692	NA	0.589552
5083	ENSG00000117408.10	protein_coding	IPO13	24.8533	-0.12309	6.94521	-2.39694	0.0201299	0.30097	-3.83641	-0.843988	-0.543283	-3.71668	-2.64646	-0.0169506	-0.0105525	-0.0655401	-0.0794085	0.762305	0.892673	0.00493297	0.33694
2930	ENSG00000132768.13	protein_coding	DPH2	4.33041	-0.0333712	3.64078	-0.763345	0.448678	0.816548	-5.99165	-0.425687	-0.939263	-0.66329	-0.454025	-0.0069073	-0.0183012	-0.0107295	-0.0174364	0.901585	0.788508	0.742885	0.928498
3535	ENSG00000117410.13	protein_coding	ATP6V0B	23.4283	0.0157667	6.22243	0.309871	0.757887	0.939402	-6.46966	0.545383	0.56274	-1.28404	0.184746	0.00787157	0.0109627	-0.0247708	0.00924472	0.860409	0.889442	0.461483	0.973697
3772	ENSG00000117411.16	protein_coding	B4GALT2	8.14267	-0.122058	4.89768	-2.45644	0.0173779	0.286767	-3.59852	0.375015	-1.40657	-1.69164	-0.861532	0.0067243	-0.0383239	-0.02532	-0.0367578	0.913641	0.640806	0.296029	0.835881
3554	ENSG00000159214.12	protein_coding	CCDC24	1.97609	-0.116489	2.74943	-1.77864	0.0810951	0.482079	-4.63914	0.10175	-0.548916	-0.41145	-0.214158	0.0023921	-0.0171699	-0.012852	-0.0163145	0.978938	0.891876	0.851295	0.970584
5159	ENSG00000196517.11	protein_coding	SLC6A9	9.36633	-0.191408	5.49502	-3.22259	0.00218569	0.142701	-1.77726	-3.31428	-0.643887	0.216106	-0.3964	-0.130672	-0.0273045	0.00812707	-0.0389141	0.0680561	0.865832	0.928878	0.940215
7999	ENSG00000230615.6	lincRNA	RP5-1198O20.4	0.315198	-0.0432177	1.27059	-0.474239	0.637298	0.898567	-5.70755	NA	NA	NA	NA	NA	NA	NA	NA	NA	NA	NA	NA
5599	ENSG00000178028.13	protein_coding	DMAP1	4.6412	-0.0305345	4.68849	-0.713658	0.478603	0.829671	-6.16085	-1.42497	-2.89351	-2.99152	-0.404011	-0.0206268	-0.0483366	-0.0399324	-0.0110083	0.551606	0.22656	0.0307683	0.940208
2642	ENSG00000117419.14	protein_coding	ERI3	24.0177	-0.114156	5.96332	-2.76014	0.00794124	0.220738	-2.9753	3.35273	1.4209	-1.05633	1.44627	0.0319404	0.0173974	-0.0129656	0.032991	0.0633399	0.635382	0.56345	0.658585
619	ENSG00000233602.1	sense_intronic	ERI3-IT1	3.97459	-0.0233394	1.21764	-0.340424	0.734897	0.931869	-5.74463	1.27158	0.773488	0.0607383	1.08235	0.0436349	0.0335866	0.00211897	0.0560439	0.60263	0.833598	0.982735	0.775993
9687	ENSG00000187147.17	protein_coding	RNF220	14.9802	-0.106379	7.1598	-1.97238	0.0538491	0.420394	-4.69021	-0.802377	-0.552506	-2.07883	0.352175	-0.0147331	-0.0139102	-0.0299395	0.00860776	0.776019	0.891506	0.173062	0.9476
60	ENSG00000263381.1	miRNA	MIR5584	8.83705	-0.0387257	-1.07073	-0.242895	0.809034	0.955395	-5.33246	-1.64556	0.116644	NA	NA	-0.203352	0.0145745	NA	NA	0.465799	0.980172	NA	NA
3635	ENSG00000126106.13	protein_coding	TMEM53	1.5508	-0.0577813	2.46745	-1.3111	0.195536	0.631848	-5.2577	2.25678	-0.530898	-0.567015	-0.707666	0.0518739	-0.0163339	-0.0140574	-0.0363894	0.264762	0.896407	0.785786	0.871766
3166	ENSG00000198520.10	protein_coding	C1orf228	1.43709	-0.158526	2.09473	-2.29123	0.0259969	0.325763	-3.60239	-0.300108	-0.23672	-1.80831	-0.629662	-0.0141336	-0.0111566	-0.074896	-0.0496146	0.932543	0.959999	0.254804	0.889938
116	ENSG00000200169.1	snRNA	RNU5D-1	5.01311	-0.188138	-1.12816	-0.787533	0.434515	0.809767	-5.11078	-0.9516	-0.733143	-1.409	1.31136	-0.0962472	-0.086612	-0.162722	0.288712	0.721806	0.842651	0.407994	0.708339
3646	ENSG00000142945.12	protein_coding	KIF2C	0.247325	-0.0376525	-0.215037	-0.366033	0.715813	0.926405	-5.46435	0.757527	-0.0416315	2.60504	NA	0.05608	-0.00396433	0.209784	NA	0.791937	0.994162	0.0699431	NA
2847	ENSG00000142937.11	protein_coding	RPS8	42.7432	0.0476813	6.89634	0.883382	0.381061	0.776781	-6.16935	-1.2171	-1.09798	0.0499218	1.51935	-0.011888	-0.0140313	0.000582164	0.0348325	0.624574	0.740598	0.986068	0.641649
2047	ENSG00000142959.4	protein_coding	BEST4	0.647489	-0.0991769	0.113348	-0.6103	0.544298	0.858882	-5.43933	-0.566417	1.3138	1.268	NA	-0.0302591	0.111975	0.0623411	NA	0.853239	0.671151	0.468299	NA
3479	ENSG00000173846.12	protein_coding	PLK3	1.62928	0.0796317	2.44033	0.71977	0.474862	0.828025	-5.82592	-2.28411	-0.64632	-1.58583	-1.21613	-0.103339	-0.042174	-0.0736163	-0.216741	0.256668	0.865035	0.335888	0.736602
3520	ENSG00000222009.8	protein_coding	BTBD19	0.979904	0.0716215	1.48365	0.434637	0.665609	0.90987	-5.78267	-1.46474	0.0982866	-1.39701	0.560028	-0.0538556	0.00605495	-0.0686515	0.109944	0.537473	0.983724	0.412924	0.904522
5149	ENSG00000117425.13	protein_coding	PTCH2	2.25357	-0.169862	3.3621	-1.43432	0.157418	0.590732	-5.24012	1.96966	-2.75461	1.01021	-2.21358	0.0460007	-0.0861581	0.0275786	-0.168647	0.352542	0.257352	0.58512	0.441285
3411	ENSG00000070785.16	protein_coding	EIF2B3	5.35382	-0.0275508	4.17908	-0.666612	0.507942	0.843133	-6.13366	-1.06215	-0.699331	-2.03146	-0.116836	-0.0137291	-0.0117353	-0.0273942	-0.0034181	0.679157	0.851191	0.185272	0.982197
5077	ENSG00000126107.14	protein_coding	HECTD3	4.30858	-0.120624	4.42669	-3.17136	0.00253519	0.152281	-1.83523	-1.29722	-1.83424	-3.0091	-1.81092	-0.0192743	-0.0346789	-0.0505663	-0.0668362	0.595472	0.494548	0.0295788	0.558084
2908	ENSG00000126088.13	protein_coding	UROD	12.1449	-0.100877	5.09931	-2.88546	0.00566105	0.202234	-2.61709	1.15474	-1.03334	-0.308963	-0.121857	0.0128156	-0.0145413	-0.00406309	-0.00330392	0.645593	0.763951	0.894329	0.981938
6046	ENSG00000162415.6	protein_coding	ZSWIM5	2.71348	-0.0151345	4.01856	-0.37917	0.706092	0.923545	-6.26039	0.0152066	2.24831	-3.03583	0.642568	0.00019843	0.0402929	-0.0446154	0.0279165	0.997302	0.363962	0.0277925	0.886942
1710	ENSG00000281912.1	lincRNA	LINC01144	0.425572	0.0751275	-0.491312	0.61952	0.538256	0.857622	-5.29348	-1.0173	-0.368306	-0.874483	NA	-0.0517637	-0.0249491	-0.0479446	NA	0.697149	0.932377	0.648169	NA
1629	ENSG00000186603.5	protein_coding	HPDL	0.826792	-0.686791	0.281622	-4.34123	6.49607e-05	0.0430428	1.35689	NA	NA	-3.07089	NA	NA	NA	-0.194259	NA	NA	NA	0.0256889	NA
3909	ENSG00000132781.17	protein_coding	MUTYH	2.8067	-0.145291	3.42697	-3.03521	0.00373622	0.17798	-2.09068	-1.15593	-1.37579	-2.34889	0.638015	-0.0237586	-0.0292723	-0.0417442	0.0256644	0.645472	0.649839	0.111065	0.887838
2742	ENSG00000132773.11	protein_coding	TOE1	1.85754	-0.135385	2.33759	-2.84542	0.00631355	0.210562	-2.43622	-1.34453	-1.50434	-1.50178	1.12656	-0.0293783	-0.0394537	-0.0371667	0.0530095	0.577874	0.608668	0.36948	0.762259
3322	ENSG00000070759.16	protein_coding	TESK2	4.50611	-0.22485	3.8226	-3.47473	0.00103447	0.110052	-0.965887	-0.687785	-0.311805	-3.17115	1.2603	-0.0227743	-0.0106028	-0.0993469	0.0803081	0.814754	0.9436	0.0203259	0.723953
2757	ENSG00000280670.2	protein_coding	CCDC163P	4.55018	-0.287715	3.51124	-2.27675	0.0269096	0.329046	-3.83026	-0.937131	-0.200627	0.330867	1.36018	-0.0630946	-0.012415	0.0220936	0.24753	0.727744	0.966909	0.885169	0.689647
5296	ENSG00000132763.14	protein_coding	MMACHC	2.98475	0.0116502	3.95771	0.216707	0.829278	0.961075	-6.29738	-1.96026	-1.96406	-4.09572	-0.936691	-0.0400706	-0.049714	-0.0880091	-0.0464504	0.35626	0.450891	0.00162216	0.813705
1522	ENSG00000117450.13	protein_coding	PRDX1	122.181	0.00263032	7.51501	0.0463618	0.963198	0.993926	-6.56822	-2.27104	-2.08401	-1.73592	0.0996945	-0.0239245	-0.0289049	-0.0317279	0.00288576	0.260604	0.414678	0.279695	0.984485
3121	ENSG00000117448.13	protein_coding	AKR1A1	7.8018	-0.0205177	4.53539	-0.356603	0.72282	0.927984	-6.32809	-0.780097	-1.96757	-3.69556	0.269807	-0.0118381	-0.0405299	-0.0562225	0.00929549	0.784451	0.450891	0.00524186	0.96201
8304	ENSG00000132780.16	protein_coding	NASP	9.42178	0.0119228	6.21337	0.276357	0.78336	0.947739	-6.49958	-1.65998	-0.506107	-2.20975	0.0636773	-0.0362711	-0.0123556	-0.0426835	0.00191492	0.459949	0.903209	0.141313	0.989923
3323	ENSG00000159588.14	protein_coding	CCDC17	0.550511	-0.0191743	0.781444	-0.18757	0.851938	0.966543	-5.69776	0.431579	1.32061	0.79659	NA	0.02518	0.072858	0.0431899	NA	0.89983	0.668905	0.683083	NA
7433	ENSG00000159592.10	protein_coding	GPBP1L1	9.93596	0.0198561	6.20139	0.77824	0.439925	0.811857	-6.23447	-0.876946	1.67417	-2.9059	-0.350808	-0.00858326	0.0216807	-0.0290604	-0.00968932	0.750483	0.547531	0.0374489	0.947829
382	ENSG00000225447.1	processed_pseudogene	RPS15AP10	2.86472	0.111149	0.046504	1.08462	0.283049	0.704711	-5.04353	-1.07866	0.194612	0.385032	-0.630122	-0.0423708	0.00876797	0.0177899	-0.0455701	0.674291	0.968261	0.862505	0.889554
788	ENSG00000234329.1	processed_pseudogene	RP11-767N6.2	2.72121	-0.00309425	1.01114	-0.0356833	0.97167	0.995513	-5.74336	0.375156	1.92665	NA	-0.687335	0.0111748	0.0698536	NA	-0.042235	0.913641	0.460804	NA	0.875358
2439	ENSG00000159596.6	protein_coding	TMEM69	4.33702	0.0021786	3.38247	0.046459	0.963121	0.993913	-6.23619	-0.880777	-0.284831	0.444431	-0.769415	-0.015352	-0.00557795	0.00737178	-0.0268123	0.749493	0.948651	0.837163	0.859132
3705	ENSG00000197429.10	protein_coding	IPP	5.08785	0.0178401	4.21498	0.37418	0.709779	0.924965	-6.28918	-1.5879	0.0993836	-1.00095	-0.0944256	-0.0257426	0.00191736	-0.0157546	-0.0039048	0.486827	0.983621	0.589602	0.985148
598	ENSG00000230896.1	sense_intronic	RP11-767N6.7	2.83171	-0.0739972	0.708852	-0.862781	0.392186	0.78389	-5.36692	-0.560397	0.952717	NA	0.659962	-0.0198887	0.0420044	NA	0.0563928	0.855366	0.784653	NA	0.881194
7877	ENSG00000086015.20	protein_coding	MAST2	6.92115	0.0193274	5.74605	0.422241	0.674575	0.912153	-6.4195	1.35136	-0.913294	-2.80546	1.4367	0.0175268	-0.0162157	-0.0403674	0.0407462	0.575479	0.795641	0.0465137	0.661637
7410	ENSG00000117461.14	protein_coding	PIK3R3	5.65508	0.157242	5.3352	1.77276	0.0820766	0.483635	-4.9628	-0.272814	2.00338	1.35556	-1.45812	-0.00719042	0.0759864	0.0386403	-0.0984481	0.938864	0.439812	0.4311	0.656888
2366	ENSG00000117472.9	protein_coding	TSPAN1	0.28883	0.375184	-1.06792	1.41495	0.162995	0.59542	-4.58653	NA	NA	-1.52518	NA	NA	NA	-0.138449	NA	NA	NA	0.360079	NA
6198	ENSG00000085998.13	protein_coding	POMGNT1	9.90831	-0.085227	5.92479	-2.59774	0.0121525	0.25225	-3.35561	-0.853372	-1.65402	-2.80206	-0.299332	-0.0108299	-0.0265099	-0.0429451	-0.0103185	0.757982	0.554198	0.0468163	0.957144
1854	ENSG00000171357.5	protein_coding	LURAP1	5.87069	0.0847386	3.3955	1.4624	0.149599	0.580746	-5.21007	-1.05208	-1.92283	-2.32179	1.10673	-0.0210463	-0.0508063	-0.0399915	0.058961	0.683265	0.462159	0.116346	0.767325
3212	ENSG00000085999.11	protein_coding	RAD54L	0.298455	0.286419	-0.230573	2.56919	0.0130759	0.258295	-2.87675	0.198291	-2.57803	2.9992	-0.193278	0.0104155	-0.151272	0.13526	-0.0198955	0.956672	0.283936	0.0302161	0.97367
8606	ENSG00000132128.16	protein_coding	LRRC41	5.84937	-0.0263602	5.63816	-1.01925	0.312761	0.7273	-5.98549	-0.305649	1.08599	-3.86994	1.41342	-0.00262767	0.0132431	-0.0477531	0.0364655	0.932169	0.744257	0.00317528	0.673335
1408	ENSG00000173660.11	protein_coding	UQCRH	63.0591	0.102047	6.35124	1.79465	0.0784739	0.476271	-4.97289	-2.53678	-0.177419	1.43874	1.92448	-0.024715	-0.00243182	0.018697	0.0487922	0.193145	0.971351	0.396037	0.523045
8468	ENSG00000117481.10	protein_coding	NSUN4	2.36014	0.019698	4.30512	0.544655	0.588299	0.878514	-6.2227	-1.79089	-0.156835	0.697308	-2.13499	-0.0240071	-0.00237993	0.0103866	-0.0729204	0.413573	0.974256	0.728829	0.467786
2776	ENSG00000117480.15	protein_coding	FAAH	12.1625	-0.220335	5.03312	-3.66486	0.0005776	0.0976206	-0.518399	-0.153831	1.19146	-2.82819	-1.14157	-0.00323263	0.0302787	-0.0704773	-0.0418735	0.967781	0.711062	0.0443001	0.757849
2476	ENSG00000232022.7	transcribed_unprocessed_pseudogene	FAAHP1	0.644757	0.295181	0.448866	2.19117	0.0329045	0.356061	-3.6062	1.71336	1.38451	0.4304	1.39771	0.134154	0.121519	0.0272452	0.158805	0.441395	0.646771	0.842971	0.678224
1398	ENSG00000224863.2	processed_transcript	LINC01398	0.240905	-0.458298	-1.77358	-2.29652	0.0256706	0.323993	-3.41551	NA	NA	NA	NA	NA	NA	NA	NA	NA	NA	NA	NA
2896	ENSG00000197587.10	protein_coding	DMBX1	2.36591	-0.397354	2.17222	-2.10881	0.0397542	0.382393	-3.98087	NA	NA	NA	NA	NA	NA	NA	NA	NA	NA	NA	NA
1449	ENSG00000282881.1	protein_coding	RP11-49P4.7	0.176137	-0.354185	-2.41923	-1.1455	0.257202	0.685576	-4.70505	NA	NA	NA	NA	NA	NA	NA	NA	NA	NA	NA	NA
2810	ENSG00000162456.9	protein_coding	KNCN	0.358953	-1.0577	-0.718984	-2.97036	0.00447942	0.188417	-2.1027	-1.02193	-1.84727	0.531454	-3.0519	-0.0592912	-0.157282	0.0274616	-0.350131	0.695032	0.489211	0.801712	0.231468
8070	ENSG00000079277.19	protein_coding	MKNK1	3.26853	-0.0184152	4.69358	-0.353164	0.725381	0.928495	-6.35598	1.46566	-0.0591554	-0.382704	-1.90418	0.0261876	-0.00144277	-0.00817701	-0.0668234	0.536863	0.99012	0.863609	0.529028
5916	ENSG00000142961.14	protein_coding	MOB3C	2.12696	0.0215882	3.60165	0.324115	0.74714	0.936772	-6.22191	0.36489	-0.307289	-1.26343	0.715296	0.010118	-0.0106942	-0.0356449	0.0506007	0.915633	0.944451	0.470293	0.871766
5677	ENSG00000123472.12	protein_coding	ATPAF1	20.0754	0.052921	6.7903	1.2534	0.215618	0.651346	-5.78225	-1.01348	1.5927	3.39554	-0.090521	-0.0117761	0.0220919	0.0551513	-0.00242719	0.698577	0.5759	0.0117649	0.985669
6285	ENSG00000159658.10	protein_coding	EFCAB14	23.1656	0.00106654	7.14859	0.027291	0.978331	0.996563	-6.56417	-0.0796593	1.80794	-1.53867	1.32525	-0.00100307	0.026804	-0.0207714	0.0305602	0.982884	0.504347	0.354455	0.703441
3460	ENSG00000142973.12	protein_coding	CYP4B1	0.0783183	0.804234	-2.61524	2.27717	0.0268827	0.328894	-3.49245	NA	NA	-0.310117	NA	NA	NA	-0.0471224	NA	NA	NA	0.894163	NA
3890	ENSG00000187048.12	protein_coding	CYP4A11	0.0740887	-0.368754	-2.04971	-1.61828	0.111602	0.53124	-4.2943	NA	NA	-2.72892	NA	NA	NA	-0.247767	NA	NA	NA	0.0541813	NA
2548	ENSG00000186377.7	protein_coding	CYP4X1	4.71179	-0.00522091	3.49487	-0.0725587	0.942433	0.988657	-6.25728	1.16063	0.607151	-2.72757	0.391604	0.0200868	0.0208797	-0.0652134	0.0211893	0.644022	0.878418	0.0543547	0.940404
1996	ENSG00000186160.4	protein_coding	CYP4Z1	0.90887	-0.0319293	0.791154	-0.338594	0.736268	0.932204	-5.66507	-0.607281	-1.71791	-3.92468	-1.28131	-0.0201189	-0.0742267	-0.154534	-0.107191	0.841085	0.535198	0.00270113	0.719108
921	ENSG00000225506.2	lincRNA	CYP4A22-AS1	0.893169	-0.118959	-0.419219	-0.729547	0.468913	0.825321	-5.25917	1.5854	1.10943	1.61692	-0.172916	0.0774213	0.0727789	0.140989	-0.0156137	0.487571	0.736011	0.324148	0.975193
5700	ENSG00000162367.11	protein_coding	TAL1	2.03886	-0.21363	3.46587	-1.93975	0.0577961	0.429203	-4.47379	-3.9844	-2.02253	0.00166624	NA	-0.258517	-0.143353	7.83815e-05	NA	0.0220995	0.434766	0.999513	NA
7291	ENSG00000123473.15	protein_coding	STIL	0.755946	-0.0268572	2.45222	-0.476293	0.635844	0.898316	-5.9568	1.59787	0.519488	1.63047	-0.852342	0.0334242	0.0134096	0.0337009	-0.0442659	0.483263	0.900571	0.318587	0.838871
3844	ENSG00000162368.13	protein_coding	CMPK1	28.8887	0.0398832	6.76599	0.880148	0.382794	0.777082	-6.17078	-2.58438	-0.165246	0.546032	-1.46969	-0.0342814	-0.00273432	0.00753039	-0.044502	0.182555	0.973248	0.795769	0.653623
7034	ENSG00000269113.3	protein_coding	TRABD2B	0.0566954	0.567168	-1.93462	1.68625	0.0976881	0.50788	-4.22066	NA	NA	NA	NA	NA	NA	NA	NA	NA	NA	NA	NA
2010	ENSG00000242267.6	unitary_pseudogene	SKINT1L	0.159358	-0.197132	-2.0272	-0.979268	0.331943	0.745016	-4.86245	NA	NA	1.58044	NA	NA	NA	0.148869	NA	NA	NA	0.337619	NA
1674	ENSG00000272491.1	antisense	RP5-1024N4.4	0.501027	-0.00187967	-0.445562	-0.0105839	0.991596	0.998705	-5.47989	0.0367728	0.0849626	NA	NA	0.00300648	0.00673682	NA	NA	0.992067	0.985798	NA	NA
5939	ENSG00000132122.11	protein_coding	SPATA6	5.42559	0.00300677	4.94086	0.0693165	0.945001	0.989678	-6.43746	-1.76967	1.1738	-0.140913	0.308892	-0.0403198	0.0300328	-0.0025096	0.019157	0.420319	0.717141	0.955818	0.955532
1044	ENSG00000224986.2	processed_pseudogene	PPP1R8P1	2.02731	0.0218933	0.955539	0.265544	0.791632	0.950709	-5.70631	-0.809134	1.85476	1.28171	0.864269	-0.0350703	0.0928948	0.0501928	0.0935443	0.773591	0.485598	0.462075	0.835585
1257	ENSG00000235105.1	processed_pseudogene	RP11-329A14.1	0.854266	-0.00127229	0.0382478	-0.011294	0.991032	0.998705	-5.57399	2.19048	0.830823	NA	-0.0153854	0.088631	0.0380251	NA	-0.0013367	0.285556	0.818265	NA	0.998404
7462	ENSG00000186094.16	protein_coding	AGBL4	1.75859	-0.0427022	3.63719	-0.778626	0.439699	0.811857	-5.98437	0.675233	0.513064	4.72359	1.98687	0.0107098	0.0113098	0.0999156	0.0432845	0.819168	0.901585	0.000192727	0.510114
2138	ENSG00000162373.12	protein_coding	BEND5	3.4187	0.0961108	2.80037	1.3505	0.182653	0.616396	-5.26924	-0.981729	2.45241	3.29643	0.428325	-0.0195651	0.0845458	0.0762276	0.0355802	0.710532	0.309369	0.0148786	0.935779
514	ENSG00000225623.1	sense_intronic	AGBL4-IT1	1.66422	0.213135	-0.411917	2.0032	0.0503359	0.409379	-3.85669	0.345172	1.31799	-0.493565	-0.102508	0.0111236	0.0612635	-0.0309501	-0.00531421	0.92154	0.669582	0.817971	0.983826
262	ENSG00000237478.2	processed_pseudogene	RP5-926E3.1	1.94733	0.0140943	-1.22615	0.109112	0.91353	0.980462	-5.3218	0.527815	-0.687298	NA	-0.926471	0.021487	-0.0359627	NA	-0.0624523	0.8667	0.853336	NA	0.81625
6963	ENSG00000162374.16	protein_coding	ELAVL4	8.3321	0.0705686	5.73833	0.833049	0.408595	0.794903	-6.16156	-3.11861	-0.988348	-0.848408	-1.24406	-0.0576654	-0.039206	-0.0283215	-0.0578442	0.0897108	0.775708	0.659382	0.728048
3225	ENSG00000142700.11	protein_coding	DMRTA2	0.114585	-0.2804	-2.44922	-0.879074	0.383371	0.777082	-4.90304	NA	NA	NA	NA	NA	NA	NA	NA	NA	NA	NA	NA
7545	ENSG00000185104.19	protein_coding	FAF1	7.53276	0.0125286	5.8326	0.373792	0.710066	0.924993	-6.44505	0.0273681	0.910481	-1.3367	0.838329	0.000232303	0.0108316	-0.0131946	0.0172313	0.994586	0.796689	0.438953	0.843359
3318	ENSG00000123080.10	protein_coding	CDKN2C	0.776536	0.11973	1.31138	1.54578	0.12817	0.552694	-4.73239	-1.03675	0.232972	-1.97279	NA	-0.0326396	0.0114512	-0.0787751	NA	0.689362	0.961034	0.200934	NA
2366	ENSG00000203356.2	lincRNA	LINC01562	0.198419	-0.180987	-1.1491	-1.21331	0.230446	0.665909	-4.79146	NA	NA	0.555267	NA	NA	NA	0.0442698	NA	NA	NA	0.791151	NA
3122	ENSG00000123091.4	protein_coding	RNF11	66.3794	0.0261206	7.66501	0.70682	0.482807	0.832447	-6.32007	-0.467499	2.14966	1.69105	-0.653042	-0.00495856	0.0348179	0.0204551	-0.0195012	0.886958	0.392587	0.296186	0.884124
9362	ENSG00000085831.15	protein_coding	TTC39A	2.19938	0.0748311	4.13217	0.737244	0.464259	0.822994	-6.08566	-1.13831	0.0193425	4.39508	NA	-0.030275	0.00103282	0.127798	NA	0.652601	0.997031	0.000612406	NA
7440	ENSG00000085832.16	protein_coding	EPS15	39.592	-0.0427457	8.18858	-1.04911	0.29894	0.717943	-6.02725	-1.74889	3.32698	-2.29392	-1.16264	-0.01933	0.083682	-0.0281465	-0.0528507	0.429571	0.148835	0.122086	0.753178
9523	ENSG00000117859.18	protein_coding	OSBPL9	7.057	0.0434398	6.04865	1.33941	0.186214	0.62106	-5.64954	0.244338	0.943328	0.511287	-0.485418	0.00355891	0.019073	0.0056613	-0.0177185	0.946298	0.787144	0.810181	0.923075
6798	ENSG00000078618.20	protein_coding	NRDC	18.2142	0.0178631	6.93932	0.503383	0.616803	0.890496	-6.43366	-0.725578	-1.71615	0.509137	-1.4784	-0.00696074	-0.0207114	0.00494851	-0.0385823	0.802056	0.535198	0.8111	0.653623
1819	ENSG00000266993.3	antisense	RP4-657D16.3	0.255181	0.255297	-1.26591	1.32828	0.189838	0.625627	-4.63343	NA	NA	NA	NA	NA	NA	NA	NA	NA	NA	NA	NA
12844	ENSG00000169213.6	protein_coding	RAB3B	15.0952	-0.564409	7.01686	-1.97788	0.0532074	0.418853	-4.65769	1.13813	-0.554395	-2.16449	0.46981	0.0362085	-0.0391915	-0.141809	0.0614167	0.652601	0.891278	0.151833	0.925414
3630	ENSG00000117862.11	protein_coding	TXNDC12	5.3397	0.0169158	4.26076	0.566014	0.573798	0.873412	-6.20592	-0.49317	-0.823526	0.244416	2.61168	-0.00571545	-0.0136919	0.00337959	0.0730473	0.878002	0.81973	0.918407	0.344098
1714	ENSG00000198841.3	protein_coding	KTI12	1.8154	0.030644	1.58998	0.451093	0.653782	0.905077	-5.80728	-1.68717	0.11022	1.70387	0.108278	-0.0392914	0.00339777	0.0430101	0.00493915	0.450668	0.980975	0.291098	0.983256
6022	ENSG00000134717.17	protein_coding	BTF3L4	7.64939	0.0615306	5.50801	1.67744	0.0994074	0.510866	-5.12687	-1.62446	1.34367	1.74991	0.398226	-0.0170136	0.019817	0.0189135	0.0113813	0.472736	0.66041	0.274863	0.940215
5809	ENSG00000157077.14	protein_coding	ZFYVE9	18.5718	0.0466146	6.71153	1.11029	0.271939	0.696862	-5.94353	-1.5	1.15664	3.41023	-0.394259	-0.0116863	0.0161325	0.0421554	-0.00874236	0.521742	0.721929	0.0113541	0.9404
706	ENSG00000224255.2	processed_pseudogene	PDCL3P6	0.674318	0.261973	-1.24129	1.91198	0.0613482	0.439836	-3.9528	-0.465082	0.263891	-0.51601	0.898833	-0.0234708	0.0171718	-0.0402208	0.0788891	0.887982	0.952884	0.808088	0.825548
556	ENSG00000213735.2	processed_pseudogene	ANAPC10P1	0.554427	0.0289986	-1.80961	0.195372	0.845857	0.96536	-5.20641	1.19971	0.845681	-0.516448	-0.68095	0.0678184	0.0581461	-0.0418369	-0.0583167	0.629683	0.813807	0.807867	0.876533
7495	ENSG00000154222.14	protein_coding	CC2D1B	4.13172	-0.0867056	4.91701	-1.95819	0.055536	0.423729	-4.59832	-3.49426	-3.34391	-4.47426	-2.79139	-0.0725584	-0.0681074	-0.102419	-0.121361	0.0510707	0.148245	0.000471494	0.30013
3157	ENSG00000085840.12	protein_coding	ORC1	0.136654	0.0270169	-1.27236	0.156292	0.876403	0.971793	-5.3026	NA	NA	1.05292	NA	NA	NA	0.0776264	NA	NA	NA	0.565339	NA
5658	ENSG00000134748.12	protein_coding	PRPF38A	6.75792	-0.00651331	5.23596	-0.153801	0.878357	0.972249	-6.45865	-1.07822	-0.138494	-1.35948	2.03129	-0.0138147	-0.00229792	-0.0225488	0.0670988	0.674291	0.977103	0.429816	0.498861
16199	ENSG00000134744.13	protein_coding	ZCCHC11	4.91147	-0.0349225	6.28937	-0.941138	0.350949	0.760011	-6.10323	-0.691321	-0.718961	-1.36417	2.40878	-0.00779966	-0.0106384	-0.0177921	0.0716101	0.813639	0.846761	0.427123	0.388614
1691	ENSG00000116157.5	protein_coding	GPX7	1.53261	-0.0186635	1.27736	-0.168539	0.866808	0.970175	-5.81353	0.280834	-1.79131	0.49506	0.419508	0.00919017	-0.0688585	0.0134204	0.0252179	0.936534	0.510677	0.817052	0.938145
2508	ENSG00000182183.14	protein_coding	FAM159A	0.42766	-0.0476721	-0.180334	-0.265016	0.792036	0.950709	-5.51469	NA	NA	1.33163	NA	NA	NA	0.121792	NA	NA	NA	0.441053	NA
4165	ENSG00000162377.5	protein_coding	COA7	5.98608	-0.0699504	4.61423	-1.35889	0.179997	0.613575	-5.50652	-2.16307	-1.79001	-2.02463	-1.04342	-0.0318105	-0.0375406	-0.0341892	-0.0466792	0.293122	0.511265	0.186962	0.787206
8198	ENSG00000162378.12	protein_coding	ZYG11B	23.7869	0.00714848	7.55638	0.194731	0.846356	0.965369	-6.5479	-0.0113215	0.49226	1.35111	-1.07235	-0.00011154	0.00658136	0.0169755	-0.0240892	0.997368	0.905816	0.432921	0.77883
455	ENSG00000228929.1	processed_pseudogene	RPS13P2	1.37287	-0.182215	-0.717875	-1.40044	0.167269	0.600461	-4.63559	1.35757	0.848322	-0.302711	1.82493	0.0648009	0.0432328	-0.0155419	0.261437	0.573659	0.813113	0.896721	0.551971
11572	ENSG00000121310.16	protein_coding	ECHDC2	3.82931	0.090803	5.37594	1.34974	0.182895	0.616537	-5.59357	2.26482	2.06474	1.17865	1.18027	0.0600609	0.0640863	0.0331973	0.0620688	0.26244	0.420685	0.508012	0.746773
175	ENSG00000231866.2	processed_pseudogene	RP4-631H13.4	1.9323	0.128505	-1.70286	0.6794	0.499872	0.840402	-5.06492	-0.24647	-0.140584	NA	-0.0401252	-0.0182087	-0.0150525	NA	-0.00449309	0.945595	0.976587	NA	0.993882
8305	ENSG00000116171.16	protein_coding	SCP2	8.97637	-0.0178527	6.20486	-0.578471	0.565422	0.869818	-6.36824	-0.184213	-0.739836	-0.132281	-0.946894	-0.00189817	-0.00923441	-0.00146902	-0.0290929	0.960705	0.840744	0.958682	0.812481
4900	ENSG00000174348.13	protein_coding	PODN	1.35162	0.0578984	2.56135	0.498608	0.62014	0.89205	-5.96054	0.00859179	0.464827	-0.66762	-1.77249	0.000418755	0.0373576	-0.0305747	-0.282096	0.997901	0.911846	0.741222	0.573079
5407	ENSG00000162383.11	protein_coding	SLC1A7	0.297007	0.394901	0.288678	1.56026	0.124712	0.54811	-4.58613	NA	NA	1.64424	NA	NA	NA	0.301891	NA	NA	NA	0.31319	NA
10452	ENSG00000157184.6	protein_coding	CPT2	1.48852	-0.0541604	3.85231	-0.608278	0.545629	0.859543	-6.12102	0.332427	0.429839	0.283044	NA	0.00874612	0.0141036	0.00703283	NA	0.924751	0.920212	0.904428	NA
1227	ENSG00000236723.2	antisense	RP5-1024G6.2	0.838341	0.279712	-0.0589146	2.5337	0.0143123	0.264984	-2.94419	1.17037	0.159037	NA	1.49874	0.0489845	0.00813313	NA	0.105729	0.640132	0.974082	NA	0.649102
4487	ENSG00000162384.13	protein_coding	C1orf123	4.97191	0.0463793	4.47513	1.08348	0.283549	0.705079	-5.81426	0.184482	-0.732091	-0.573608	0.883088	0.00286355	-0.012816	-0.00882143	0.0312274	0.960686	0.843087	0.782795	0.831074
1463	ENSG00000162385.10	protein_coding	MAGOH	5.44159	0.0680516	2.97416	1.49196	0.141701	0.571423	-5.10236	-0.199417	-0.250486	0.566861	0.634066	-0.00296561	-0.00498494	0.0124858	0.02469	0.956672	0.956254	0.785861	0.888737
1181	ENSG00000226754.1	antisense	RP5-1024G6.5	0.633866	0.00867472	-0.505872	0.0621121	0.95071	0.990954	-5.46241	0.121871	-0.187855	NA	NA	0.00791177	-0.0125566	NA	NA	0.97419	0.969891	NA	NA
10258	ENSG00000157193.15	protein_coding	LRP8	6.40957	0.0265378	5.96566	0.404865	0.687224	0.916332	-6.4405	-0.664635	-0.706098	0.275475	-0.505595	-0.0129058	-0.0200648	0.00684402	-0.0218133	0.823381	0.850953	0.907424	0.917035
567	ENSG00000225675.2	lincRNA	RP4-784A16.5	0.9984	-0.0380455	-1.10255	-0.180282	0.857626	0.967771	-5.35247	-0.142179	0.492738	NA	0.14843	-0.00608965	0.0303407	NA	0.0198691	0.970298	0.905816	NA	0.978218
3113	ENSG00000174332.5	protein_coding	GLIS1	0.661609	-0.163893	0.839941	-1.45254	0.152308	0.584043	-4.7938	2.68433	-0.0842787	1.0157	-0.536864	0.0869816	-0.00456272	0.0420206	-0.0327395	0.163236	0.985951	0.582692	0.910676
5135	ENSG00000058804.11	protein_coding	NDC1	3.76425	-0.0462679	4.26301	-1.30438	0.197798	0.634582	-5.53449	-0.63597	-0.230928	1.87006	-0.216655	-0.00769844	-0.00432494	0.031329	-0.00721663	0.832053	0.961685	0.233575	0.969992
2075	ENSG00000058799.13	protein_coding	YIPF1	8.86528	0.0468852	4.174	1.1925	0.238433	0.672161	-5.66049	0.104752	-0.671334	2.77341	-1.4558	0.00152201	-0.0135614	0.0482339	-0.069391	0.978464	0.858658	0.0496852	0.657139
3236	ENSG00000081870.11	protein_coding	HSPB11	3.02249	0.0122506	3.27516	0.277172	0.782737	0.947496	-6.18086	-1.20786	1.90231	0.664327	0.387094	-0.0205793	0.0456093	0.0124858	0.0183216	0.627399	0.469908	0.742454	0.940796
2411	ENSG00000116212.14	protein_coding	LRRC42	2.4825	0.0309007	2.5608	0.515216	0.608567	0.886684	-5.96858	-0.394281	-0.726318	-1.02519	-1.11757	-0.00734881	-0.0178501	-0.0193289	-0.049411	0.908184	0.844658	0.578558	0.764891
9149	ENSG00000116209.11	protein_coding	TMEM59	17.641	0.0415048	7.26175	0.714796	0.477905	0.829464	-6.30957	-2.37951	1.79648	-2.15413	0.137409	-0.0267728	0.0353809	-0.0336875	0.00335864	0.232939	0.509383	0.154293	0.979013
1755	ENSG00000280378.1	TEC	RP4-758J24.6	0.550744	0.00236431	-0.272061	0.0211648	0.983194	0.997072	-5.50703	0.0442791	1.0254	NA	2.12341	0.0019386	0.0518073	NA	0.141672	0.990994	0.767547	NA	0.469907
12220	ENSG00000116205.11	protein_coding	TCEANC2	2.3902	0.0362019	4.84449	0.900753	0.371837	0.771967	-6.03273	1.23482	1.08931	-1.59669	0.0919474	0.020655	0.0258146	-0.0336165	0.00449899	0.617766	0.743259	0.33193	0.985309
8926	ENSG00000215883.10	protein_coding	CYB5RL	0.828092	0.0186673	2.84118	0.351072	0.726941	0.929333	-6.08224	0.116308	0.989646	-0.77458	0.701611	0.00288933	0.0298831	-0.0192989	0.0462866	0.975368	0.775351	0.692286	0.871766
2549	ENSG00000116221.15	protein_coding	MRPL37	8.80438	-0.00118856	4.43257	-0.0240315	0.980919	0.997008	-6.38226	-0.643514	0.625119	-0.949779	0.0834137	-0.00838873	0.0108486	-0.014324	0.00253502	0.830414	0.871783	0.612649	0.986274
5227	ENSG00000157216.15	protein_coding	SSBP3	6.54394	-0.0403234	5.0547	-0.686272	0.495564	0.83863	-6.21906	-0.472351	0.763027	4.27266	0.212207	-0.00712366	0.0182751	0.0788766	0.0101349	0.885664	0.835913	0.000905184	0.971125
9768	ENSG00000162390.17	protein_coding	ACOT11	6.61957	-0.120889	5.87107	-1.57586	0.121072	0.544695	-5.30616	-0.0185379	2.18827	-0.465751	2.02399	-0.000551982	0.0735615	-0.0183635	0.197953	0.996688	0.377934	0.828583	0.499834
9088	ENSG00000184313.19	protein_coding	MROH7	1.33519	-0.212844	3.42672	-2.15665	0.035638	0.366488	-4.05955	0.0934126	2.49608	-0.674795	1.99863	0.00373645	0.106801	-0.0387014	0.218572	0.980838	0.302633	0.737819	0.506014
7090	ENSG00000271723.5	protein_coding	MROH7-TTC4	0.0948146	-0.379516	-0.810183	-2.47509	0.016588	0.281313	-3.06501	NA	NA	-0.173321	NA	NA	NA	-0.0167745	NA	NA	NA	0.944575	NA
3527	ENSG00000243725.6	protein_coding	TTC4	0.755296	-0.0697385	1.34951	-0.986341	0.328494	0.742662	-5.37957	0.442277	0.429399	0.250052	0.890609	0.0141433	0.0187141	0.00801883	0.053194	0.896318	0.920235	0.916453	0.8277
2347	ENSG00000162396.5	protein_coding	PARS2	1.65004	0.0192245	1.92671	0.447796	0.656145	0.905857	-5.86746	-0.245328	-0.778106	-2.02636	0.0135107	-0.00690944	-0.0245784	-0.0465528	0.000776135	0.945985	0.831697	0.186482	0.998776
6055	ENSG00000006555.10	protein_coding	TTC22	0.0629129	0.301833	-2.28266	0.856813	0.395446	0.78633	-4.93032	NA	NA	-2.64177	NA	NA	NA	-0.121725	NA	NA	NA	0.064761	NA
4250	ENSG00000116133.11	protein_coding	DHCR24	51.3544	-0.220626	7.69929	-2.28697	0.0262626	0.325996	-4.0794	-1.08254	-0.752113	-3.2842	-2.30895	-0.0249828	-0.0256812	-0.121104	-0.0840516	0.672677	0.837865	0.0153169	0.413158
1097	ENSG00000143001.4	protein_coding	TMEM61	0.267302	0.517386	-2.0949	2.02275	0.0482106	0.405104	-3.80815	NA	NA	NA	0.539538	NA	NA	NA	0.0726544	NA	NA	NA	0.910504
11772	ENSG00000162402.13	protein_coding	USP24	11.4328	-0.0433135	7.07283	-1.69881	0.0952806	0.502947	-5.16067	1.35104	-0.0652115	-0.859484	1.08359	0.0135265	-0.000842109	-0.00897322	0.0266196	0.575591	0.989051	0.654078	0.775993
4913	ENSG00000234810.2	lincRNA	RP11-90C4.1	0.102536	-0.525737	-1.46077	-2.08508	0.0419462	0.389921	-3.70701	NA	NA	NA	NA	NA	NA	NA	NA	NA	NA	NA	NA
1351	ENSG00000260971.3	lincRNA	RP11-504A18.1	0.210486	0.0491806	-2.06138	0.198645	0.843308	0.964636	-5.19752	NA	NA	NA	NA	NA	NA	NA	NA	NA	NA	NA	NA
5286	ENSG00000162407.8	protein_coding	PLPP3	39.3138	-0.0849183	7.61189	-0.859419	0.394021	0.785345	-6.20357	0.707303	1.49724	-1.39419	1.10858	0.016347	0.0362583	-0.0401642	0.0854203	0.808105	0.612003	0.413938	0.766754
9354	ENSG00000162409.10	protein_coding	PRKAA2	4.61293	0.119434	5.37928	1.92914	0.059132	0.432784	-4.69213	1.92285	2.11862	6.27821	-0.479785	0.0276065	0.0546058	0.112796	-0.025063	0.36912	0.401897	2.35294e-07	0.92358
4633	ENSG00000187889.12	protein_coding	C1orf168	0.515412	0.322314	-1.02258	0.619097	0.538533	0.857642	-5.25451	3.15342	0.0918468	1.63363	NA	0.181205	0.00877455	0.195564	NA	0.0849626	0.985178	0.317231	NA
7548	ENSG00000173406.15	protein_coding	DAB1	1.40526	-0.0333067	3.17485	-0.299638	0.765637	0.941632	-6.15985	4.11724	-0.0608904	1.93228	-0.284809	0.0914665	-0.0021683	0.0610637	-0.00781712	0.0192766	0.989873	0.213557	0.959044
360	ENSG00000236888.1	processed_pseudogene	RPS20P5	0.72031	-0.00220302	-2.32663	-0.00994106	0.992106	0.998842	-5.15999	1.23912	-0.181553	NA	-1.61158	0.0625948	-0.0119376	NA	-0.105806	0.616992	0.970316	NA	0.617505
1447	ENSG00000229887.4	transcribed_unprocessed_pseudogene	HNRNPA1P6	0.31198	-0.162562	-1.51879	-0.806651	0.423511	0.80357	-5.04199	1.31128	-0.831949	NA	0.215573	0.0576633	-0.0441443	NA	0.0154674	0.590019	0.818265	NA	0.970236
322	ENSG00000233216.1	processed_pseudogene	RP11-414C16.1	0.927014	0.193778	-2.03671	0.791614	0.432151	0.808454	-4.97736	1.54249	-2.17185	NA	-0.291379	0.0969105	-0.136522	NA	-0.0236921	0.505038	0.385043	NA	0.957613
3718	ENSG00000162600.11	protein_coding	OMA1	6.50291	0.129701	4.55288	1.58001	0.120117	0.542985	-5.1887	-1.84172	-1.42309	-1.77975	-2.76743	-0.0601201	-0.0459487	-0.0654145	-0.158692	0.39479	0.634145	0.264249	0.303022
690	ENSG00000185839.3	processed_pseudogene	RP4-592A1.2	1.42822	0.17878	-0.171601	1.5541	0.126175	0.549705	-4.50467	1.27381	-1.04113	NA	-0.254262	0.0688835	-0.0649738	NA	-0.0387741	0.602342	0.760542	NA	0.964622
8938	ENSG00000162601.9	protein_coding	MYSM1	7.14503	0.0841984	5.97431	1.77844	0.0811281	0.482079	-4.99601	-1.80702	0.0164809	-1.49534	-0.245635	-0.024053	0.000314939	-0.0251819	-0.00947119	0.406621	0.99732	0.372326	0.965664
3540	ENSG00000177606.6	protein_coding	JUN	14.8404	-0.274297	5.48839	-1.59575	0.116553	0.539706	-5.24297	-0.224869	-3.10644	-0.933184	1.4774	-0.0100923	-0.177707	-0.0713068	0.124496	0.950795	0.187578	0.62022	0.653623
996	ENSG00000234807.5	lincRNA	LINC01135	1.56527	0.00527804	0.564188	0.0600925	0.95231	0.991567	-5.66105	0.339377	-0.681937	-1.89048	0.0777487	0.0142129	-0.0344503	-0.0946726	0.00826258	0.922855	0.854938	0.226832	0.988013
1746	ENSG00000232453.6	lincRNA	RP4-794H19.1	0.430617	-0.214672	-0.514245	-1.94157	0.05757	0.428685	-3.94174	0.655269	1.00666	NA	NA	0.0379223	0.0694211	NA	NA	0.827052	0.770773	NA	NA
6730	ENSG00000237352.3	lincRNA	LINC01358	0.095987	-0.0666829	-0.733378	-0.5148	0.608855	0.886684	-5.31786	NA	NA	-0.476813	0.183208	NA	NA	-0.0371243	0.0215715	NA	NA	0.824133	0.973697
12174	ENSG00000172456.17	protein_coding	FGGY	1.85304	-0.116424	4.46924	-2.01932	0.0485778	0.405553	-4.44635	3.75066	0.508834	0.254186	0.279346	0.0914228	0.0133577	0.00601497	0.0140031	0.0342788	0.902173	0.915253	0.960215
6758	ENSG00000134709.10	protein_coding	HOOK1	5.39575	0.0868064	4.95729	1.05443	0.296519	0.716337	-5.8939	0.765643	-0.837157	0.641822	1.8438	0.0130823	-0.0210154	0.0171086	0.0491662	0.789539	0.816777	0.752461	0.546541
2990	ENSG00000134716.9	protein_coding	CYP2J2	14.2366	-0.0516698	5.35795	-0.536312	0.594011	0.880131	-6.33877	-0.802852	-1.56201	-0.606245	-0.16286	-0.0274997	-0.0584552	-0.0152443	-0.0186199	0.775812	0.588955	0.768635	0.976564
4422	ENSG00000162598.13	protein_coding	C1orf87	0.328999	-0.218137	-0.39792	-0.569579	0.571395	0.872286	-5.37764	NA	NA	3.64619	NA	NA	NA	0.46704	NA	NA	NA	0.00603722	NA
10622	ENSG00000226476.3	lincRNA	RP11-776H12.1	0.828587	-0.151836	3.01306	-1.44488	0.15444	0.587837	-5.17231	0.465268	-0.151937	NA	-0.872754	0.0122616	-0.00597039	NA	-0.0778227	0.88792	0.974953	NA	0.833987
4285	ENSG00000231252.2	lincRNA	RP11-436K8.1	1.73785	-0.122848	2.79674	-1.03538	0.305243	0.722801	-5.61346	-0.284234	0.0596049	NA	NA	-0.00991647	0.00245122	NA	NA	0.935973	0.990102	NA	NA
10872	ENSG00000162599.15	protein_coding	NFIA	19.1745	-0.0113169	7.58633	-0.144218	0.885881	0.973588	-6.55965	-0.953742	1.35553	0.29188	-0.315233	-0.0174711	0.027437	0.00552176	-0.00912376	0.721662	0.6562	0.900534	0.953899
1843	ENSG00000237928.5	antisense	NFIA-AS2	0.874388	-0.54136	0.446828	-2.60325	0.0119816	0.251062	-2.8214	-0.633501	-1.46699	2.04055	NA	-0.0448956	-0.119133	0.175082	NA	0.832713	0.62253	0.183416	NA
470	ENSG00000270742.1	sense_intronic	RP4-802A10.1	4.26736	-0.056705	0.79154	-0.589106	0.558319	0.866242	-5.5526	-0.371724	-0.817243	NA	-0.912903	-0.0151636	-0.0332364	NA	-0.0495198	0.914274	0.821434	NA	0.820178
5516	ENSG00000162604.12	protein_coding	TM2D1	4.53193	0.0178138	4.63187	0.46325	0.645102	0.901897	-6.30148	-0.228051	1.56985	0.73184	0.813692	-0.0024199	0.0258712	0.0100349	0.0245531	0.950258	0.584957	0.711777	0.848342
11867	ENSG00000132849.19	protein_coding	PATJ	4.74994	0.182476	5.73664	2.2572	0.028186	0.337048	-4.08873	0.819223	-1.2799	3.92185	1.20055	0.0138541	-0.0419204	0.0764256	0.0813564	0.770303	0.681916	0.00271477	0.739652
5980	ENSG00000132854.18	protein_coding	KANK4	1.7156	0.148936	2.88143	1.01017	0.31705	0.731724	-5.64862	-4.02994	-1.34312	-3.88357	NA	-0.260249	-0.120221	-0.230173	NA	0.0220995	0.66041	0.0030583	NA
4263	ENSG00000162607.12	protein_coding	USP1	7.89227	-0.0258079	5.04899	-0.735978	0.465023	0.823431	-6.18212	-0.453103	0.258683	-3.3778	1.1822	-0.00545348	0.00413775	-0.0464151	0.0360663	0.892926	0.953991	0.0123396	0.746434
24872	ENSG00000116641.17	protein_coding	DOCK7	4.60207	-0.0416453	6.81018	-0.670773	0.505309	0.841913	-6.33487	2.55404	0.95918	-0.00272384	0.439464	0.0318166	0.0144281	-4.77908e-05	0.0118159	0.18983	0.78327	0.999358	0.933289
546	ENSG00000213703.2	processed_pseudogene	RP5-849H19.2	1.24749	-0.179353	-0.653648	-1.56872	0.122728	0.546315	-4.44307	0.1799	0.419634	NA	-1.32023	0.00898391	0.0276875	NA	-0.148465	0.961761	0.922239	NA	0.705593
1228	ENSG00000235545.1	antisense	RP11-230B22.1	1.19726	-0.00585564	0.433833	-0.0495369	0.96068	0.992915	-5.6278	0.787426	-0.634895	NA	-1.02148	0.0331767	-0.0311032	NA	-0.0897084	0.781584	0.868587	NA	0.793795
3110	ENSG00000125703.14	protein_coding	ATG4C	12.465	0.00884627	5.21415	0.191144	0.849151	0.965862	-6.44391	-2.15583	-0.506959	-2.98171	0.279818	-0.0479196	-0.0138881	-0.0690649	0.0121177	0.29462	0.902759	0.0314343	0.960215
4950	ENSG00000088035.15	protein_coding	ALG6	1.74949	0.0439529	3.09281	0.936795	0.353158	0.761185	-5.76026	-1.04825	-0.188062	-0.954661	-0.198487	-0.0195739	-0.00458213	-0.0181755	-0.0111669	0.684397	0.969891	0.610243	0.973261
5459	ENSG00000142856.16	protein_coding	ITGB3BP	1.3665	0.031061	2.83727	0.236237	0.814169	0.956991	-6.11341	0.0137803	-0.597811	1.09344	0.831847	0.000738679	-0.037661	0.0554818	0.0807711	0.997347	0.880391	0.545729	0.843708
5704	ENSG00000203965.12	protein_coding	EFCAB7	3.51022	0.0395497	4.28068	0.743464	0.460518	0.821912	-6.09324	0.756877	-0.138814	1.07003	0.6263	0.0118582	-0.00316436	0.0220726	0.0261334	0.791937	0.977083	0.557007	0.890521
3555	ENSG00000116652.6	sense_intronic	DLEU2L	1.07	0.144488	1.81669	1.69508	0.0959908	0.504505	-4.60445	1.27846	2.41571	0.675705	0.815568	0.0301698	0.080994	0.0221798	0.0365766	0.600947	0.321059	0.737394	0.847795
4090	ENSG00000079739.15	protein_coding	PGM1	10.4663	-0.00707531	5.37172	-0.119339	0.905463	0.978474	-6.47101	-0.644788	0.847351	0.316049	-3.13261	-0.00903023	0.0152805	0.00657554	-0.102212	0.829902	0.81339	0.891372	0.218138
6715	ENSG00000185483.11	protein_coding	ROR1	0.495069	0.0431126	1.55418	0.255004	0.799718	0.953036	-5.84417	0.37877	-0.251602	-0.129687	2.88156	0.0145002	-0.0132221	-0.00558323	0.358018	0.912475	0.955765	0.959491	0.272761
6345	ENSG00000158966.13	protein_coding	CACHD1	15.4857	-0.22049	6.53703	-3.02325	0.00386402	0.179692	-2.34655	2.72885	0.537074	4.9947	1.64401	0.067892	0.0167185	0.113154	0.0710164	0.153405	0.893969	6.76258e-05	0.607092
6070	ENSG00000162437.14	protein_coding	RAVER2	6.0251	-0.0808511	5.14443	-1.27511	0.207891	0.643518	-5.66231	2.89649	-2.50079	1.49784	-0.00946769	0.0475967	-0.0665119	0.0281316	-0.00044391	0.124426	0.302633	0.371187	0.999629
6317	ENSG00000162434.11	protein_coding	JAK1	28.3103	0.049951	7.41486	1.03909	0.30353	0.721597	-6.03254	-2.17959	-1.21795	2.42696	-0.594249	-0.0256085	-0.025702	0.0301459	-0.0300361	0.28806	0.701325	0.0965233	0.896678
6617	ENSG00000226891.7	processed_transcript	LINC01359	1.25762	-0.260379	2.90281	-2.45488	0.0174457	0.287033	-3.38222	-1.90233	0.277271	-1.3556	-1.11659	-0.0704416	0.0122352	-0.0511355	-0.0891722	0.375247	0.950439	0.4311	0.764891
1480	ENSG00000185031.6	processed_pseudogene	SLC2A3P2	1.46229	-0.319081	0.949659	-2.58584	0.01253	0.254257	-2.87934	-1.46283	1.96007	-1.43098	-1.16769	-0.062276	0.104898	-0.0674583	-0.106131	0.538141	0.451752	0.399333	0.751399
618	ENSG00000272506.1	lincRNA	RP4-535B20.4	1.80804	-0.129424	-0.0293849	-0.997655	0.323028	0.73677	-5.12472	-1.35797	0.0577739	NA	-0.796693	-0.0622374	0.00315472	NA	-0.0809721	0.573659	0.990171	NA	0.852317
107	ENSG00000212257.1	snRNA	RNU6-1176P	5.32361	-0.24293	-1.10223	-1.33562	0.18744	0.622997	-4.66215	-1.69601	-0.905242	-0.859539	-0.8339	-0.106381	-0.0615263	-0.0612796	-0.101305	0.447031	0.797409	0.654078	0.843596
88	ENSG00000265996.1	miRNA	MIR3671	5.74392	0.103316	-1.08867	0.653492	0.516294	0.847554	-5.18287	-1.14001	-2.69715	-1.16369	-1.18612	-0.081169	-0.241163	-0.0894523	-0.159071	0.651951	0.267408	0.514379	0.744897
310	ENSG00000231485.1	lincRNA	RP4-535B20.1	1.60156	0.412613	-1.14692	2.98427	0.00430918	0.18678	-2.14459	-0.0822818	-0.281341	NA	-0.16383	-0.00538699	-0.0201845	NA	-0.018899	0.982781	0.949377	NA	0.976494
7578	ENSG00000162433.14	protein_coding	AK4	9.26762	-0.0629759	6.09052	-0.829121	0.410794	0.796865	-6.19205	2.25045	0.612792	-2.05578	0.119342	0.0479655	0.0179995	-0.0571801	0.0051015	0.266572	0.875974	0.179222	0.982076
6954	ENSG00000116675.15	protein_coding	DNAJC6	74.2627	0.00928293	8.97219	0.197825	0.843947	0.964698	-6.54898	-2.1553	0.706607	-4.00421	1.21544	-0.0226401	0.0153817	-0.0685365	0.0272283	0.294788	0.850772	0.00213946	0.736754
5237	ENSG00000213625.8	protein_coding	LEPROT	9.44581	0.0667231	5.52611	0.743997	0.460199	0.821912	-6.2193	-1.74186	1.16084	-0.237094	1.52272	-0.035068	0.0267763	-0.00519339	0.0762983	0.432473	0.721176	0.920757	0.640922
11370	ENSG00000116678.18	protein_coding	LEPR	2.28063	0.112543	4.5139	0.966816	0.338074	0.749403	-5.93507	-0.253525	0.294298	1.11654	-0.558506	-0.00817465	0.0159926	0.0342663	-0.0572656	0.943522	0.945922	0.535407	0.905096
8644	ENSG00000184588.17	protein_coding	PDE4B	16.2009	-0.0492327	7.09677	-0.820518	0.415635	0.799171	-6.22881	-1.97305	0.173783	0.486698	-1.32302	-0.0352999	0.00458526	0.00829817	-0.107097	0.351505	0.971887	0.820202	0.7044
10477	ENSG00000118473.21	protein_coding	SGIP1	12.9665	0.0311231	7.06815	0.80305	0.42557	0.804656	-6.24274	-1.93454	-0.533822	-1.16653	-0.278535	-0.0211962	-0.0088577	-0.0206998	-0.00798237	0.364925	0.895347	0.513193	0.960311
78	ENSG00000264720.3	miRNA	MIR3117	13.7857	0.138112	0.00354888	1.19861	0.236069	0.670827	-4.92695	0.563867	-0.0479914	-3.29344	0.562136	0.0214189	-0.00256679	-0.15985	0.0372079	0.854169	0.992555	0.0150016	0.90434
3100	ENSG00000152760.9	protein_coding	TCTEX1D1	3.35553	-0.00200311	3.14425	-0.0148724	0.98819	0.998139	-6.20801	-1.82329	-1.69559	1.06256	NA	-0.0629933	-0.156821	0.106582	NA	0.402034	0.541705	0.560091	NA
6704	ENSG00000152763.16	protein_coding	WDR78	3.934	-0.131363	4.5936	-1.26392	0.211847	0.647608	-5.62224	2.73758	-0.450882	1.24108	-1.38794	0.0503289	-0.0178067	0.0538214	-0.0742369	0.151408	0.915152	0.480842	0.680603
8273	ENSG00000198160.14	protein_coding	MIER1	6.30186	0.0318593	5.69897	1.02563	0.309773	0.724631	-5.98756	0.47855	1.79145	-0.958999	1.90245	0.00517956	0.0266005	-0.0113138	0.0520085	0.883779	0.510677	0.607955	0.529491
6162	ENSG00000116704.7	protein_coding	SLC35D1	5.37883	-0.130063	4.98464	-1.6325	0.108564	0.527404	-5.1487	-0.299756	-0.501051	0.220751	0.330482	-0.00449868	-0.0118529	0.00332641	0.0116866	0.932543	0.904364	0.92703	0.951087
5022	ENSG00000203963.11	protein_coding	C1orf141	0.136202	-0.346845	-1.18398	-1.13978	0.259559	0.687076	-4.85754	NA	NA	1.97491	NA	NA	NA	0.238493	NA	NA	NA	0.200303	NA
2352	ENSG00000275678.1	sense_intronic	RP4-547N15.3	0.420361	-0.0569262	-0.618848	-0.257679	0.797663	0.952401	-5.45822	NA	NA	NA	NA	NA	NA	NA	NA	NA	NA	NA	NA
4233	ENSG00000081985.10	protein_coding	IL12RB2	1.041	-0.818612	1.45586	-3.8635	0.000309283	0.0926059	0.23914	0.505924	-1.05744	1.07686	NA	0.0152804	-0.069297	0.0551755	NA	0.874588	0.755235	0.553774	NA
7676	ENSG00000142864.14	protein_coding	SERBP1	17.1083	-0.0315709	7.03266	-1.03255	0.306552	0.723578	-6.03409	0.260626	-0.856381	-0.66859	1.01885	0.00226411	-0.00963783	-0.00659536	0.0266576	0.941805	0.81084	0.74076	0.794394
2069	ENSG00000116717.11	protein_coding	GADD45A	5.05715	0.184907	3.26746	1.24342	0.219244	0.656116	-5.47749	1.07441	0.197158	2.08725	0.89963	0.0492116	0.014702	0.124963	0.149928	0.675472	0.967655	0.170447	0.825275
4724	ENSG00000172380.5	protein_coding	GNG12	12.5055	-0.0633991	5.69866	-0.463094	0.645213	0.901912	-6.39206	3.1083	1.38042	1.80893	1.57146	0.0726768	0.0407672	0.0592895	0.122996	0.0899331	0.647918	0.254692	0.629456
3465	ENSG00000232284.7	antisense	GNG12-AS1	0.105423	0.13626	-1.66597	0.725751	0.471218	0.826757	-5.06552	NA	NA	-0.470281	NA	NA	NA	-0.0394038	NA	NA	NA	0.827101	NA
1973	ENSG00000162595.5	protein_coding	DIRAS3	14.9068	-0.835507	3.87251	-2.67575	0.00992504	0.236226	-2.97697	1.73654	-0.21277	-1.15489	NA	0.0667451	-0.0191662	-0.0772627	NA	0.434157	0.964746	0.518605	NA
4469	ENSG00000116729.13	protein_coding	WLS	39.3263	-0.204395	7.34925	-2.33924	0.0231658	0.316043	-3.96642	1.72642	-0.430381	4.40716	0.814858	0.0326524	-0.0119039	0.1288	0.0622418	0.437227	0.920029	0.000586247	0.848004
1330	ENSG00000234383.1	processed_pseudogene	CTBP2P8	2.1706	-0.251915	1.3949	-2.9266	0.00505631	0.194996	-2.15895	0.25906	1.03904	2.24603	NA	0.00960569	0.0488417	0.118346	NA	0.942079	0.761648	0.132847	NA
93	ENSG00000221203.1	miRNA	MIR1262	3.35505	-0.333124	-1.85149	-1.97782	0.0532146	0.418853	-3.86088	-1.51964	-1.4273	NA	NA	-0.130776	-0.147417	NA	NA	0.515615	0.632381	NA	NA
2610	ENSG00000116745.6	protein_coding	RPE65	6.67335	-0.137655	3.87167	-0.780511	0.438599	0.811576	-6.00746	-1.04473	-0.378753	1.33694	NA	-0.0937626	-0.0502161	0.181943	NA	0.685809	0.930601	0.43889	NA
5904	ENSG00000024526.16	protein_coding	DEPDC1	0.118293	-0.0598016	-0.642051	-0.429655	0.669206	0.911069	-5.37019	1.27583	-1.6177	NA	NA	0.0656698	-0.113833	NA	NA	0.601903	0.565052	NA	NA
14652	ENSG00000033122.18	protein_coding	LRRC7	18.2685	0.0219442	7.74899	0.194967	0.846172	0.965369	-6.54076	2.68154	-0.336234	5.58851	-1.18463	0.0395107	-0.00835018	0.119997	-0.0316245	0.16394	0.938943	5.61737e-06	0.745201
304	ENSG00000240692.3	misc_RNA	RN7SL538P	2.88081	0.0943023	-0.610215	0.548321	0.585798	0.877101	-5.32112	1.77012	0.0131415	-0.834326	-0.595632	0.0774745	0.000687258	-0.0411908	-0.0247387	0.420239	0.997413	0.666102	0.896618
996	ENSG00000229359.2	transcribed_processed_pseudogene	PIN1P1	0.917692	-0.0712553	-0.522275	-0.543331	0.589204	0.87853	-5.34221	2.24708	0.218063	1.46947	-0.453774	0.0967042	0.0121201	0.0745323	-0.0223862	0.267347	0.963544	0.38196	0.928498
948	ENSG00000237919.5	antisense	RP11-181B18.1	2.25765	-0.288446	0.845297	-1.58964	0.117926	0.54158	-4.60352	1.65135	0.053995	NA	NA	0.148278	0.00512442	NA	NA	0.462683	0.990898	NA	NA
2884	ENSG00000066557.5	protein_coding	LRRC40	9.03719	-0.0398957	4.67619	-1.0017	0.321088	0.735321	-5.91994	-0.831433	0.920915	-2.98513	-0.973416	-0.0105495	0.015532	-0.0447186	-0.0356956	0.765373	0.792387	0.0311776	0.804932
8473	ENSG00000116754.13	protein_coding	SRSF11	12.4329	-0.0107402	6.70612	-0.342346	0.733459	0.931239	-6.49672	-2.17599	0.598557	-1.01934	1.4175	-0.0261196	0.008972	-0.0122783	0.0426359	0.289248	0.880208	0.580963	0.67052
4595	ENSG00000118454.12	protein_coding	ANKRD13C	9.47577	-0.0290255	5.44621	-1.00107	0.321391	0.735698	-5.99293	1.52032	1.88494	0.59703	0.824212	0.0143683	0.0252546	0.00601527	0.0212068	0.515268	0.474929	0.772928	0.845097
1222	ENSG00000197568.13	protein_coding	HHLA3	3.40314	-0.0124485	2.02799	-0.196637	0.844872	0.965156	-5.95728	-0.755812	1.01008	1.23772	-0.509691	-0.029627	0.0462726	0.046283	-0.0471349	0.792167	0.770016	0.48171	0.91629
2414	ENSG00000116761.11	protein_coding	CTH	2.28823	0.0580471	2.43577	0.967038	0.337964	0.749362	-5.61063	1.59007	0.166006	1.9951	0.643429	0.0445868	0.00749669	0.0747647	0.0454631	0.486009	0.973241	0.195181	0.886782
9653	ENSG00000050628.20	protein_coding	PTGER3	0.67946	0.554292	1.77257	2.138	0.0371955	0.372903	-3.8737	0.36865	-0.0893558	3.4385	NA	0.0321992	-0.0104291	0.473932	NA	0.915028	0.985326	0.0106041	NA
4993	ENSG00000132485.13	protein_coding	ZRANB2	16.5853	0.0429201	6.36422	1.41997	0.161535	0.593697	-5.55599	-0.234683	1.13043	-0.33628	0.897244	-0.00255693	0.0153416	-0.00399206	0.0258716	0.949034	0.730753	0.882957	0.825907
86	ENSG00000207721.1	miRNA	MIR186	6.44387	0.087456	-1.02914	0.574277	0.568236	0.870915	-5.26125	0.744638	0.629432	-0.498265	-0.542063	0.0346296	0.0395777	-0.0359067	-0.0582221	0.794774	0.870786	0.815809	0.909719
7441	ENSG00000229956.10	processed_transcript	ZRANB2-AS2	0.525776	-0.114446	1.85464	-1.53958	0.129675	0.554947	-4.84559	-1.21537	0.0723386	0.315893	NA	-0.0396601	0.00258136	0.0114255	NA	0.625205	0.988144	0.89141	NA
13406	ENSG00000172260.14	protein_coding	NEGR1	6.74668	-0.149665	6.31117	-1.40893	0.164758	0.59787	-5.55807	-0.891881	1.49207	2.00825	-0.352113	-0.0125941	0.0546712	0.0443584	-0.017112	0.744555	0.6139	0.191565	0.9476
1382	ENSG00000227016.3	lincRNA	RP11-262K1.1	0.250255	-0.133026	-1.73327	-0.653285	0.516427	0.84759	-5.09008	-0.275809	2.71816	NA	NA	-0.0165571	0.310079	NA	NA	0.938299	0.263005	NA	NA
8759	ENSG00000162620.15	protein_coding	LRRIQ3	0.206405	-0.252891	0.629871	-1.32227	0.191815	0.627743	-4.92921	NA	NA	1.6511	NA	NA	NA	0.127331	NA	NA	NA	0.310472	NA
4180	ENSG00000254685.6	protein_coding	FPGT	3.22436	-0.0231274	3.70887	-0.378488	0.706596	0.923885	-6.21461	0.677191	-1.18214	-0.866983	0.0957832	0.0182303	-0.0334161	-0.0232404	0.00596497	0.818491	0.714495	0.651121	0.984998
9358	ENSG00000259030.6	protein_coding	FPGT-TNNI3K	0.278556	0.0936541	1.25683	1.01239	0.315998	0.730927	-5.33338	0.33398	1.76576	-0.712472	1.07415	0.0117408	0.0808519	-0.0290203	0.0804044	0.924359	0.521096	0.721828	0.77821
4719	ENSG00000116783.14	protein_coding	TNNI3K	0.186769	-0.0231831	-0.285961	-0.194534	0.84651	0.96542	-5.49762	2.82421	2.34874	-0.507841	1.11399	0.103971	0.133665	-0.0307543	0.089275	0.13759	0.338191	0.811767	0.76509
3859	ENSG00000162621.6	protein_coding	LRRC53	0.0808439	-0.107435	-2.9341	-0.245708	0.806867	0.954911	-5.0844	1.35595	-2.53606	NA	0.64694	0.0711175	-0.325674	NA	0.08564	0.5742	0.295746	NA	0.885672
8779	ENSG00000178965.13	protein_coding	ERICH3	4.24092	-0.211585	5.04361	-2.08523	0.0419316	0.389921	-4.37565	1.60944	-2.72278	-0.178859	-0.918461	0.0284892	-0.0726742	-0.00502338	-0.0373172	0.478688	0.263005	0.942456	0.818604
565	ENSG00000272864.1	lincRNA	RP11-17E13.2	0.916491	-0.12714	-1.15999	-0.643456	0.522732	0.850332	-5.2007	1.3109	1.04103	NA	NA	0.102785	0.101029	NA	NA	0.590245	0.760542	NA	NA
4085	ENSG00000116791.13	protein_coding	CRYZ	6.70735	-0.114767	4.65752	-0.910347	0.366805	0.76853	-5.9961	1.51307	0.323137	-1.54778	2.06016	0.0646404	0.0169557	-0.0698732	0.231196	0.517458	0.941471	0.350911	0.488142
4616	ENSG00000162623.15	protein_coding	TYW3	5.94505	0.0164564	4.7622	0.51432	0.609189	0.886816	-6.28903	0.272644	-0.945767	-1.38216	0.700989	0.00501928	-0.0229035	-0.0262364	0.0347689	0.938929	0.786057	0.419429	0.871766
6299	ENSG00000137968.16	protein_coding	SLC44A5	2.53502	0.0460237	3.86387	0.635757	0.527699	0.852566	-6.11371	-0.438804	-0.69794	0.122609	-1.14183	-0.00886624	-0.0239975	0.00407222	-0.075184	0.89756	0.851609	0.961842	0.757849
4783	ENSG00000117054.13	protein_coding	ACADM	11.331	0.0675678	5.73	1.08748	0.281796	0.703516	-5.92484	0.179985	-0.0372149	-1.86479	-0.290596	0.00277827	-0.000741913	-0.0256431	-0.0122735	0.961743	0.995	0.235385	0.957811
5913	ENSG00000137955.15	protein_coding	RABGGTB	7.61139	0.0318315	5.48173	0.935051	0.354047	0.761364	-6.05912	-2.09013	-1.22299	-0.818334	-0.944231	-0.0229553	-0.0187915	-0.0112348	-0.0264572	0.315957	0.699793	0.673166	0.813041
3266	ENSG00000057468.6	protein_coding	MSH4	0.620569	0.129737	0.87328	1.12246	0.266779	0.692236	-5.16624	-2.84593	-2.41496	-2.30487	-0.544083	-0.156206	-0.177081	-0.131014	-0.0599198	0.132132	0.321059	0.119842	0.908685
7237	ENSG00000184005.10	protein_coding	ST6GALNAC3	3.24146	-0.0910906	4.45749	-1.21592	0.229461	0.665909	-5.65956	-3.29272	-0.244433	0.175992	0.0738975	-0.0848929	-0.00668966	0.00505269	0.00436429	0.0701708	0.958398	0.943493	0.988802
750	ENSG00000226415.1	processed_pseudogene	TPI1P1	12.1511	0.0206782	3.02921	0.300575	0.764927	0.941298	-6.13995	1.8567	0.676832	-0.488603	0.461461	0.0379874	0.0202177	-0.0126885	0.0230441	0.391702	0.857322	0.819508	0.927631
4263	ENSG00000117069.14	protein_coding	ST6GALNAC5	1.99671	-0.176245	1.77129	-0.540224	0.591329	0.879347	-5.82258	0.587044	-0.338981	0.72479	-0.923916	0.0133036	-0.0142168	0.0265978	-0.0313156	0.846993	0.938051	0.715413	0.816512
497	ENSG00000230498.1	antisense	RP4-564M11.2	1.06056	-0.00443098	-1.88845	-0.0144915	0.988493	0.998139	-5.26474	1.10955	-1.0657	NA	0.104627	0.0323752	-0.0511002	NA	0.00457707	0.662779	0.752821	NA	0.983826
5513	ENSG00000142892.14	protein_coding	PIGK	7.32031	-0.0120818	5.30529	-0.292707	0.770901	0.943433	-6.42951	-2.10215	-0.54356	1.15349	-1.57961	-0.0279574	-0.00945894	0.0176184	-0.0508581	0.311716	0.892673	0.519111	0.628126
555	ENSG00000226084.5	processed_pseudogene	RP4-706A16.3	30.4928	0.0303787	3.98035	0.28843	0.774154	0.944755	-6.28861	-1.36896	0.762218	NA	0.481005	-0.0508233	0.0349083	NA	0.0293123	0.569539	0.835913	NA	0.923463
6919	ENSG00000154027.18	protein_coding	AK5	16.2269	-0.295108	6.67132	-2.36947	0.0215276	0.306509	-3.88624	-0.0603782	0.123833	-0.524643	0.0520475	-0.000778173	0.00413878	-0.0141707	0.00245196	0.98749	0.979283	0.804212	0.991203
62	ENSG00000251767.1	snRNA	RNU7-8P	4.48684	0.248742	-2.10053	1.27971	0.20628	0.641708	-4.63537	-0.941604	-0.321161	-0.262703	0.306086	-0.0629968	-0.024071	-0.0256049	0.0351681	0.725806	0.941907	0.911679	0.956126
9008	ENSG00000036549.12	protein_coding	ZZZ3	8.41065	-0.00482353	6.22775	-0.165826	0.868931	0.970488	-6.52379	0.308249	-0.0512421	-1.49285	0.543312	0.00355961	-0.000744357	-0.0190525	0.0162579	0.931659	0.991919	0.373608	0.909112
6918	ENSG00000077254.14	protein_coding	USP33	21.1287	0.0182084	7.16413	0.701633	0.48601	0.834003	-6.31832	-0.78443	1.27169	-0.573389	-0.187244	-0.00596097	0.0130643	-0.00552931	-0.00455963	0.782795	0.683654	0.782942	0.973697
9594	ENSG00000180488.14	protein_coding	FAM73A	13.1091	-0.0148683	6.95396	-0.349883	0.727828	0.929627	-6.49827	-0.72396	1.32737	-2.29106	0.322687	-0.00790648	0.0223477	-0.0343009	0.00857221	0.802342	0.666066	0.122588	0.952426
921	ENSG00000219201.4	processed_pseudogene	RP11-181C21.4	5.9158	0.190632	2.44062	3.05895	0.00349431	0.175533	-1.92491	0.614984	-0.489543	NA	-0.309366	0.0158325	-0.0161569	NA	-0.0193311	0.839377	0.906193	NA	0.955532
1693	ENSG00000235613.2	processed_pseudogene	NSRP1P1	0.8472	0.0945043	0.349573	0.951941	0.345494	0.75531	-5.21493	-0.622136	0.60158	-0.856229	0.338145	-0.0229056	0.0288516	-0.0397501	0.0268217	0.837201	0.879761	0.65512	0.949686
251	ENSG00000232015.2	processed_pseudogene	HSPE1P25	1.57458	-0.387454	-1.47666	-2.58409	0.0125864	0.254369	-2.93507	-0.11098	1.89014	-3.4648	-1.98669	-0.00530591	0.123143	-0.251454	-0.206029	0.976717	0.473223	0.00988355	0.510114
2292	ENSG00000235927.4	antisense	NEXN-AS1	0.176433	-0.0236813	-1.46785	-0.134754	0.893322	0.975708	-5.27379	NA	NA	2.4558	NA	NA	NA	0.185431	NA	NA	NA	0.0917674	NA
4436	ENSG00000162614.18	protein_coding	NEXN	2.52886	0.105321	3.11168	0.863448	0.391823	0.783548	-5.83913	2.34852	0.652063	3.74275	NA	0.10784	0.0552449	0.140265	NA	0.239904	0.863477	0.00459417	NA
5666	ENSG00000162613.16	protein_coding	FUBP1	14.0084	0.088165	6.30335	2.72891	0.00862849	0.22858	-3.06952	1.80803	1.43531	2.09302	2.61769	0.0196639	0.0179732	0.0307927	0.0682585	0.406405	0.629796	0.168944	0.344098
3783	ENSG00000162616.8	protein_coding	DNAJB4	22.5867	0.152302	6.34569	2.24693	0.0288784	0.341002	-4.13241	0.121468	-1.82149	1.3798	0.416594	0.00233878	-0.0514409	0.0365552	0.0207938	0.974268	0.498757	0.42033	0.938923
3973	ENSG00000137960.5	protein_coding	GIPC2	0.424969	0.203338	0.564449	1.67065	0.10075	0.513438	-4.46311	0.292502	-0.125468	1.14721	-0.0437034	0.0138233	-0.00770187	0.0544738	-0.00225457	0.93429	0.979283	0.521319	0.993128
4714	ENSG00000122420.9	protein_coding	PTGFR	0.355612	-0.357973	0.205803	-1.55815	0.125211	0.548617	-4.58046	1.83494	-0.535992	3.42659	0.987947	0.0890162	-0.0414613	0.214478	0.0706137	0.397581	0.894448	0.0108835	0.800274
10240	ENSG00000137959.15	protein_coding	IFI44L	4.89622	-0.101128	5.11308	-0.470073	0.640252	0.899784	-6.34918	-0.32106	-1.13097	-0.458724	NA	-0.0248854	-0.103179	-0.0300209	NA	0.928184	0.730609	0.831901	NA
2038	ENSG00000137965.10	protein_coding	IFI44	5.63823	-0.105512	3.32831	-0.766872	0.446596	0.815598	-5.94038	-1.24394	-1.06303	-0.461721	-2.06031	-0.0624374	-0.0686123	-0.0196704	-0.228095	0.614708	0.753941	0.830381	0.488142
3527	ENSG00000162618.12	protein_coding	ADGRL4	2.3148	0.304872	2.85236	3.18066	0.00246804	0.15057	-1.66527	-1.05552	1.50641	-0.879448	NA	-0.045205	0.0688465	-0.0344701	NA	0.682031	0.608561	0.645853	NA
7754	ENSG00000117114.19	protein_coding	ADGRL2	5.70967	0.240817	5.40132	2.56584	0.0131884	0.259391	-3.40058	0.891397	-0.367865	2.6524	0.545226	0.0145746	-0.0147122	0.0630253	0.0250019	0.744701	0.932377	0.0633944	0.90859
1675	ENSG00000227288.3	processed_pseudogene	RP5-837I24.1	0.167535	0.189311	-2.08949	0.896411	0.37413	0.772644	-4.91638	0.396802	-1.54548	NA	-0.309174	0.0184879	-0.137062	NA	-0.0288957	0.908165	0.594617	NA	0.955532
5425	ENSG00000233008.5	lincRNA	RP11-475O6.1	0.192444	0.420001	-0.0519373	3.71733	0.000490486	0.0976206	-0.34239	0.310534	0.0212756	NA	2.33714	0.0129205	0.00130473	NA	0.179975	0.930747	0.996959	NA	0.407874
10543	ENSG00000137941.16	protein_coding	TTLL7	30.195	0.0103728	8.28654	0.188556	0.851169	0.966543	-6.55391	-2.98391	1.00886	-2.80095	-1.03548	-0.0504387	0.0248964	-0.0593762	-0.0297654	0.109327	0.770773	0.0469382	0.790005
2921	ENSG00000233061.1	sense_intronic	TTLL7-IT1	4.45551	-0.061211	3.54423	-0.69743	0.488614	0.83542	-6.0217	-2.73941	0.386748	0.311564	0.769962	-0.0949719	0.0142881	0.00901405	0.0428607	0.151201	0.929524	0.893274	0.859132
1601	ENSG00000271576.1	lincRNA	RP11-486G15.2	0.702376	-0.0758324	0.138291	-0.70671	0.482875	0.832447	-5.36575	0.267687	2.37148	NA	0.704023	0.0098338	0.105615	NA	0.0552859	0.93997	0.333294	NA	0.871766
6730	ENSG00000142875.19	protein_coding	PRKACB	56.5851	-0.0622375	8.54617	-1.26854	0.210208	0.645286	-5.77875	-2.13894	-0.587676	-1.07668	-0.237677	-0.0264974	-0.0125289	-0.0153216	-0.00798992	0.300375	0.884115	0.553806	0.966934
493	ENSG00000213540.3	processed_pseudogene	RP11-486G15.1	2.24277	0.0571245	0.0373534	0.518934	0.605989	0.884818	-5.44046	0.361605	0.291043	NA	-0.072617	0.0145206	0.014929	NA	-0.00610148	0.91702	0.946414	NA	0.989268
3455	ENSG00000203943.8	protein_coding	SAMD13	0.451686	-0.144875	0.592264	-1.43223	0.15801	0.591188	-4.76647	-1.45589	-1.38403	-0.282214	-0.802968	-0.0491505	-0.0638676	-0.00853278	-0.0593134	0.540537	0.646955	0.904833	0.851031
1728	ENSG00000117133.10	protein_coding	RPF1	6.18568	-0.0167524	3.39139	-0.388831	0.698975	0.920426	-6.16489	-1.72215	-2.38984	2.74184	1.09794	-0.0233085	-0.052221	0.0428998	0.0347203	0.438689	0.328486	0.0528672	0.769526
1112	ENSG00000174021.10	protein_coding	GNG5	5.54165	0.0558531	2.53176	0.620367	0.537703	0.85742	-5.89855	1.28865	-1.25545	3.33726	0.285744	0.0342117	-0.0366266	0.0773276	0.0201513	0.598304	0.68769	0.0134785	0.958646
3687	ENSG00000122432.16	transcribed_unprocessed_pseudogene	SPATA1	0.208102	0.0651118	-0.520951	0.397203	0.69283	0.918434	-5.40169	0.330294	-0.375398	-0.191848	-0.620282	0.023183	-0.0326608	-0.0107752	-0.0652136	0.925476	0.930921	0.937517	0.89187
6939	ENSG00000117151.12	protein_coding	CTBS	1.77011	0.0733816	3.40673	0.622528	0.536292	0.857013	-6.04533	-0.410212	0.951633	3.10449	-0.97336	-0.00972627	0.0328808	0.0714008	-0.0475199	0.90493	0.784653	0.0237542	0.804932
8639	ENSG00000117155.16	protein_coding	SSX2IP	6.74847	0.0538104	5.67856	0.75477	0.453763	0.819479	-6.21332	-0.311517	-0.950323	3.049	-1.59068	-0.00478454	-0.0258312	0.0657169	-0.0539433	0.93041	0.78477	0.0269445	0.624077
3543	ENSG00000171517.5	protein_coding	LPAR3	0.548905	-0.382673	-0.0234934	-1.01321	0.315612	0.730552	-5.1636	-0.197195	0.0281116	0.216945	1.10614	-0.0142556	0.00229696	0.0270032	0.124119	0.95672	0.995998	0.928372	0.767368
3442	ENSG00000153898.12	protein_coding	MCOLN2	0.0948188	0.148915	-1.85272	0.594122	0.554985	0.864483	-5.11692	NA	NA	NA	1.01476	NA	NA	NA	0.195775	NA	NA	NA	0.796467
3923	ENSG00000162643.12	protein_coding	WDR63	1.03377	0.0735614	1.27028	0.235283	0.814905	0.957306	-5.80364	1.95955	-0.191034	1.78263	0.765647	0.131742	-0.0186985	0.273452	0.0765857	0.356377	0.969295	0.263284	0.859476
[truncated: 21,846 more rows]
